# Supplementary material for: How mutagenesis and laboratory conditions affect the genome of the metal-resistant bacterium Cupriavidus metallidurans strain CH34
Source: J Bacteriol. 2026 Apr 29;208(5):e00121-26. doi: 10.1128/jb.00121-26 (PMC13192273; doi:10.1128/jb.00121-26)
Supplement: File S1 — All the identified mutations are listed and categorized. [file jb.00121-26-s0001.xlsx]

## Sheet: Legend
This supplement lists all polymorphism that were almost certain or possible mutations. SNPs in the inter-gene regions were listed separated from those within genes, which are listed according to the strains in the last sheet.
Please note that mutations are only listed if the occured in a strain the first time.

## Sheet: Overview
Name	Type	Minimum	Maximum	Length	# Intervals	Direction	locus_tag	Amino Acid Change	CDS Position	Change	Codon Change	Coverage	Polymorphism Type	Protein Effect	VF_MEAN	VF_SDEV	Strain	Rplicon
C	Polymorphism	2533763	2533762	0	1	none	Rmet_2315		102	(C)2 -> (C)3		32	Insertion (tandem repeat)	Frame Shift	1	0	01CH34	Chrom
G	Polymorphism	1874250	1874249	0	1	none	Rmet_1728		712			36	Insertion	Frame Shift	0.9935	0.00919239	01CH34	Chrom
T	Polymorphism	2533710	2533709	0	1	none	Rmet_2315		49			39	Insertion	Frame Shift	0.98	0.0282843	01CH34	Chrom
C	Polymorphism	3620762	3620761	0	1	none				+C		40	Insertion		0.994	0.00848528	01CH34	Chrom
T	Polymorphism	1764297	1764297	1	1	none				G -> T		59	SNP (transversion)		0.993	0.00989949	01CH34	Chromid
A	Polymorphism	3534610	3534610	1	1	none	Rmet_3263		3834	G -> A	GAC -> GAT	56	SNP (transition)	None	1	0	02CH34_1	Chrom
	Polymorphism	143637	143648	12	1	none	Rmet_5937	ATPE ->	205	(GGGGGTGGCTTC)4 -> (GGGGGTGGCTTC)3	GCC,ACC,CCC,GAA ->	76	Deletion (tandem repeat)	Deletion	1	0	02CH34_1	Chromid
G	Polymorphism	1339455	1339455	1	1	none	Rmet_4700	G -> A	3944	C -> G	GGC -> GCC	61	SNP (transversion)	Substitution	0.623	0	02CH34_1	Chromid
GGC	Polymorphism	1339451	1339453	3	1	none	Rmet_4700	K -> A	3946	TTT -> GGC	AAA -> GCC	61 -> 63	Substitution	Substitution	0.59	0	02CH34_1	Chromid
CTCAAATC	Polymorphism	1339457	1339464	8	1	none	Rmet_4700	IEF -> RFE	3935	GAACTCGA -> CTCAAATC	ATC,GAG,TTC -> AGA,TTT,GAG	60 -> 64	Substitution	Substitution	0.531	0	02CH34_1	Chromid
T	Polymorphism	1926275	1926275	1	1	none				C -> T		51	SNP (transition)		0.9805	0.0275772	02CH34_1	Chrom
TAGGAC	Polymorphism	1087379	1087378	0	1	none				(CTAGGA)5 -> (CTAGGA)6		157 -> 162	Insertion (tandem repeat)		0.968	0	02CH34_1	Chromid
CCAAGAACACAAG	Polymorphism	719651	719650	0	1	none				(CAAGAACACAAGC)2 -> (CAAGAACACAAGC)3		76 -> 78	Insertion (tandem repeat)		0.896	0.00141421	02CH34_1	Chrom
CC	Polymorphism	3118235	3118236	2	1	none				GA -> CC		72	Substitution		0.615	0.0452548	02CH34_1	Chrom
A	Polymorphism	2456297	2456297	1	1	none	Rmet_2239	R -> S	1459	C -> A	CGC -> AGC	114	SNP (transversion)	Substitution	0.9955	0.00636396	03AE104	Chrom
A	Polymorphism	2192533	2192533	1	1	none	Rmet_5443	I -> F	871	T -> A	ATC -> TTC	78	SNP (transversion)	Substitution	0.969	0.00707107	03AE104	Chromid
A	Polymorphism	3087910	3087910	1	1	none	Rmet_2839	A -> V	284	G -> A	GCC -> GTC	111	SNP (transition)	Substitution	0.991	0.0127279	04AE104_10	Chrom
T	Polymorphism	2116148	2116148	1	1	none	Rmet_1945		661	G -> T		83	SNP (transversion)	Truncation	0.988	0.0169706	04AE104_10	Chrom
	Polymorphism	360069	360079	11	1	none				(CAAGGCCAGCA)4 -> (CAAGGCCAGCA)3		82	Deletion (tandem repeat)		1	0	05CH34∆EPCnrH	Chromid
G	Polymorphism	1343879	1343879	1	1	none	Rmet_1224	F -> V	277	T -> G	TTC -> GTC	43	SNP (transversion)	Substitution	0.9885	0.0162635	06CH34∆LOM	Chrom
A	Polymorphism	1720587	1720587	1	1	none	Rmet_1596		1467	G -> A	GCG -> GCA	35	SNP (transition)	None	0.9665	0.0473762	06CH34∆LOM	Chrom
T	Polymorphism	1604693	1604693	1	1	none	Rmet_1484		216	C -> T	CGC -> CGT	40	SNP (transition)	None	0.952	0.0381838	06CH34∆LOM	Chrom
GCGCGCGTTCAT	Polymorphism	3209627	3209626	0	1	none	Rmet_2951	N -> NERAH	590		AAT -> AAT,GAA,CGC,GCG,CAT	58 -> 62	Insertion	Insertion	0.7585	0.105359	06CH34∆LOM	Chrom
G	Polymorphism	1343879	1343879	1	1	none	Rmet_1224	F -> V	277	T -> G	TTC -> GTC	80	SNP (transversion)	Substitution	1	0	07CH34∆IJK	Chrom
T	Polymorphism	1604693	1604693	1	1	none	Rmet_1484		216	C -> T	CGC -> CGT	85	SNP (transition)	None	0.988	0.0169706	07CH34∆IJK	Chrom
TGA	Polymorphism	2360145	2360147	3	1	none	Rmet_2160		523	AAC -> TGA		75 -> 79	Substitution	Truncation	0.552	0.046669	07CH34∆IJK	Chrom
	Polymorphism	2201834	2201834	1	1	none				(A)9 -> (A)8		139	Deletion (tandem repeat)		0.994	0.00848528	08CH34∆QR	Chrom
G	Polymorphism	1343879	1343879	1	1	none	Rmet_1224	F -> V	277	T -> G	TTC -> GTC	79	SNP (transversion)	Substitution	1	0	08CH34∆QR	Chrom
	Polymorphism	2651723	2651734	12	1	none	Rmet_2440	PVAA ->	2821	(GCCCCGGTTGCA)5 -> (GCCCCGGTTGCA)4	CCG,GTT,GCA,GCC ->	69	Deletion (tandem repeat)	Deletion	1	0	08CH34∆QR	Chrom
	Polymorphism	190033	190041	9	1	none	Rmet_6112	MGG ->	1159	(CCATGCCAC)3 -> (CCATGCCAC)2	ATG,GGT,GGC ->	73	Deletion (tandem repeat)	Deletion	1	0	08CH34∆QR	pMOL30
G	Polymorphism	2647711	2647711	1	1	none	Rmet_2439	Y -> H	217	A -> G	TAT -> CAT	120	SNP (transition)	Substitution	0.996	0.00565685	08CH34∆QR	Chrom
T	Polymorphism	1604693	1604693	1	1	none	Rmet_1484		216	C -> T	CGC -> CGT	83	SNP (transition)	None	0.994	0.00848528	08CH34∆QR	Chrom
C	Polymorphism	289002	289002	1	1	none				T -> C		138	SNP (transition)		0.9965	0.00494975	09AE104∆zupTJS	Chrom
A	Polymorphism	1603281	1603281	1	1	none	Rmet_4937	L -> Q	809	T -> A	CTG -> CAG	94	SNP (transversion)	Substitution	0.9945	0.00777817	09AE104∆zupTJS	Chromid
TGGGGATGCGC	Polymorphism	1977823	1977822	0	1	none	Rmet_5277		541			74 -> 81	Insertion	Frame Shift	0.898	0.103238	09AE104∆zupTJS	Chromid
C	Polymorphism	3488406	3488406	1	1	none	Rmet_3214	T -> S	14	G -> C	ACC -> AGC	92	SNP (transversion)	Substitution	0.582	0.0537401	09AE104∆zupTJS	Chrom
A	Polymorphism	1603281	1603281	1	1	none	Rmet_4937	L -> Q	809	T -> A	CTG -> CAG	205	SNP (transversion)	Substitution	0.678	0.00707107	12AE104∆zupT_Ada_pDNA	Chromid
	Polymorphism	1049425	1049432	8	1	none				(CGTGTAGC)5 -> (CGTGTAGC)4		116	Deletion (tandem repeat)		1	0	13AE104∆7	Chrom
T	Polymorphism	2461274	2461274	1	1	none	Rmet_2247		309	C -> T	ATC -> ATT	77	SNP (transition)	None	0.9805	0.0275772	13AE104∆7	Chrom
A	Polymorphism	144556	144556	1	1	none	Rmet_5938	A -> V	359	G -> A	GCG -> GTG	83	SNP (transition)	Substitution	0.9625	0.0318198	13AE104∆7	Chromid
	Polymorphism	1791481	1791481	1	1	none	Rmet_1656		688			71	Deletion	Frame Shift	0.721	0.135765	13AE104∆7	Chrom
G	Polymorphism	1791487	1791487	1	1	none	Rmet_1656	N -> D	694	A -> G	AAT -> GAT	72	SNP (transition)	Substitution	0.582	0.0367696	13AE104∆7	Chrom
GGGA	Polymorphism	1791472	1791477	4	3	none	Rmet_1656		679	CGCTGG -> GGGA		73	Deletion	Frame Shift	0.573	0.0735391	13AE104∆7	Chrom
C	Polymorphism	3509961	3509960	0	1	none				(C)8 -> (C)9		52	Insertion (tandem repeat)		0.884	0.0806102	13AE104∆7	Chrom
G	Polymorphism	457731	457731	1	1	none	Rmet_3908	I -> T	350	A -> G	ATC -> ACC	100	SNP (transition)	Substitution	0.995	0.00707107	14AE104∆9	Chromid
T	Polymorphism	1415606	1415606	1	1	none	Rmet_4771		45	C -> T	GGC -> GGT	96	SNP (transition)	None	0.9895	0.0148492	14AE104∆9	Chromid
GGGCAT	Polymorphism	783268	783267	0	1	none	Rmet_4198	-> GH	106	(TGGGCA)5 -> (TGGGCA)6	-> GGG,CAT	106 -> 108	Insertion (tandem repeat)	Insertion	0.9765	0.033234	14AE104∆9	Chromid
	Polymorphism	376551	376556	6	1	none	Rmet_3834	ANV -> V	941		GCC,AAC,GTC -> GTC	73	Deletion	Deletion	1	0	15AE104∆e4	Chromid
	Polymorphism	1366048	1366065	18	1	none	Rmet_4723	APTPPTP -> A	17	(GTGGGCGGT)6 -> (GTGGGCGGT)4	GCG,CCC,ACA,CCG,CCC,ACA,CCG -> GCG	107	Deletion (tandem repeat)	Deletion	1	0	15AE104∆e4	Chromid
	Polymorphism	1609291	1609296	6	1	none	Rmet_4943	DHG -> G	713		GAC,CAC,GGC -> GGC	84	Deletion	Deletion	1	0	15AE104∆e4	Chromid
	Polymorphism	1741906	1741906	1	1	none	Rmet_5052		82	(G)7 -> (G)6		121	Deletion (tandem repeat)	Frame Shift	1	0	15AE104∆e4	Chromid
A	Polymorphism	807526	807526	1	1	none	Rmet_0730		336	C -> A	ATC -> ATA	95	SNP (transversion)	None	0.984	0.00707107	15AE104∆e4	Chrom
A	Polymorphism	3332143	3332143	1	1	none	Rmet_3077	A -> T	70	G -> A	GCC -> ACC	109	SNP (transition)	Substitution	0.9805	0.0120208	15AE104∆e4	Chrom
TGACGCTGG	Polymorphism	1254550	1254549	0	1	none	Rmet_1145	A -> VTLA	1145		GCG -> GTG,ACG,CTG,GCG	132 -> 133	Insertion	Insertion	0.949	0.0353553	15AE104∆e4	Chrom
	Polymorphism	1208933	1208933	1	1	none				(G)4 -> (G)3		88	Deletion (tandem repeat)		1	0	16AE104∆e4z	Chrom
A	Polymorphism	1570498	1570498	1	1	none				G -> A		142	SNP (transition)		0.9925	0.000707107	16AE104∆e4z	Chromid
G	Polymorphism	3328041	3328041	1	1	none	Rmet_3071		477	C -> G	GCG -> GCC	92	SNP (transversion)	None	0.7795	0.10253	16AE104∆e4z	Chrom
CGG	Polymorphism	3328047	3328049	2	2	none	Rmet_3071	A -> P	469	AGC -> CGG	GCT -> CCG	91 -> 93	Substitution	Substitution	0.711	0.0622254	16AE104∆e4z	Chrom
T	Polymorphism	3328056	3328056	1	1	none	Rmet_3071		462	G -> T	GCC -> GCA	95	SNP (transversion)	None	0.6965	0.0176777	16AE104∆e4z	Chrom
C	Polymorphism	2375643	2375642	0	1	none	Rmet_2171		354	+C		52	Insertion	Frame Shift	0.6565	0.0855599	16AE104∆e4z	Chrom
C	Polymorphism	3328064	3328064	1	1	none	Rmet_3071	P -> A	454	G -> C	CCT -> GCT	94	SNP (transversion)	Substitution	0.628	0.0296985	16AE104∆e4z	Chrom
G	Polymorphism	3328074	3328074	1	1	none	Rmet_3071		444	A -> G	GCT -> GCC	88	SNP (transition)	None	0.571	0.00424264	16AE104∆e4z	Chrom
G	Polymorphism	1136804	1136803	0	1	none				(G)7 -> (G)8		87	Insertion (tandem repeat)		0.9375	0.0883883	17CH34∆W123	Chrom
G	Polymorphism	1343879	1343879	1	1	none	Rmet_1224	F -> V	277	T -> G	TTC -> GTC	83	SNP (transversion)	Substitution	1	0	17CH34∆W123	Chrom
T	Polymorphism	1604693	1604693	1	1	none	Rmet_1484		216	C -> T	CGC -> CGT	62	SNP (transition)	None	0.993	0.00989949	17CH34∆W123	Chrom
AC	Polymorphism	1164566	1164567	2	1	none	Rmet_4552	AD -> AH	1533	CG -> AC	GCC,GAC -> GCA,CAC	39 -> 40	Substitution	Substitution	0.6595	0.154856	17CH34∆W123	Chromid
	Polymorphism	529013	529018	6	1	none	Rmet_3966	PT ->	181	(GTCGGA)8 -> (GTCGGA)7	CCG,ACT ->	124	Deletion (tandem repeat)	Deletion	1	0	18AE104∆W13	Chromid
G	Polymorphism	1895163	1895163	1	1	none	Rmet_1748	F -> L	1072	A -> G	TTC -> CTC	125	SNP (transition)	Substitution	0.992	0.0113137	18AE104∆W13	Chrom
T	Polymorphism	1164005	1164005	1	1	none	Rmet_4552		972	C -> T	AAC -> AAT	114	SNP (transition)	None	0.6205	0.10253	18AE104∆W13	Chromid
	Polymorphism	529013	529018	6	1	none	Rmet_3966	PT ->	181	(GTCGGA)8 -> (GTCGGA)7	CCG,ACT ->	131	Deletion (tandem repeat)	Deletion	1	0	19AE104∆W23	Chromid
G	Polymorphism	1895163	1895163	1	1	none	Rmet_1748	F -> L	1072	A -> G	TTC -> CTC	71	SNP (transition)	Substitution	0.9855	0.000707107	19AE104∆W23	Chrom
TTG	Polymorphism	1122051	1122050	0	1	none	Rmet_1033	-> Q	307	(GTT)10 -> (GTT)11	-> CAA	78	Insertion (tandem repeat)	Insertion	0.9475	0.00212132	19AE104∆W23	Chrom
AGAACGTC	Polymorphism	469443	469442	0	1	none	Rmet_0443		870	(GAACGTCA)7 -> (GAACGTCA)8		70 -> 79	Insertion (tandem repeat)	Truncation	0.917	0.0622254	19AE104∆W23	Chrom
T	Polymorphism	1164005	1164005	1	1	none	Rmet_4552		972	C -> T	AAC -> AAT	114	SNP (transition)	None	0.615	0.0353553	19AE104∆W23	Chromid
	Polymorphism	3773766	3773780	15	1	none	Rmet_3488	DKAVDF -> D	624		GAC,AAG,GCC,GTG,GAC,TTC -> GAC	67	Deletion	Deletion	1	0	20AE104∆zur	Chrom
A	Polymorphism	1914772	1914772	1	1	none	Rmet_1762		15	G -> A	ACC -> ACT	99	SNP (transition)	None	0.995	0.00707107	20AE104∆zur	Chrom
A	Polymorphism	3663292	3663292	1	1	none	Rmet_3389	A -> T	853	G -> A	GCC -> ACC	61	SNP (transition)	Substitution	0.992	0.0113137	20AE104∆zur	Chrom
T	Polymorphism	320907	320907	1	1	none	Rmet_0304		105	G -> T	ACC -> ACA	72	SNP (transversion)	None	0.989	0.0155563	20AE104∆zur	Chrom
T	Polymorphism	1755754	1755754	1	1	none	Rmet_1627	R -> H	686	C -> T	CGC -> CAC	53	SNP (transition)	Substitution	0.981	0.0268701	20AE104∆zur	Chrom
	Polymorphism	333033	333035	3	1	none	Rmet_0314	PH -> H	641	(CGC)5 -> (CGC)4	CCG,CAT -> CAT	86	Deletion (tandem repeat)	Deletion	1	0	21AE104∆zurW2	Chrom
	Polymorphism	2690543	2690558	16	1	none	Rmet_2477		355			84	Deletion	Frame Shift	1	0	21AE104∆zurW2	Chrom
A	Polymorphism	3501917	3501917	1	1	none	Rmet_3225	G -> E	1043	G -> A	GGA -> GAA	100	SNP (transition)	Substitution	0.991	0.0127279	21AE104∆zurW2	Chrom
C	Polymorphism	3774255	3774255	1	1	none	Rmet_3488	D -> G	149	T -> C	GAC -> GGC	49	SNP (transition)	Substitution	0.633	0.633	30AE104_5	Chrom
GCC	Polymorphism	3774251	3774253	3	1	none	Rmet_3488	M -> G	151	CAT -> GCC	ATG -> GGC	50 -> 51	Substitution	Substitution	0.549		30AE104_5	Chrom
G	Polymorphism	1373013	1373013	1	1	none				C -> G		135	SNP (transversion)		0.607	0.607	30AE104_5	Chromid
A	Polymorphism	2366645	2366645	1	1	none	Rmet_2164		702	T -> A	CGT -> CGA	83	SNP (transversion)	None	0.578	0.578	31∆1B1	Chrom
CA	Polymorphism	2366648	2366651	4	1	none	Rmet_2164		705	GCTG -> CA		85 -> 87	Deletion	Frame Shift	0.552		31∆1B1	Chrom
CCGGGG	Polymorphism	2366637	2366642	5	2	none	Rmet_2164	AI -> PG	694	GCCATC -> CCGGGG	GCC,ATC -> CCG,GGG	83 -> 86	Substitution	Substitution	0.547		31∆1B1	Chrom
GGCGGC	Polymorphism	1270930	1270935	5	2	none	Rmet_4641	IT -> AA	1738	AGTTAT -> GGCGGC	ATA,ACT -> GCC,GCC	105 -> 108	Substitution	Substitution	0.533		31∆1B1	Chromid
GAA	Polymorphism	2366632	2366634	3	1	none	Rmet_2164	LE -> RK	689	TGG -> GAA	CTG,GAA -> CGA,AAA	85	Substitution	Substitution	0.529	0.529	31∆1B1	Chrom
	Polymorphism	2497187	2497198	12	1	none						101 -> 110	Deletion		0.736		31∆1B1	Chrom
GACA	Polymorphism	1122386	1122389	4	1	none				AGTG -> GACA		109 -> 111	Substitution		0.523		31∆1B1	Chrom
A	Polymorphism	1122384	1122384	1	1	none				G -> A		111	SNP (transition)		0.505	0.505	31∆1B1	Chrom
A	Polymorphism	880616	880616	1	1	none	Rmet_0804	R -> C	112	G -> A	CGC -> TGC	106	SNP (transition)	Substitution	1	1	32∆1A	Chrom
G	Polymorphism	1109304	1109304	1	1	none	Rmet_1019	D -> G	41	A -> G	GAC -> GGC	101	SNP (transition)	Substitution	0.99	0.99	32∆1A	Chrom
GGCGGC	Polymorphism	1270930	1270935	5	2	none	Rmet_4641	IT -> AA	1738	AGTTAT -> GGCGGC	ATA,ACT -> GCC,GCC	69 -> 71	Substitution	Substitution	0.536		32∆1A	Chromid
	Polymorphism	2497187	2497198	12	1	none						89 -> 92	Deletion		0.728		32∆1A	Chrom
GAA	Polymorphism	2366656	2366658	3	1	none	Rmet_2164		713	TCC -> GAA		89 -> 91	Substitution	Truncation	0.516		32∆1A	Chrom
GGCGATTC	Polymorphism	2207053	2207060	8	1	none	Rmet_5459	SRN -> ESP	676	TTTCGGGA -> GGCGATTC	TCC,CGA,AAC -> GAA,TCG,CCC	71 -> 73	Substitution	Substitution	0.5		32∆1A	Chromid
GACA	Polymorphism	1122386	1122389	4	1	none				AGTG -> GACA		90 -> 91	Substitution		0.533		32∆1A	Chrom
A	Polymorphism	1122384	1122384	1	1	none				G -> A		87	SNP (transition)		0.506	0.506	32∆1A	Chrom
CC	Polymorphism	134849	134850	2	1	none				GA -> CC		51 -> 53	Substitution		0.588		33∆1B1∆1A	Chrom
CC	Polymorphism	134846	134847	2	1	none				AA -> CC		49 -> 50	Substitution		0.56		33∆1B1∆1A	Chrom
AAGCTCA	Polymorphism	1800840	1800846	7	1	none	Rmet_1665	SFY -> SEL	1695	GTAAAAG -> AAGCTCA	AGC,TTT,TAC -> AGT,GAG,CTT	108 -> 113	Substitution	Substitution	0.528		33∆1B1∆1A	Chrom
AG	Polymorphism	134843	134844	2	1	none				GC -> AG		49	Substitution		0.551	0.551	33∆1B1∆1A	Chrom
ATTCA	Polymorphism	1894738	1894742	5	1	none				CACGG -> ATTCA		96 -> 99	Substitution		0.52		33∆1B1∆1A	Chrom
G	Polymorphism	59639	59639	1	1	none				C -> G		313	SNP (transversion)		0.984	0.984	38CH34_10	Chrom
GG	Polymorphism	59636	59635	0	1	none						310	Insertion		0.91	0.91	38CH34_10	Chrom
A	Polymorphism	1815706	1815706	1	1	none	Rmet_1677	A -> T	166	G -> A	GCC -> ACC	532	SNP (transition)	Substitution	0.998	0.998	38CH34_10	Chrom
T	Polymorphism	99914	99914	1	1	none	Rmet_0092	A -> T	712	C -> T	GCC -> ACC	605	SNP (transition)	Substitution	0.997	0.997	38CH34_10	Chrom
T	Polymorphism	1604693	1604693	1	1	none	Rmet_1484		216	C -> T	CGC -> CGT	497	SNP (transition)	None	0.996	0.996	38CH34_10	Chrom
G	Polymorphism	1343879	1343879	1	1	none	Rmet_1224	F -> V	277	T -> G	TTC -> GTC	548	SNP (transversion)	Substitution	0.989	0.989	38CH34_10	Chrom
AC	Polymorphism	3636611	3636612	2	1	none	Rmet_3361	V -> T	511	GT -> AC	GTA -> ACA	347	Substitution	Substitution	0.617		38CH34_10	Chrom
CG	Polymorphism	3636608	3636609	2	1	none	Rmet_3361	V -> R	508	GT -> CG	GTC -> CGC	342 -> 343	Substitution	Substitution	0.596		38CH34_10	Chrom
T	Polymorphism	3636605	3636605	1	1	none	Rmet_3361	A -> S	505	G -> T	GCA -> TCA	329	SNP (transversion)	Substitution	0.574	0.574	38CH34_10	Chrom
T	Polymorphism	2214305	2214305	1	1	none	Rmet_5469	R -> H	47	C -> T	CGC -> CAC	377	SNP (transition)	Substitution	0.552	0.552	38CH34_10	Chromid
CG	Polymorphism	2214307	2214308	2	1	none	Rmet_5469	L -> P	44	AA -> CG	CTT -> CCG	380 -> 382	Substitution	Substitution	0.537		38CH34_10	Chromid
T	Polymorphism	1698344	1698344	1	1	none	Rmet_1577	G -> V	1241	G -> T	GGT -> GTT	316	SNP (transversion)	Substitution	0.535	0.535	38CH34_10	Chrom
G	Polymorphism	1698340	1698340	1	1	none	Rmet_1577	S -> A	1237	T -> G	TCG -> GCG	314	SNP (transversion)	Substitution	0.525	0.525	38CH34_10	Chrom
T	Polymorphism	2214312	2214312	1	1	none	Rmet_5469	D -> N	40	C -> T	GAT -> AAT	371	SNP (transition)	Substitution	0.52	0.52	38CH34_10	Chromid
CAT	Polymorphism	3774296	3774298	2	2	none	Rmet_3488	F -> M	106	AAA -> CAT	TTT -> ATG	324	Substitution	Substitution	0.503	0.503	38CH34_10	Chrom
T	Polymorphism	1758043	1758043	1	1	none	Rmet_5068	A -> T	190	C -> T	GCT -> ACT	652	SNP (transition)	Substitution	1	1	39∆e5	Chromid
C	Polymorphism	3084008	3084008	1	1	none	Rmet_2834	M -> V	148	T -> C	ATG -> GTG	736	SNP (transition)	Substitution	0.997	0.997	39∆e5	Chrom
	Polymorphism	355470	355470	1	1	none	Rmet_0337		163			653	Deletion	Frame Shift	0.983	0.983	39∆e5	Chrom
	Polymorphism	3924756	3924758	3	1	none	Rmet_3613	F ->	1543	(GAA)4 -> (GAA)3	TTC ->	630 -> 636	Deletion (tandem repeat)	Deletion	0.948		39∆e5	Chrom
A	Polymorphism	952039	952039	1	1	none	Rmet_0871	G -> C	715	C -> A	GGC -> TGC	459	SNP (transversion)	Substitution	0.512	0.512	39∆e5	Chrom
C	Polymorphism	1114138	1114138	1	1	none	Rmet_4511	D -> A	761	A -> C	GAC -> GCC	621	SNP (transversion)	Substitution	0.995	0.995	40∆e6	Chromid
G	Polymorphism	2149501	2149501	1	1	none	Rmet_1973	V -> A	671	A -> G	GTG -> GCG	445	SNP (transition)	Substitution	0.533	0.533	40∆e6	Chrom
C	Polymorphism	2149499	2149499	1	1	none	Rmet_1973	I -> V	673	T -> C	ATT -> GTT	446	SNP (transition)	Substitution	0.52	0.52	40∆e6	Chrom
C	Polymorphism	685728	685728	1	1	none	Rmet_4114	H -> P	350	A -> C	CAC -> CCC	678	SNP (transversion)	Substitution	0.991	0.991	42∆zupT∆W3	Chromid
T	Polymorphism	1961927	1961926	0	1	none	Rmet_5263		432			445	Insertion	Frame Shift	0.969	0.969	42∆zupT∆W3	Chromid
G	Polymorphism	3542942	3542942	1	1	none	Rmet_3268	Q -> P	1727	T -> G	CAG -> CCG	412	SNP (transversion)	Substitution	0.502	0.502	42∆zupT∆W3	Chrom
C	Polymorphism	3774255	3774255	1	1	none	Rmet_3488	D -> G	149	T -> C	GAC -> GGC	363	SNP (transition)	Substitution	0.501	0.501	42∆zupT∆W3	Chrom
T	Polymorphism	3636683	3636683	1	1	none	Rmet_3361	A -> S	583	G -> T	GCA -> TCA	337	SNP (transversion)	Substitution	0.51	0.51	43∆zupT∆W3∆W2	Chrom
	Polymorphism	2497187	2497198	12	1	none						471 -> 480	Deletion		0.867		44∆1B1	Chrom
	Polymorphism	2497187	2497198	12	1	none						575 -> 590	Deletion		0.895		45∆1A	Chrom
G	Polymorphism	1122397	1122397	1	1	none				T -> G		420	SNP (transversion)		0.55	0.55	45∆1A	Chrom
G	Polymorphism	1109304	1109304	1	1	none	Rmet_1019	D -> G	41	A -> G	GAC -> GGC	634	SNP (transition)	Substitution	1	1	45∆1A	Chrom
A	Polymorphism	880616	880616	1	1	none	Rmet_0804	R -> C	112	G -> A	CGC -> TGC	820	SNP (transition)	Substitution	0.999	0.999	45∆1A	Chrom
GGC	Polymorphism	263310	263312	3	1	none	Rmet_0246	P -> G	1300	CCG -> GGC	CCG -> GGC	415 -> 423	Substitution	Substitution	0.511		45∆1A	Chrom
CGTG	Polymorphism	1122399	1122402	4	1	none				AAGT -> CGTG		410 -> 416	Substitution		0.51		45∆1A	Chrom
C	Polymorphism	3774255	3774255	1	1	none	Rmet_3488	D -> G	149	T -> C	GAC -> GGC	403	SNP (transition)	Substitution	0.509	0.509	45∆1A	Chrom
C	Polymorphism	1122404	1122404	1	1	none				T -> C		413	SNP (transition)		0.508	0.508	45∆1A	Chrom
A	Polymorphism	407963	407963	1	1	none				C -> A		675	SNP (transversion)		0.999	0.999	46∆1A1∆1B1	Chrom
TG	Polymorphism	2702836	2702837	2	1	none				CC -> TG		296 -> 304	Substitution		0.526		46∆1A1∆1B1	Chrom
A	Polymorphism	319410	319410	1	1	none	Rmet_3782		1233	G -> A	GCG -> GCA	632	SNP (transition)	None	0.997	0.997	46∆1A1∆1B1	Chromid
A	Polymorphism	1590981	1590981	1	1	none	Rmet_4928		63	G -> A	GCG -> GCA	554	SNP (transition)	None	0.995	0.995	46∆1A1∆1B1	Chromid
	Polymorphism	2651050	2651061	12	1	none	Rmet_2440	RQRER -> R	2148		CGT,CAA,CGC,GAG,CGC -> CGC	432 -> 436	Deletion	Deletion	0.881		46∆1A1∆1B1	Chrom
	Polymorphism	134531	134532	2	1	none	Rmet_0128		311			361 -> 362	Deletion	Frame Shift	0.539		46∆1A1∆1B1	Chrom
CGTG	Polymorphism	2702839	2702842	4	1	none				ACAT -> CGTG		303 -> 306	Substitution		0.503		46∆1A1∆1B1	Chrom
TTCA	Polymorphism	511051	511054	4	1	none				GGGG -> TTCA		389 -> 392	Substitution		0.5		46∆1A1∆1B1	Chrom
	Polymorphism	3309536	3309538	3	1	none	Rmet_3052	AD -> D	524	(GCC)4 -> (GCC)3	GCC,GAC -> GAC	531 -> 536	Deletion (tandem repeat)	Deletion	0.938		47AE104∆feoB	Chrom
C	Polymorphism	2036046	2036046	1	1	none	Rmet_1875	L -> P	62	T -> C	CTC -> CCC	475	SNP (transition)	Substitution	0.933	0.933	47AE104∆feoB	Chrom
Colored: Outside of open reading frames in intergene regions
Orange: No transcriptional start site (TSS) in vicinity or downstream of TSS
Blue: No TSS in vicinity but located within 3UTR or 5UTR
Green: Downstream of TSS in promoter region

## Sheet: Intergene
Signal	Start	S	Stop/Dist to	Locus	Gene	Mean	SDEV	Operon/CDS	KO/ Type	Value/Prot Effect	Strain
Genome Stability
TSS_3620630+2	3620630	+	248	Rmet_3344	0	67.6667	7.37111	Op0931f_4	NA	s
Polymorphism	3620762	+C	116	Rmet_3344		0.994	0.00848528		Insertion		01CH34
NPKM_6095	3620878	+	3622777	Rmet_3344		156.667	27.2091	Op0931f_4	NA	Q1LI10 Putative membrane protein
NPKM_1700	1763323	-	1763917	Rmet_5075	msuE1	652	89.4371	Op1493r_1	NA	Q1LD39 Putative uncharacterized protein
5UTR_638	1763918	-	1764231	Rmet_5075	msuE1			Op1493r_1
TSS_1764239-3	1764239	-	322	Rmet_5075	msuE1	4389.67	926.785	Op1493r_1	NA	s
Polymorphism	1764297	G -> T	58			0.993	0.00989949		SNP (transversion)		01CH34
Polymorphism	719651	(CAAGAACACAAGC)2 -> (CAAGAACACAAGC)3	11	5UTR_952		0.896	0.00141421		Insertion (tandem repeat)		02CH34_1
5UTR_952	719662	+	719665	Rmet_0654	Rmet_0654			Op0181f_1
NPKM_3187	719665	+	720922	Rmet_0654		1.33333	0.57735	Op0181f_1	NA	Q1LQN6 Putative membrane protein
Polymorphism	1926275	C -> T	15	Rmet_1775		0.9805	0.0275772		SNP (transition)		02CH34_1
NPKM_4371	1926290	+	1927682	Rmet_1775		1.66667	0.57735	Op0513f_1	NA	Q1LMH2 FAD linked oxidase-like protein
NPKM_5573	3116979	-	3118185	Rmet_2867	livK2	544.333	100.027	Op0806r_1	EIP-TRA-ABC	Q1LJD6 Extracellular ligand-binding receptor
5UTR_1391	3118186	-	3118514	Rmet_2867	livK2			Op0806r_1
Polymorphism	3118235	GA -> CC	301	TSS_3118536-2		0.615	0.0452548		Substitution		02CH34_1
TSS_3118536-2	3118536	-	351	Rmet_2867	livK2	158.333	21.5484	Op0806r_1	EIP-TRA-ABC	m
NPKM_1069	1086976	-	1087336	Rmet_4487		115.333	8.3865	Op1279r_2	NA	Q1LES4 Putative uncharacterized protein
Polymorphism	1087379	(CTAGGA)5 -> (CTAGGA)6	43	Rmet_4487		0.968	0		Insertion (tandem repeat)		02CH34_1
Polymorphism	1087379	(CTAGGA)5 -> (CTAGGA)6	7	Rmet_6668		0.968	0		Insertion (tandem repeat)		02CH34_1
NPKM_1070	1087386	+	1087461	Rmet_6668		0	0	Op2072f_1	NA	NA
NPKM_2560	58486	+	59530	Rmet_0051	mreB	514	13.4536	Op0017f_1	DIV-Division	Q0KFF6 Rod shape-determining protein MreB
Polymorphism	59636		36	Rmet_0052	mreC	0.91			Insertion		38CH34_10
Polymorphism	59639	C -> G	33	Rmet_0052	mreC	0.984			SNP (transversion)		38CH34_10
NPKM_2561	59672	+	60683	Rmet_0052	mreC	75	4.58258	Op0017f_1	DIV-Division	Q1LSD8 Rod shape-determining protein MreC
TSS_1372983+3	1372983	+	230	Rmet_4729	0	201.667	31.5331	Op1366f_3	NA	no
Polymorphism	1373013	C -> G	160	TSS_1373173+3		0.607			SNP (transversion)		30AE104_5
TSS_1373173+3	1373173	+	40	Rmet_4729	0	198	70.3633	Op1366f_3	NA	no
NPKM_1328	1373213	+	1373864	Rmet_4729		235.333	41.489	Op1366f_3	NA	Q1LE35 Putative uncharacterized protein
Sigma factors
5UTR_181	360005	+	360115	Rmet_3818				Op1062f_1
Polymorphism	360069	(CAAGGCCAGCA)4 -> (CAAGGCCAGCA)3	46			1	0		Deletion (tandem repeat)		05CH34∆EPCnrH
NPKM_357	360115	+	361621	Rmet_3818		6.66667	0.57735	Op1062f_1	NA	Q1LGN8 AMP-dependent synthetase and ligase
NPKM_358	361744	+	362719	Rmet_3819	cysK	2.33333	0.57735	Op1062f_1	MET-EN-Sulf	Q1LGN7 Cysteine synthase
NPKM_4661	2201175	-	2201664	Rmet_2033		982	119.553	Op0594r_2	NA	Q1LLR4 UPF0090 protein Rmet_2033
TSS_2201824-2	2201824	-	160	Rmet_2033	0	40.3333	13.0512	Op0594r_2	NA	no
Polymorphism	2201834	(A)9 -> (A)8	10	TSS_2201824-2		0.994	0.00848528		Deletion (tandem repeat)		08CH34∆QR
TSS_2201889-2	2201889	-	225	Rmet_2033	0	6808.33	1243.97	Op0594r_2	NA	s
Uptake systems
NPKM_2788	287944	-	288880	Rmet_0272	rpoH	563	10	Op0078r_1	GIP-TK-RNAP	Q1LRR8 RNA polymerase sigma factor
TSS_288939-2	288939	-	59	Rmet_0272	rpoH	1867.33	386.28	Op0078r_1	GIP-TK-RNAP	no
TSS_288971-2	288971	-	91	Rmet_0272	rpoH	750	51.5073	Op0078r_1	GIP-TK-RNAP	w
Polymorphism	289002	T -> C	31	TSS_288971-2		0.9965	0.00494975		SNP (transition)		09AE104∆zupTJS
NPKM_3515	1048775	+	1049399	Rmet_0964	ureG	34.6667	2.08167	Op0267f_5	GIP-PTL-Fold	Q1LPS6 Urease accessory protein ureG
Polymorphism	1049425	(CGTGTAGC)5 -> (CGTGTAGC)4	26	Rmet_0964	ureG	1	0		Deletion (tandem repeat)		13AE104∆7
			44	Rmet_0965
NPKM_3516	1049469	-	1049865	Rmet_0965		1510.67	146.487	Op0268r_1	NA	Q1LPS5 Transcriptional regulator, XRE family
3UTR_1606	3509483	-	3510307	Rmet_3234				Op0918r_4
Polymorphism	3509961	(C)8 -> (C)9	347	Rmet_3234		0.884	0.0806102		Insertion (tandem repeat)		13AE104∆7
NPKM_5970	3510308	-	3511514	Rmet_3234		37040.3	1243.13	Op0918r_4	NA	Q1LIC0 Porin, Gram-negative type
TSS_3511528-2	3511528	-	14	Rmet_3234	0	18541.3	3108.74	Op0918r_4	NA	no
Efflux systems
NPKM_3665	1208441	-	1208810	Rmet_1109		16.3333	0.57735	Op0320r_3	NA	Q1LPD1 Putative uncharacterized protein
5UTR_1613	1208811	-	1208890	Rmet_1109				Op0320r_3
3UTR_1915	1208907	-	1208963	Rmet_1110	lysA			Op0320r_2
Polymorphism	1208933	(G)4 -> (G)3	123	Rmet_1109		1	0		Deletion (tandem repeat)		16AE104∆e4z
NPKM_3666	1208964	-	1210158	Rmet_1110	lysA	6.33333	1.1547	Op0320r_2	MET-AA-Lys_Syn	Q1LPD0 Orn/DAP/Arg decarboxylase 2
NPKM_3667	1210196	-	1210952	Rmet_1111	hpcH	13.6667	2.08167	Op0320r_2	MET-AA-Tyr	Q1LPC9 HpcH/HpaI aldolase
TSS_1210636-2	1210636	-	478	Rmet_1110	lysA	49	11.1355	Op0320r_2	MET-AA-Lys_Syn	s
3UTR_440	1570401	+	1570444	Rmet_4907				Op1438f_1
Polymorphism	1570498	G -> A	76	TSS_1570574+3		0.9925	0.000707107		SNP (transition)		16AE104∆e4z
TSS_1570574+3	1570574	+	223	Rmet_4908	mmsQ	155.333	46.4579	Op1438f_1	NA	s
NPKM_1519	1570797	+	1571295	Rmet_4908	mmsQ	4	1	Op1438f_1	NA	Q1LDK6 Putative uncharacterized protein
Zur regulon
NPKM_3596	1135745	-	1136762	Rmet_1044	yebK	258	11.5326	Op0300r_1	NA	Q1LPJ6 Transcriptional regulator, RpiR family
5UTR_1623	1136763	-	1137679	Rmet_1044	yebK			Op0300r_1
Polymorphism	1136804	(G)7 -> (G)8	42			0.9375	0.0883883		Insertion (tandem repeat)		17CH34∆W123
TSS_1136853-2	1136853	-	91	Rmet_1044	yebK	1706.33	471.629	Op0300r_1	NA	m
Folate biosynthesis
NPKM_3585	1121651	-	1122356	Rmet_1033		17.3333	2.08167	Op0296r_1	NA	Q1LPK7 17 kDa surface antigen
Polymorphism	1122384	G -> A	28	Rmet_1033		0.505			SNP (transition)		31∆1B1
Polymorphism	1122384	G -> A	28	Rmet_1033		0.506			SNP (transition)		32∆1A
Polymorphism	1122386	AGTG -> GACA	30	Rmet_1033		52.3% -> 54.1%			Substitution		31∆1B1
Polymorphism	1122386	AGTG -> GACA	30	Rmet_1033		53.3% -> 54.9%			Substitution		32∆1A
TSS_1122392-2	1122392	-	36	Rmet_1033		216.667	53.1539	Op0296r_1	NA	no
NPKM_2637	134332	-	134842	Rmet_0128	zur	52.6667	1.52753	Op0032r_1	NA	Q1LS62 Putative ferric uptake regulator, FUR family
TSS_134842-2	134842	-	0	Rmet_0128	zur	488	115.676	Op0032r_1	NA	s
Polymorphism	134843	GC -> AG	1	TSS_134842-2		0.551			Substitution		33∆1B1∆1A
Polymorphism	134846	AA -> CC	4	TSS_134842-2		56.0% -> 57.1%			Substitution		33∆1B1∆1A
Polymorphism	134849	GA -> CC	7	TSS_134842-2		58.8% -> 60.4%			Substitution		33∆1B1∆1A
NPKM_4341	1894005	-	1894539	Rmet_1747		46	7	Op0498r_2	NA	Q1LMK0 Putative uncharacterized protein
TSS_1894677-2	1894677	-	138	Rmet_1747	0	571.333	22.5019	Op0498r_2	NA	s
Polymorphism	1894738	CACGG -> ATTCA	61	TSS_1894677-2		52.0% -> 55.6%			Substitution		33∆1B1∆1A
NPKM_4342	1894767	-	1896234	Rmet_1748	agrC	3	0	Op0498r_1	NA	Q1LMJ9 RND efflux system, outer membrane lipoprotein, NodT
Folate biosynthesis 2
Polymorphism	1122397	T -> G	5	TSS_1122392-2		0.55			SNP (transversion)		45∆1A
Polymorphism	1122399	AAGT -> CGTG	7	TSS_1122392-2		51.0% -> 53.6%			Substitution		45∆1A
Polymorphism	1122404	T -> C	12	TSS_1122392-2		0.508			SNP (transition)		45∆1A
NPKM_2902	407434	-	407944	Rmet_0382	mobB	93	4.58258	Op0104r_1	MET-COF-Folate	Q1LRF8 Molybdopterin-guanine dinucleotide biosynthesis protein B
Polymorphism	407963	C -> A	19	Rmet_0382	mobB	0.999			SNP (transversion)		46∆1A1∆1B1
TSS_407971-2	407971	-	27	Rmet_0382	mobB	1183.33	209.421	Op0104r_1	MET-COF-Folate	s
NPKM_3012	510845	+	511022	Rmet_6420		4.33333	1.1547	Op0129f_1	NA	NA
3UTR_1141	511023	+	511110	Rmet_6420				Op0129f_1
Polymorphism	511051	GGGG -> TTCA	-59	3UTR_1141	Rmet_6420	50.0% -> 50.9%			Substitution		46∆1A1∆1B1
NPKM_3013	511184	+	512711	Rmet_0483	tnpA	0	0	Op0129f_1	NA	Q1LHY9 Integrase, catalytic region
NPKM_5155	2701740	+	2702724	Rmet_2489	mdh	2157	189.755	Op0689f_1	MET-CAH-TCA	Q1LKG0 Malate dehydrogenase
Polymorphism	2702836	CC -> TG	22	Rmet_2490		52.6% -> 55.1%			Substitution		46∆1A1∆1B1
Polymorphism	2702839	ACAT -> CGTG	19	Rmet_2490		50.3% -> 52.1%			Substitution		46∆1A1∆1B1
NPKM_5156	2702858	+	2703839	Rmet_2490		51.6667	0.57735	Op0689f_1	MET-CAH-TCA	Q1LKF9 HpcH/HpaI aldolase
Folate biosynthesis both
TSS_2495509+2	2495509	+	1729	Rmet_2274	murI	308.667	52.2909	Op0649f_3	MET-AA-GluGSH	s
Polymorphism	2497187		51	Rmet_2274	murI	73.6% -> 80.2%			Deletion		31∆1B1
Polymorphism	2497187		51	Rmet_2274	murI	72.8% -> 75.3%			Deletion		32∆1A
Polymorphism	2497187		51	Rmet_2274	murI	86.7% -> 88.3%			Deletion		44∆1B1
Polymorphism	2497187		51	Rmet_2274	murI	89.5% -> 92.0%			Deletion		45∆1A
NPKM_4928	2497238	+	2498051	Rmet_2274	murI	105	4.3589	Op0649f_3	MET-AA-GluGSH	Q1LL23 Glutamate racemase
List
Name	Start	Change	Coverage	Polymorphism Type	VF_MEAN	VF_SDEV	Strain	Rplicon
C	3620762	+C	40	Insertion	0.994	0.00848528	01CH34	Chrom
T	1764297	G -> T	59	SNP (transversion)	0.993	0.00989949	01CH34	Chromid
T	1926275	C -> T	51	SNP (transition)	0.9805	0.0275772	02CH34_1	Chrom
TAGGAC	1087379	(CTAGGA)5 -> (CTAGGA)6	157 -> 162	Insertion (tandem repeat)	0.968	0	02CH34_1	Chromid
CCAAGAACACAAG	719651	(CAAGAACACAAGC)2 -> (CAAGAACACAAGC)3	76 -> 78	Insertion (tandem repeat)	0.896	0.00141421	02CH34_1	Chrom
CC	3118235	GA -> CC	72	Substitution	0.615	0.0452548	02CH34_1	Chrom
	360069	(CAAGGCCAGCA)4 -> (CAAGGCCAGCA)3	82	Deletion (tandem repeat)	1	0	05CH34∆EPCnrH	Chromid
	2201834	(A)9 -> (A)8	139	Deletion (tandem repeat)	0.994	0.00848528	08CH34∆QR	Chrom
C	289002	T -> C	138	SNP (transition)	0.9965	0.00494975	09AE104∆zupTJS	Chrom
	1049425	(CGTGTAGC)5 -> (CGTGTAGC)4	116	Deletion (tandem repeat)	1	0	13AE104∆7	Chrom
C	3509961	(C)8 -> (C)9	52	Insertion (tandem repeat)	0.884	0.0806102	13AE104∆7	Chrom
	1208933	(G)4 -> (G)3	88	Deletion (tandem repeat)	1	0	16AE104∆e4z	Chrom
A	1570498	G -> A	142	SNP (transition)	0.9925	0.000707107	16AE104∆e4z	Chromid
G	1136804	(G)7 -> (G)8	87	Insertion (tandem repeat)	0.9375	0.0883883	17CH34∆W123	Chrom
G	1373013	C -> G	135	SNP (transversion)	0.607	0.607	30AE104_5	Chromid
	2497187		101 -> 110	Deletion	0.736		31∆1B1	Chrom
GACA	1122386	AGTG -> GACA	109 -> 111	Substitution	0.523		31∆1B1	Chrom
A	1122384	G -> A	111	SNP (transition)	0.505	0.505	31∆1B1	Chrom
	2497187		89 -> 92	Deletion	0.728		32∆1A	Chrom
GACA	1122386	AGTG -> GACA	90 -> 91	Substitution	0.533		32∆1A	Chrom
A	1122384	G -> A	87	SNP (transition)	0.506	0.506	32∆1A	Chrom
CC	134849	GA -> CC	51 -> 53	Substitution	0.588		33∆1B1∆1A	Chrom
CC	134846	AA -> CC	49 -> 50	Substitution	0.56		33∆1B1∆1A	Chrom
AG	134843	GC -> AG	49	Substitution	0.551	0.551	33∆1B1∆1A	Chrom
ATTCA	1894738	CACGG -> ATTCA	96 -> 99	Substitution	0.52		33∆1B1∆1A	Chrom
G	59639	C -> G	313	SNP (transversion)	0.984	0.984	38CH34_10	Chrom
GG	59636		310	Insertion	0.91	0.91	38CH34_10	Chrom
	2497187		471 -> 480	Deletion	0.867		44∆1B1	Chrom
	2497187		575 -> 590	Deletion	0.895		45∆1A	Chrom
G	1122397	T -> G	420	SNP (transversion)	0.55	0.55	45∆1A	Chrom
CGTG	1122399	AAGT -> CGTG	410 -> 416	Substitution	0.51		45∆1A	Chrom
C	1122404	T -> C	413	SNP (transition)	0.508	0.508	45∆1A	Chrom
A	407963	C -> A	675	SNP (transversion)	0.999	0.999	46∆1A1∆1B1	Chrom
TG	2702836	CC -> TG	296 -> 304	Substitution	0.526		46∆1A1∆1B1	Chrom
CGTG	2702839	ACAT -> CGTG	303 -> 306	Substitution	0.503		46∆1A1∆1B1	Chrom
TTCA	511051	GGGG -> TTCA	389 -> 392	Substitution	0.5		46∆1A1∆1B1	Chrom

## Sheet: Genes
Name	Type	Minimum	Number	Sister	Maximum	Length	# Intervals	Direction	locus_tag	Amino Acid Change	CDS Position	Change	Codon Change	Coverage	Polymorphism Type	Protein Effect	VF_MEAN	VF_SDEV	Strain	Rplicon	Gene	Start	Strand	Stop	Mean	SDEV	Operon	KO	Description
C	Polymorphism	2533763	72	0	2533762	0	1	none	Rmet_2315		102	(C)2 -> (C)3		32	Insertion (tandem repeat)	Frame Shift	1	0	01CH34	Chrom	merA''	2533661	+	2534519	1	0	Op0661f_2	NA	Q8GQ26 Mercuric (Hg(II)) reductase
G	Polymorphism	1874250	48	0	1874249	0	1	none	Rmet_1728		712			36	Insertion	Frame Shift	0.9935	0.00919239	01CH34	Chrom		1873538	+	1874306	31	3	Op0489f_1	NA	Q46NG6 General substrate transporter:Major facilitator superfamily MFS_1
T	Polymorphism	2533710	71	0	2533709	0	1	none	Rmet_2315		49			39	Insertion	Frame Shift	0.98	0.0282843	01CH34	Chrom	merA''	2533661	+	2534519	1	0	Op0661f_2	NA	Q8GQ26 Mercuric (Hg(II)) reductase
	Polymorphism	143637	3	0	143648	12	1	none	Rmet_5937	ATPE ->	205	(GGGGGTGGCTTC)4 -> (GGGGGTGGCTTC)3	GCC,ACC,CCC,GAA ->	76	Deletion (tandem repeat)	Deletion	1	0	02CH34_1	Chromid		141044	-	143852	8	0	Op1805r_2	NA	Q1LAN0 Putative uncharacterized protein
A	Polymorphism	3534610	89	0	3534610	1	1	none	Rmet_3263		3834	G -> A	GAC -> GAT	56	SNP (transition)	None	1	0	02CH34_1	Chrom	gltB	3533547	-	3538443	838	54.8361	Op0920r_3	MET-EN-Nitrog	Q1LI91 Glutamate synthase (NADH) large subunit
G	Polymorphism	1339455	28	0	1339455	1	1	none	Rmet_4700	G -> A	3944	C -> G	GGC -> GCC	61	SNP (transversion)	Substitution	0.623	0	02CH34_1	Chromid		1335301	-	1343398	1	0	Op1359r_4	NA	Q1LE64 Conserved hypothetical signal peptide protein
GGC	Polymorphism	1339451	27	0	1339453	3	1	none	Rmet_4700	K -> A	3946	TTT -> GGC	AAA -> GCC	61 -> 63	Substitution	Substitution	0.59	0	02CH34_1	Chromid		1335301	-	1343398	1	0	Op1359r_4	NA	Q1LE64 Conserved hypothetical signal peptide protein
CTCAAATC	Polymorphism	1339457	29	0	1339464	8	1	none	Rmet_4700	IEF -> RFE	3935	GAACTCGA -> CTCAAATC	ATC,GAG,TTC -> AGA,TTT,GAG	60 -> 64	Substitution	Substitution	0.531	0	02CH34_1	Chromid		1335301	-	1343398	1	0	Op1359r_4	NA	Q1LE64 Conserved hypothetical signal peptide protein
A	Polymorphism	2456297	69	0	2456297	1	1	none	Rmet_2239	R -> S	1459	C -> A	CGC -> AGC	114	SNP (transversion)	Substitution	0.9955	0.00636396	03AE104	Chrom	glpD	2454838	+	2456479	25.6667	0.57735	Op0641f_1	MET-LIP-GlycPLip	Q1LL58 FAD dependent oxidoreductase
A	Polymorphism	2192533	57	0	2192533	1	1	none	Rmet_5443	I -> F	871	T -> A	ATC -> TTC	78	SNP (transversion)	Substitution	0.969	0.00707107	03AE104	Chromid		2191849	-	2193403	9.66667	1.1547	Op1619r_2	MET-LIP-Others	Q1LC24 FAD linked oxidase-like protein
A	Polymorphism	3087910	78	0	3087910	1	1	none	Rmet_2839	A -> V	284	G -> A	GCC -> GTC	111	SNP (transition)	Substitution	0.991	0.0127279	04AE104_10	Chrom	mobA'	3087566	-	3088193	9	1.73205	Op0798r_1	NA	Q1LJG4 Putative uncharacterized protein
T	Polymorphism	2116148	54	0	2116148	1	1	none	Rmet_1945		661	G -> T		83	SNP (transversion)	Truncation	0.988	0.0169706	04AE104_10	Chrom		2115487	+	2116750	60	1	Op0569f_1	NA	Q1LM02 Amidase, hydantoinase/carbamoylase
G	Polymorphism	1343879	30	0	1343879	1	1	none	Rmet_1224	F -> V	277	T -> G	TTC -> GTC	43	SNP (transversion)	Substitution	0.9885	0.0162635	06CH34∆LOM	Chrom	bzdA	1343602	+	1345252	20	1.73205	Op0355f_1	MET-XEN-Benz	Q1LP16 Benzoate-CoA ligase
A	Polymorphism	1720587	39	0	1720587	1	1	none	Rmet_1596		1467	G -> A	GCG -> GCA	35	SNP (transition)	None	0.9665	0.0473762	06CH34∆LOM	Chrom	ftsK	1719120	+	1722492	41.6667	1.52753	Op0443f_2	EIP-TRA-Other	Q1LMZ7 DNA translocase FtsK
T	Polymorphism	1604693	35	0	1604693	1	1	none	Rmet_1484		216	C -> T	CGC -> CGT	40	SNP (transition)	None	0.952	0.0381838	06CH34∆LOM	Chrom		1604477	+	1604804	0	0	Op0419f_1	NA	Q1LNA9 Putative uncharacterized protein
GCGCGCGTTCAT	Polymorphism	3209627	79	0	3209626	0	1	none	Rmet_2951	N -> NERAH	590		AAT -> AAT,GAA,CGC,GCG,CAT	58 -> 62	Insertion	Insertion	0.7585	0.105359	06CH34∆LOM	Chrom	phcS	3208826	-	3210215	178.333	17.9536	Op0832r_3	NA	Q1LJ52 Sensor protein
G	Polymorphism	1343879	30	1	1343879	1	1	none	Rmet_1224	F -> V	277	T -> G	TTC -> GTC	80	SNP (transversion)	Substitution	1	0	07CH34∆IJK	Chrom	bzdA	1343602	+	1345252	20	1.73205	Op0355f_1	MET-XEN-Benz	Q1LP16 Benzoate-CoA ligase
T	Polymorphism	1604693	35	1	1604693	1	1	none	Rmet_1484		216	C -> T	CGC -> CGT	85	SNP (transition)	None	0.988	0.0169706	07CH34∆IJK	Chrom		1604477	+	1604804	0	0	Op0419f_1	NA	Q1LNA9 Putative uncharacterized protein
TGA	Polymorphism	2360145	62	0	2360147	3	1	none	Rmet_2160		523	AAC -> TGA		75 -> 79	Substitution	Truncation	0.552	0.046669	07CH34∆IJK	Chrom		2359622	+	2360255	24.3333	1.1547	Op0621f_3	NA	Q1LLD7 Putative uncharacterized protein
	Polymorphism	190033	5	0	190041	9	1	none	Rmet_6112	MGG ->	1159	(CCATGCCAC)3 -> (CCATGCCAC)2	ATG,GGT,GGC ->	73	Deletion (tandem repeat)	Deletion	1	0	08CH34∆QR	pMOL30	copA1	189354	-	191199	10.3333	0.57735	Op1866r_1	NA	Q58AD6 Copper resistance transmembrane protein (Copper-resistance protein CopA)
G	Polymorphism	1343879	30	1	1343879	1	1	none	Rmet_1224	F -> V	277	T -> G	TTC -> GTC	79	SNP (transversion)	Substitution	1	0	08CH34∆QR	Chrom	bzdA	1343602	+	1345252	20	1.73205	Op0355f_1	MET-XEN-Benz	Q1LP16 Benzoate-CoA ligase
	Polymorphism	2651723	75	0	2651734	12	1	none	Rmet_2440	PVAA ->	2821	(GCCCCGGTTGCA)5 -> (GCCCCGGTTGCA)4	CCG,GTT,GCA,GCC ->	69	Deletion (tandem repeat)	Deletion	1	0	08CH34∆QR	Chrom	rne	2648902	+	2652016	522.333	8.5049	Op0683f_1	GIP-TL-Ass	Q1LKK9 RNAse E
G	Polymorphism	2647711	73	0	2647711	1	1	none	Rmet_2439	Y -> H	217	A -> G	TAT -> CAT	120	SNP (transition)	Substitution	0.996	0.00565685	08CH34∆QR	Chrom	rluC	2646910	-	2647927	79.3333	6.02771	Op0682r_1	GIP-TL-Ass	Q1LKL0 Pseudouridine synthase
T	Polymorphism	1604693	35	1	1604693	1	1	none	Rmet_1484		216	C -> T	CGC -> CGT	83	SNP (transition)	None	0.994	0.00848528	08CH34∆QR	Chrom		1604477	+	1604804	0	0	Op0419f_1	NA	Q1LNA9 Putative uncharacterized protein
A	Polymorphism	1603281	34	0	1603281	1	1	none	Rmet_4937	L -> Q	809	T -> A	CTG -> CAG	94	SNP (transversion)	Substitution	0.9945	0.00777817	09AE104∆zupTJS	Chromid		1602472	+	1603465	2.66667	0.57735	Op1450f_1	NA	Q1LDH7 Transcriptional regulator, AsnC family
TGGGGATGCGC	Polymorphism	1977823	52	0	1977822	0	1	none	Rmet_5277		541			74 -> 81	Insertion	Frame Shift	0.898	0.103238	09AE104∆zupTJS	Chromid		1977282	+	1977900	10.6667	1.52753	Op1554f_2	NA	Q1LCJ0 Lysine exporter protein (LYSE/YGGA)
C	Polymorphism	3488406	87	0	3488406	1	1	none	Rmet_3214	T -> S	14	G -> C	ACC -> AGC	92	SNP (transversion)	Substitution	0.582	0.0537401	09AE104∆zupTJS	Chrom	bug	3487447	-	3488419	11.3333	1.1547	Op0906r_1	NA	Q1LIE0 Uncharacterized protein UPF0065
A	Polymorphism	1603281	34	1	1603281	1	1	none	Rmet_4937	L -> Q	809	T -> A	CTG -> CAG	205	SNP (transversion)	Substitution	0.678	0.00707107	12AE104∆zupT_Ada_pDNA	Chromid		1602472	+	1603465	2.66667	0.57735	Op1450f_1	NA	Q1LDH7 Transcriptional regulator, AsnC family
T	Polymorphism	2461274	70	0	2461274	1	1	none	Rmet_2247		309	C -> T	ATC -> ATT	77	SNP (transition)	None	0.9805	0.0275772	13AE104∆7	Chrom	pdeA	2460965	+	2463587	20.3333	1.52753	Op0643f_2	NA	Q1LL50 Diguanylate cyclase/phosphodiesterase with PAS/PAC sensor(S)
A	Polymorphism	144556	4	0	144556	1	1	none	Rmet_5938	A -> V	359	G -> A	GCG -> GTG	83	SNP (transition)	Substitution	0.9625	0.0318198	13AE104∆7	Chromid		143939	-	144914	54	1	Op1805r_2	NA	Q1LAM9 Rhodanese-like protein
	Polymorphism	1791481	44	0	1791481	1	1	none	Rmet_1656		688			71	Deletion	Frame Shift	0.721	0.135765	13AE104∆7	Chrom	yqjG	1790793	+	1791780	21	1	Op0467f_1	GIP-PTL-Fold	Q1LMT7 Glutathione S-transferase-like protein
G	Polymorphism	1791487	45	0	1791487	1	1	none	Rmet_1656	N -> D	694	A -> G	AAT -> GAT	72	SNP (transition)	Substitution	0.582	0.0367696	13AE104∆7	Chrom	yqjG	1790793	+	1791780	21	1	Op0467f_1	GIP-PTL-Fold	Q1LMT7 Glutathione S-transferase-like protein
GGGA	Polymorphism	1791472	43	0	1791477	4	3	none	Rmet_1656		679	CGCTGG -> GGGA		73	Deletion	Frame Shift	0.573	0.0735391	13AE104∆7	Chrom	yqjG	1790793	+	1791780	21	1	Op0467f_1	GIP-PTL-Fold	Q1LMT7 Glutathione S-transferase-like protein
G	Polymorphism	457731	12	0	457731	1	1	none	Rmet_3908	I -> T	350	A -> G	ATC -> ACC	100	SNP (transition)	Substitution	0.995	0.00707107	14AE104∆9	Chromid		455764	-	458080	22.3333	2.08167	Op1093r_1	NA	Q1LGF0 MscS Mechanosensitive ion channel
T	Polymorphism	1415606	32	0	1415606	1	1	none	Rmet_4771		45	C -> T	GGC -> GGT	96	SNP (transition)	None	0.9895	0.0148492	14AE104∆9	Chromid		1415561	+	1416467	319.333	33.0202	Op1388f_1	NA	Q1LDZ3 Transcriptional regulator, RpiR family
GGGCAT	Polymorphism	783268	16	0	783267	0	1	none	Rmet_4198	-> GH	106	(TGGGCA)5 -> (TGGGCA)6	-> GGG,CAT	106 -> 108	Insertion (tandem repeat)	Insertion	0.9765	0.033234	14AE104∆9	Chromid		783162	+	783906	134	12.49	Op1190f_1	NA	Q1LFL1 Transcriptional regulator, PadR family
	Polymorphism	376551	11	0	376556	6	1	none	Rmet_3834	ANV -> V	941		GCC,AAC,GTC -> GTC	73	Deletion	Deletion	1	0	15AE104∆e4	Chromid		375610	+	376783	9	1	Op1066f_1	NA	Q1LGM2 L-carnitine dehydratase/bile acid-inducible protein F
	Polymorphism	1366048	31	0	1366065	18	1	none	Rmet_4723	APTPPTP -> A	17	(GTGGGCGGT)6 -> (GTGGGCGGT)4	GCG,CCC,ACA,CCG,CCC,ACA,CCG -> GCG	107	Deletion (tandem repeat)	Deletion	1	0	15AE104∆e4	Chromid		1365388	-	1366081	28	1	Op1363r_1	NA	Q1LE41 Transcriptional regulator, TetR family
	Polymorphism	1609291	36	0	1609296	6	1	none	Rmet_4943	DHG -> G	713		GAC,CAC,GGC -> GGC	84	Deletion	Deletion	1	0	15AE104∆e4	Chromid		1608578	+	1609736	70.6667	1.52753	Op1452f_1	MET-CAH-FbP	Q1LDH1 Iron-containing alcohol dehydrogenase
	Polymorphism	1741906	40	0	1741906	1	1	none	Rmet_5052		82	(G)7 -> (G)6		121	Deletion (tandem repeat)	Frame Shift	1	0	15AE104∆e4	Chromid		1741824	+	1742883	3	1	Op1486f_1	NA	Q1LD62 Twin-arginine translocation pathway signal
A	Polymorphism	807526	17	0	807526	1	1	none	Rmet_0730		336	C -> A	ATC -> ATA	95	SNP (transversion)	None	0.984	0.00707107	15AE104∆e4	Chrom	rutG	807190	+	808639	76	7	Op0205f_3	EIP-TRA-Ion	Q1LQG0 Uracil-xanthine permease
A	Polymorphism	3332143	86	0	3332143	1	1	none	Rmet_3077	A -> T	70	G -> A	GCC -> ACC	109	SNP (transition)	Substitution	0.9805	0.0120208	15AE104∆e4	Chrom		3332073	+	3334335	3	0	Op0863f_2	EIP-TRA-Pores	Q1LIS7 TonB-dependent siderophore receptor
TGACGCTGG	Polymorphism	1254550	25	0	1254549	0	1	none	Rmet_1145	A -> VTLA	1145		GCG -> GTG,ACG,CTG,GCG	132 -> 133	Insertion	Insertion	0.949	0.0353553	15AE104∆e4	Chrom	torA	1253405	+	1255883	5.33333	0.57735	Op0327f_2	EIP-TRA-Electr	Q1LP95 Molybdopterin guanine dinucleotide-containing S/N-oxide reductase
G	Polymorphism	3328041	81	0	3328041	1	1	none	Rmet_3071		477	C -> G	GCG -> GCC	92	SNP (transversion)	None	0.7795	0.10253	16AE104∆e4z	Chrom		3327911	-	3328517	7291.33	273.132	Op0862r_3	NA	Q1LIT3 Histone H1-like protein
CGG	Polymorphism	3328047	82	0	3328049	2	2	none	Rmet_3071	A -> P	469	AGC -> CGG	GCT -> CCG	91 -> 93	Substitution	Substitution	0.711	0.0622254	16AE104∆e4z	Chrom		3327911	-	3328517	7291.33	273.132	Op0862r_3	NA	Q1LIT3 Histone H1-like protein
T	Polymorphism	3328056	83	0	3328056	1	1	none	Rmet_3071		462	G -> T	GCC -> GCA	95	SNP (transversion)	None	0.6965	0.0176777	16AE104∆e4z	Chrom		3327911	-	3328517	7291.33	273.132	Op0862r_3	NA	Q1LIT3 Histone H1-like protein
C	Polymorphism	2375643	68	0	2375642	0	1	none	Rmet_2171		354	+C		52	Insertion	Frame Shift	0.6565	0.0855599	16AE104∆e4z	Chrom		2372992	-	2375995	14.3333	0.57735	Op0624r_1	NA	Q1LLC6 Putative uncharacterized protein
C	Polymorphism	3328064	84	0	3328064	1	1	none	Rmet_3071	P -> A	454	G -> C	CCT -> GCT	94	SNP (transversion)	Substitution	0.628	0.0296985	16AE104∆e4z	Chrom		3327911	-	3328517	7291.33	273.132	Op0862r_3	NA	Q1LIT3 Histone H1-like protein
G	Polymorphism	3328074	85	0	3328074	1	1	none	Rmet_3071		444	A -> G	GCT -> GCC	88	SNP (transition)	None	0.571	0.00424264	16AE104∆e4z	Chrom		3327911	-	3328517	7291.33	273.132	Op0862r_3	NA	Q1LIT3 Histone H1-like protein
G	Polymorphism	1343879	30	1	1343879	1	1	none	Rmet_1224	F -> V	277	T -> G	TTC -> GTC	83	SNP (transversion)	Substitution	1	0	17CH34∆W123	Chrom	bzdA	1343602	+	1345252	20	1.73205	Op0355f_1	MET-XEN-Benz	Q1LP16 Benzoate-CoA ligase
T	Polymorphism	1604693	35	1	1604693	1	1	none	Rmet_1484		216	C -> T	CGC -> CGT	62	SNP (transition)	None	0.993	0.00989949	17CH34∆W123	Chrom		1604477	+	1604804	0	0	Op0419f_1	NA	Q1LNA9 Putative uncharacterized protein
AC	Polymorphism	1164566	24	0	1164567	2	1	none	Rmet_4552	AD -> AH	1533	CG -> AC	GCC,GAC -> GCA,CAC	39 -> 40	Substitution	Substitution	0.6595	0.154856	17CH34∆W123	Chromid		1163033	+	1165592	7.33333	0.57735	Op1306f_3	NA	Q1LEK9 Curculin-like (Mannose-binding) lectin
	Polymorphism	529013	14	0	529018	6	1	none	Rmet_3966	PT ->	181	(GTCGGA)8 -> (GTCGGA)7	CCG,ACT ->	124	Deletion (tandem repeat)	Deletion	1	0	18AE104∆W13	Chromid		526732	-	529198	5	1	Op1113r_2	NA	Q1LG92 Putative uncharacterized protein
G	Polymorphism	1895163	49	0	1895163	1	1	none	Rmet_1748	F -> L	1072	A -> G	TTC -> CTC	125	SNP (transition)	Substitution	0.992	0.0113137	18AE104∆W13	Chrom	agrC	1894767	-	1896234	3	0	Op0498r_1	NA	Q1LMJ9 RND efflux system, outer membrane lipoprotein, NodT
T	Polymorphism	1164005	23	0	1164005	1	1	none	Rmet_4552		972	C -> T	AAC -> AAT	114	SNP (transition)	None	0.6205	0.10253	18AE104∆W13	Chromid		1163033	+	1165592	7.33333	0.57735	Op1306f_3	NA	Q1LEK9 Curculin-like (Mannose-binding) lectin
	Polymorphism	529013	14	1	529018	6	1	none	Rmet_3966	PT ->	181	(GTCGGA)8 -> (GTCGGA)7	CCG,ACT ->	131	Deletion (tandem repeat)	Deletion	1	0	19AE104∆W23	Chromid		526732	-	529198	5	1	Op1113r_2	NA	Q1LG92 Putative uncharacterized protein
G	Polymorphism	1895163	49	1	1895163	1	1	none	Rmet_1748	F -> L	1072	A -> G	TTC -> CTC	71	SNP (transition)	Substitution	0.9855	0.000707107	19AE104∆W23	Chrom	agrC	1894767	-	1896234	3	0	Op0498r_1	NA	Q1LMJ9 RND efflux system, outer membrane lipoprotein, NodT
TTG	Polymorphism	1122051	22	0	1122050	0	1	none	Rmet_1033	-> Q	307	(GTT)10 -> (GTT)11	-> CAA	78	Insertion (tandem repeat)	Insertion	0.9475	0.00212132	19AE104∆W23	Chrom		1121651	-	1122356	17.3333	2.08167	Op0296r_1	NA	Q1LPK7 17 kDa surface antigen
AGAACGTC	Polymorphism	469443	13	0	469442	0	1	none	Rmet_0443		870	(GAACGTCA)7 -> (GAACGTCA)8		70 -> 79	Insertion (tandem repeat)	Truncation	0.917	0.0622254	19AE104∆W23	Chrom		469432	-	470311	112.667	5.03322	Op0118r_3	NA	Q1LR97 Putative uncharacterized protein
T	Polymorphism	1164005	23	1	1164005	1	1	none	Rmet_4552		972	C -> T	AAC -> AAT	114	SNP (transition)	None	0.615	0.0353553	19AE104∆W23	Chromid		1163033	+	1165592	7.33333	0.57735	Op1306f_3	NA	Q1LEK9 Curculin-like (Mannose-binding) lectin
	Polymorphism	3773766	96	0	3773780	15	1	none	Rmet_3488	DKAVDF -> D	624		GAC,AAG,GCC,GTG,GAC,TTC -> GAC	67	Deletion	Deletion	1	0	20AE104∆zur	Chrom		3773251	-	3774403	230	4.3589	Op0970r_4	EIP-TRA-ABC	Q1LHL6 Extracellular ligand-binding receptor
A	Polymorphism	1914772	50	0	1914772	1	1	none	Rmet_1762		15	G -> A	ACC -> ACT	99	SNP (transition)	None	0.995	0.00707107	20AE104∆zur	Chrom	yoaE	1913193	-	1914786	8.33333	1.1547	Op0504r_1	NA	Q1LMI5 Integral membrane protein TerC
A	Polymorphism	3663292	95	0	3663292	1	1	none	Rmet_3389	A -> T	853	G -> A	GCC -> ACC	61	SNP (transition)	Substitution	0.992	0.0113137	20AE104∆zur	Chrom	gspL	3662439	+	3663969	102.667	8.5049	Op0941f_2	GIP-PTL-T2S	Q1LHW5 General secretion pathway L
T	Polymorphism	320907	8	0	320907	1	1	none	Rmet_0304		105	G -> T	ACC -> ACA	72	SNP (transversion)	None	0.989	0.0155563	20AE104∆zur	Chrom	lptB	320219	-	321011	228	7.81025	Op0086r_1	NA	Q1LRN6 ABC transporter-related protein
T	Polymorphism	1755754	41	0	1755754	1	1	none	Rmet_1627	R -> H	686	C -> T	CGC -> CAC	53	SNP (transition)	Substitution	0.981	0.0268701	20AE104∆zur	Chrom		1755746	-	1756439	68.6667	6.4291	Op0454r_1	EIP-SIG-2Comp	Q1LMW6 Two component transcriptional regulator, winged helix family
	Polymorphism	333033	9	0	333035	3	1	none	Rmet_0314	PH -> H	641	(CGC)5 -> (CGC)4	CCG,CAT -> CAT	86	Deletion (tandem repeat)	Deletion	1	0	21AE104∆zurW2	Chrom		332392	+	333649	110	3.60555	Op0091f_1	NA	Q1LRM6 Major facilitator superfamily MFS_1
	Polymorphism	2690543	76	0	2690558	16	1	none	Rmet_2477		355			84	Deletion	Frame Shift	1	0	21AE104∆zurW2	Chrom	livG1	2690144	-	2690912	374	7.81025	Op0688r_2	EIP-TRA-ABC	Q1LKH2 ABC transporter-related protein
A	Polymorphism	3501917	88	0	3501917	1	1	none	Rmet_3225	G -> E	1043	G -> A	GGA -> GAA	100	SNP (transition)	Substitution	0.991	0.0127279	21AE104∆zurW2	Chrom		3500874	+	3502674	21	3.4641	Op0913f_1	NA	Q1LIC9 Diguanylate cyclase (GGDEF domain)
C	Polymorphism	3774255	98	0	3774255	1	1	none	Rmet_3488	D -> G	149	T -> C	GAC -> GGC	49	SNP (transition)	Substitution	0.633	0.633	30AE104_5	Chrom		3773251	-	3774403	230	4.3589	Op0970r_4	EIP-TRA-ABC	Q1LHL6 Extracellular ligand-binding receptor
GCC	Polymorphism	3774251	97	0	3774253	3	1	none	Rmet_3488	M -> G	151	CAT -> GCC	ATG -> GGC	50 -> 51	Substitution	Substitution	0.549		30AE104_5	Chrom		3773251	-	3774403	230	4.3589	Op0970r_4	EIP-TRA-ABC	Q1LHL6 Extracellular ligand-binding receptor
A	Polymorphism	2366645	65	0	2366645	1	1	none	Rmet_2164		702	T -> A	CGT -> CGA	83	SNP (transversion)	None	0.578	0.578	31∆1B1	Chrom		2365943	+	2367812	79.3333	3.51188	Op0623f_1	NA	Q1LLD3 KAP P-loop
CA	Polymorphism	2366648	66	0	2366651	4	1	none	Rmet_2164		705	GCTG -> CA		85 -> 87	Deletion	Frame Shift	0.552		31∆1B1	Chrom		2365943	+	2367812	79.3333	3.51188	Op0623f_1	NA	Q1LLD3 KAP P-loop
CCGGGG	Polymorphism	2366637	64	0	2366642	5	2	none	Rmet_2164	AI -> PG	694	GCCATC -> CCGGGG	GCC,ATC -> CCG,GGG	83 -> 86	Substitution	Substitution	0.547		31∆1B1	Chrom		2365943	+	2367812	79.3333	3.51188	Op0623f_1	NA	Q1LLD3 KAP P-loop
GGCGGC	Polymorphism	1270930	26	0	1270935	5	2	none	Rmet_4641	IT -> AA	1738	AGTTAT -> GGCGGC	ATA,ACT -> GCC,GCC	105 -> 108	Substitution	Substitution	0.533		31∆1B1	Chromid		1270791	-	1272672	25.3333	1.52753	Op1341r_2	NA	Q1LEC3 ATP-dependent endonuclease of the OLD family-like protein
GAA	Polymorphism	2366632	63	0	2366634	3	1	none	Rmet_2164	LE -> RK	689	TGG -> GAA	CTG,GAA -> CGA,AAA	85	Substitution	Substitution	0.529	0.529	31∆1B1	Chrom		2365943	+	2367812	79.3333	3.51188	Op0623f_1	NA	Q1LLD3 KAP P-loop
A	Polymorphism	880616	18	0	880616	1	1	none	Rmet_0804	R -> C	112	G -> A	CGC -> TGC	106	SNP (transition)	Substitution	1	1	32∆1A	Chrom		879971	-	880727	1.66667	0.57735	Op0228r_1	NA	Q1LQ86 SPFH domain, Band 7 family protein
G	Polymorphism	1109304	20	0	1109304	1	1	none	Rmet_1019	D -> G	41	A -> G	GAC -> GGC	101	SNP (transition)	Substitution	0.99	0.99	32∆1A	Chrom	uvrB	1109263	+	1111357	38	2	Op0295f_1	GIP-REP-Recomb	Q1LPM1 UvrABC system protein B
GGCGGC	Polymorphism	1270930	26	1	1270935	5	2	none	Rmet_4641	IT -> AA	1738	AGTTAT -> GGCGGC	ATA,ACT -> GCC,GCC	69 -> 71	Substitution	Substitution	0.536		32∆1A	Chromid		1270791	-	1272672	25.3333	1.52753	Op1341r_2	NA	Q1LEC3 ATP-dependent endonuclease of the OLD family-like protein
GAA	Polymorphism	2366656	67	0	2366658	3	1	none	Rmet_2164		713	TCC -> GAA		89 -> 91	Substitution	Truncation	0.516		32∆1A	Chrom		2365943	+	2367812	79.3333	3.51188	Op0623f_1	NA	Q1LLD3 KAP P-loop
GGCGATTC	Polymorphism	2207053	58	0	2207060	8	1	none	Rmet_5459	SRN -> ESP	676	TTTCGGGA -> GGCGATTC	TCC,CGA,AAC -> GAA,TCG,CCC	71 -> 73	Substitution	Substitution	0.5		32∆1A	Chromid	tnsA	2206781	-	2207735	0.333333	0.57735	Op1621r_1	NA	Q1LC08 Putative uncharacterized protein
AAGCTCA	Polymorphism	1800840	46	0	1800846	7	1	none	Rmet_1665	SFY -> SEL	1695	GTAAAAG -> AAGCTCA	AGC,TTT,TAC -> AGT,GAG,CTT	108 -> 113	Substitution	Substitution	0.528		33∆1B1∆1A	Chrom	papC	1799750	-	1802540	8	1	Op0468r_2	NA	Q1LMT0 Fimbrial biogenesis outer membrane usher protein
A	Polymorphism	1815706	47	0	1815706	1	1	none	Rmet_1677	A -> T	166	G -> A	GCC -> ACC	532	SNP (transition)	Substitution	0.998	0.998	38CH34_10	Chrom	uspA5	1815540	+	1815981	24.3333	2.51661	Op0471f_2	NA	Q1LMR8 UspA
T	Polymorphism	99914	1	0	99914	1	1	none	Rmet_0092	A -> T	712	C -> T	GCC -> ACC	605	SNP (transition)	Substitution	0.997	0.997	38CH34_10	Chrom		99239	-	100625	31	1.73205	Op0026r_1	NA	Q1LS98 Histidine kinase
T	Polymorphism	1604693	35	1	1604693	1	1	none	Rmet_1484		216	C -> T	CGC -> CGT	497	SNP (transition)	None	0.996	0.996	38CH34_10	Chrom		1604477	+	1604804	0	0	Op0419f_1	NA	Q1LNA9 Putative uncharacterized protein
G	Polymorphism	1343879	30	1	1343879	1	1	none	Rmet_1224	F -> V	277	T -> G	TTC -> GTC	548	SNP (transversion)	Substitution	0.989	0.989	38CH34_10	Chrom	bzdA	1343602	+	1345252	20	1.73205	Op0355f_1	MET-XEN-Benz	Q1LP16 Benzoate-CoA ligase
AC	Polymorphism	3636611	93	0	3636612	2	1	none	Rmet_3361	V -> T	511	GT -> AC	GTA -> ACA	347	Substitution	Substitution	0.617		38CH34_10	Chrom		3636100	+	3637780	245.667	32.1299	Op0935f_3	NA	Q1LHZ3 Putative uncharacterized protein
CG	Polymorphism	3636608	92	0	3636609	2	1	none	Rmet_3361	V -> R	508	GT -> CG	GTC -> CGC	342 -> 343	Substitution	Substitution	0.596		38CH34_10	Chrom		3636100	+	3637780	245.667	32.1299	Op0935f_3	NA	Q1LHZ3 Putative uncharacterized protein
T	Polymorphism	3636605	91	0	3636605	1	1	none	Rmet_3361	A -> S	505	G -> T	GCA -> TCA	329	SNP (transversion)	Substitution	0.574	0.574	38CH34_10	Chrom		3636100	+	3637780	245.667	32.1299	Op0935f_3	NA	Q1LHZ3 Putative uncharacterized protein
T	Polymorphism	2214305	59	0	2214305	1	1	none	Rmet_5469	R -> H	47	C -> T	CGC -> CAC	377	SNP (transition)	Substitution	0.552	0.552	38CH34_10	Chromid		2213661	-	2214351	6.33333	1.1547	Op1625r_2	NA	Q1LBZ8 Putative uncharacterized protein
CG	Polymorphism	2214307	60	0	2214308	2	1	none	Rmet_5469	L -> P	44	AA -> CG	CTT -> CCG	380 -> 382	Substitution	Substitution	0.537		38CH34_10	Chromid		2213661	-	2214351	6.33333	1.1547	Op1625r_2	NA	Q1LBZ8 Putative uncharacterized protein
T	Polymorphism	1698344	38	0	1698344	1	1	none	Rmet_1577	G -> V	1241	G -> T	GGT -> GTT	316	SNP (transversion)	Substitution	0.535	0.535	38CH34_10	Chrom	betB	1697103	+	1698534	298.333	23.2451	Op0435f_1	MET-AA-GlySerThr	Q1LN16 Aldehyde dehydrogenase
G	Polymorphism	1698340	37	0	1698340	1	1	none	Rmet_1577	S -> A	1237	T -> G	TCG -> GCG	314	SNP (transversion)	Substitution	0.525	0.525	38CH34_10	Chrom	betB	1697103	+	1698534	298.333	23.2451	Op0435f_1	MET-AA-GlySerThr	Q1LN16 Aldehyde dehydrogenase
T	Polymorphism	2214312	61	0	2214312	1	1	none	Rmet_5469	D -> N	40	C -> T	GAT -> AAT	371	SNP (transition)	Substitution	0.52	0.52	38CH34_10	Chromid		2213661	-	2214351	6.33333	1.1547	Op1625r_2	NA	Q1LBZ8 Putative uncharacterized protein
CAT	Polymorphism	3774296	99	0	3774298	2	2	none	Rmet_3488	F -> M	106	AAA -> CAT	TTT -> ATG	324	Substitution	Substitution	0.503	0.503	38CH34_10	Chrom		3773251	-	3774403	230	4.3589	Op0970r_4	EIP-TRA-ABC	Q1LHL6 Extracellular ligand-binding receptor
T	Polymorphism	1758043	42	0	1758043	1	1	none	Rmet_5068	A -> T	190	C -> T	GCT -> ACT	652	SNP (transition)	Substitution	1	1	39∆e5	Chromid		1757737	-	1758232	80.3333	4.72582	Op1491r_1	NA	Q1LD46 GCN5-related N-acetyltransferase
C	Polymorphism	3084008	77	0	3084008	1	1	none	Rmet_2834	M -> V	148	T -> C	ATG -> GTG	736	SNP (transition)	Substitution	0.997	0.997	39∆e5	Chrom	mobA''	3082829	-	3084155	7	0	Op0798r_2	NA	Q1LJG9 Putative uncharacterized protein
	Polymorphism	355470	10	0	355470	1	1	none	Rmet_0337		163			653	Deletion	Frame Shift	0.983	0.983	39∆e5	Chrom		354846	-	355632	51.3333	4.50925	Op0094r_1	NA	Q1LRK3 Transcriptional regulator, IclR family
	Polymorphism	3924756	100	0	3924758	3	1	none	Rmet_3613	F ->	1543	(GAA)4 -> (GAA)3	TTC ->	630 -> 636	Deletion (tandem repeat)	Deletion	0.948		39∆e5	Chrom	yidC	3924632	-	3926300	438.667	10.4083	Op1004r_1	GIP-PTL-Exp	Q1LH91 Inner membrane protein oxaA
A	Polymorphism	952039	19	0	952039	1	1	none	Rmet_0871	G -> C	715	C -> A	GGC -> TGC	459	SNP (transversion)	Substitution	0.512	0.512	39∆e5	Chrom		951895	-	952753	53	2.64575	Op0252r_1	NA	Q1LQ19 Putative uncharacterized protein
C	Polymorphism	1114138	21	0	1114138	1	1	none	Rmet_4511	D -> A	761	A -> C	GAC -> GCC	621	SNP (transversion)	Substitution	0.995	0.995	40∆e6	Chromid		1113377	+	1115369	24.3333	3.21455	Op1288f_1	NA	Q1LEQ0 Fusaric acid resistance protein conserved region
G	Polymorphism	2149501	56	0	2149501	1	1	none	Rmet_1973	V -> A	671	A -> G	GTG -> GCG	445	SNP (transition)	Substitution	0.533	0.533	40∆e6	Chrom	pitA	2149160	-	2150171	221.667	7.0946	Op0576r_2	EIP-TRA-Ion	Q1LLX4 Phosphate transporter
C	Polymorphism	2149499	55	0	2149499	1	1	none	Rmet_1973	I -> V	673	T -> C	ATT -> GTT	446	SNP (transition)	Substitution	0.52	0.52	40∆e6	Chrom	pitA	2149160	-	2150171	221.667	7.0946	Op0576r_2	EIP-TRA-Ion	Q1LLX4 Phosphate transporter
C	Polymorphism	685728	15	0	685728	1	1	none	Rmet_4114	H -> P	350	A -> C	CAC -> CCC	678	SNP (transversion)	Substitution	0.991	0.991	42∆zupT∆W3	Chromid	pdxK	685378	+	686245	6.66667	0.57735	Op1158f_1	MET-COF-B6	Q1LFU5 Pyridoxine kinase
T	Polymorphism	1961927	51	0	1961926	0	1	none	Rmet_5263		432			445	Insertion	Frame Shift	0.969	0.969	42∆zupT∆W3	Chromid	fliH	1961495	+	1962332	26.3333	4.93288	Op1552f_2	GIP-PTL-T3S	Q1LCK4 Flagellar assembly protein FliH
G	Polymorphism	3542942	90	0	3542942	1	1	none	Rmet_3268	Q -> P	1727	T -> G	CAG -> CCG	412	SNP (transversion)	Substitution	0.502	0.502	42∆zupT∆W3	Chrom	pilQ	3542535	-	3544668	240.667	15.9478	Op0920r_2	GIP-PTL-T2S	Q1LI86 Type II and III secretion system protein
C	Polymorphism	3774255	98	1	3774255	1	1	none	Rmet_3488	D -> G	149	T -> C	GAC -> GGC	363	SNP (transition)	Substitution	0.501	0.501	42∆zupT∆W3	Chrom		3773251	-	3774403	230	4.3589	Op0970r_4	EIP-TRA-ABC	Q1LHL6 Extracellular ligand-binding receptor
T	Polymorphism	3636683	94	0	3636683	1	1	none	Rmet_3361	A -> S	583	G -> T	GCA -> TCA	337	SNP (transversion)	Substitution	0.51	0.51	43∆zupT∆W3∆W2	Chrom		3636100	+	3637780	245.667	32.1299	Op0935f_3	NA	Q1LHZ3 Putative uncharacterized protein
G	Polymorphism	1109304	20	1	1109304	1	1	none	Rmet_1019	D -> G	41	A -> G	GAC -> GGC	634	SNP (transition)	Substitution	1	1	45∆1A	Chrom	uvrB	1109263	+	1111357	38	2	Op0295f_1	GIP-REP-Recomb	Q1LPM1 UvrABC system protein B
A	Polymorphism	880616	18	1	880616	1	1	none	Rmet_0804	R -> C	112	G -> A	CGC -> TGC	820	SNP (transition)	Substitution	0.999	0.999	45∆1A	Chrom		879971	-	880727	1.66667	0.57735	Op0228r_1	NA	Q1LQ86 SPFH domain, Band 7 family protein
GGC	Polymorphism	263310	6	0	263312	3	1	none	Rmet_0246	P -> G	1300	CCG -> GGC	CCG -> GGC	415 -> 423	Substitution	Substitution	0.511		45∆1A	Chrom	ptsI	262010	+	263768	225	4.3589	Op0071f_3	EIP-TRA-Pts	Q1LRU4 Phosphoenolpyruvate--protein phosphotransferase
C	Polymorphism	3774255	98	1	3774255	1	1	none	Rmet_3488	D -> G	149	T -> C	GAC -> GGC	403	SNP (transition)	Substitution	0.509	0.509	45∆1A	Chrom		3773251	-	3774403	230	4.3589	Op0970r_4	EIP-TRA-ABC	Q1LHL6 Extracellular ligand-binding receptor
A	Polymorphism	319410	7	0	319410	1	1	none	Rmet_3782		1233	G -> A	GCG -> GCA	632	SNP (transition)	None	0.997	0.997	46∆1A1∆1B1	Chromid		318177	+	319425	6.66667	0.57735	Op1050f_1	NA	Q1LGS4 Major facilitator superfamily MFS_1
A	Polymorphism	1590981	33	0	1590981	1	1	none	Rmet_4928		63	G -> A	GCG -> GCA	554	SNP (transition)	None	0.995	0.995	46∆1A1∆1B1	Chromid	lysP2	1590918	+	1592451	19.6667	1.52753	Op1444f_2	EIP-TRA-Ion	Q1LDI6 Amino acid permease-associated region
	Polymorphism	2651050	74	0	2651061	12	1	none	Rmet_2440	RQRER -> R	2148	#NAME?	CGT,CAA,CGC,GAG,CGC -> CGC	432 -> 436	Deletion	Deletion	0.881		46∆1A1∆1B1	Chrom	rne	2648902	+	2652016	522.333	8.5049	Op0683f_1	GIP-TL-Ass	Q1LKK9 RNAse E
	Polymorphism	134531	2	0	134532	2	1	none	Rmet_0128		311			361 -> 362	Deletion	Frame Shift	0.539		46∆1A1∆1B1	Chrom	zur	134332	-	134842	52.6667	1.52753	Op0032r_1	NA	Q1LS62 Putative ferric uptake regulator, FUR family
	Polymorphism	3309536	80	0	3309538	3	1	none	Rmet_3052	AD -> D	524	(GCC)4 -> (GCC)3	GCC,GAC -> GAC	531 -> 536	Deletion (tandem repeat)	Deletion	0.938		47AE104∆feoB	Chrom	corA	3309012	+	3309975	54	6.245	Op0859f_1	EIP-TRA-Ion	Q1LIV2 Magnesium and cobalt transport protein CorA
C	Polymorphism	2036046	53	0	2036046	1	1	none	Rmet_1875	L -> P	62	T -> C	CTC -> CCC	475	SNP (transition)	Substitution	0.933	0.933	47AE104∆feoB	Chrom		2035984	+	2036536	5	1.73205	Op0541f_3	NA	Q1LM72 TRAP-type C4-dicarboxylate transport system, small permease component

## Sheet: Genes-sisters
Name	Type	Minimum	Maximum	Length	# Intervals	Direction	locus_tag	Amino Acid Change	CDS Position	Change	Codon Change	Coverage	Polymorphism Type	Protein Effect	VF_MEAN	VF_SDEV	Strain	Rplicon	Gene	Start	Strand	Stop	Mean	SDEV	Operon	KO	Description
C	Polymorphism	2533763	2533762	0	1	none	Rmet_2315		102	(C)2 -> (C)3		32	Insertion (tandem repeat)	Frame Shift	1	0	01CH34	Chrom	merA''	2533661	+	2534519	1	0	Op0661f_2	NA	Q8GQ26 Mercuric (Hg(II)) reductase
G	Polymorphism	1874250	1874249	0	1	none	Rmet_1728		712			36	Insertion	Frame Shift	0.9935	0.00919239	01CH34	Chrom		1873538	+	1874306	31	3	Op0489f_1	NA	Q46NG6 General substrate transporter:Major facilitator superfamily MFS_1
T	Polymorphism	2533710	2533709	0	1	none	Rmet_2315		49			39	Insertion	Frame Shift	0.98	0.0282843	01CH34	Chrom	merA''	2533661	+	2534519	1	0	Op0661f_2	NA	Q8GQ26 Mercuric (Hg(II)) reductase
	Polymorphism	143637	143648	12	1	none	Rmet_5937	ATPE ->	205	(GGGGGTGGCTTC)4 -> (GGGGGTGGCTTC)3	GCC,ACC,CCC,GAA ->	76	Deletion (tandem repeat)	Deletion	1	0	02CH34_1	Chromid		141044	-	143852	8	0	Op1805r_2	NA	Q1LAN0 Putative uncharacterized protein
A	Polymorphism	3534610	3534610	1	1	none	Rmet_3263		3834	G -> A	GAC -> GAT	56	SNP (transition)	None	1	0	02CH34_1	Chrom	gltB	3533547	-	3538443	838	54.8361	Op0920r_3	MET-EN-Nitrog	Q1LI91 Glutamate synthase (NADH) large subunit
G	Polymorphism	1339455	1339455	1	1	none	Rmet_4700	G -> A	3944	C -> G	GGC -> GCC	61	SNP (transversion)	Substitution	0.623	0	02CH34_1	Chromid		1335301	-	1343398	1	0	Op1359r_4	NA	Q1LE64 Conserved hypothetical signal peptide protein
GGC	Polymorphism	1339451	1339453	3	1	none	Rmet_4700	K -> A	3946	TTT -> GGC	AAA -> GCC	61 -> 63	Substitution	Substitution	0.59	0	02CH34_1	Chromid		1335301	-	1343398	1	0	Op1359r_4	NA	Q1LE64 Conserved hypothetical signal peptide protein
CTCAAATC	Polymorphism	1339457	1339464	8	1	none	Rmet_4700	IEF -> RFE	3935	GAACTCGA -> CTCAAATC	ATC,GAG,TTC -> AGA,TTT,GAG	60 -> 64	Substitution	Substitution	0.531	0	02CH34_1	Chromid		1335301	-	1343398	1	0	Op1359r_4	NA	Q1LE64 Conserved hypothetical signal peptide protein
A	Polymorphism	2456297	2456297	1	1	none	Rmet_2239	R -> S	1459	C -> A	CGC -> AGC	114	SNP (transversion)	Substitution	0.9955	0.00636396	03AE104_1	Chrom	glpD	2454838	+	2456479	25.6667	0.57735	Op0641f_1	MET-LIP-GlycPLip	Q1LL58 FAD dependent oxidoreductase
A	Polymorphism	2192533	2192533	1	1	none	Rmet_5443	I -> F	871	T -> A	ATC -> TTC	78	SNP (transversion)	Substitution	0.969	0.00707107	03AE104_1	Chromid		2191849	-	2193403	9.66667	1.1547	Op1619r_2	MET-LIP-Others	Q1LC24 FAD linked oxidase-like protein
T	Polymorphism	2116148	2116148	1	1	none	Rmet_1945		661	G -> T		83	SNP (transversion)	Truncation	0.988	0.0169706	04AE104_10	Chrom		2115487	+	2116750	60	1	Op0569f_1	NA	Q1LM02 Amidase, hydantoinase/carbamoylase
A	Polymorphism	3087910	3087910	1	1	none	Rmet_2839	A -> V	284	G -> A	GCC -> GTC	111	SNP (transition)	Substitution	0.991	0.0127279	04AE104_10	Chrom	mobA'	3087566	-	3088193	9	1.73205	Op0798r_1	NA	Q1LJG4 Putative uncharacterized protein
G	Polymorphism	1343879	1343879	1	1	none	Rmet_1224	F -> V	277	T -> G	TTC -> GTC	43	SNP (transversion)	Substitution	0.9885	0.0162635	06CH34∆LOM	Chrom	bzdA	1343602	+	1345252	20	1.73205	Op0355f_1	MET-XEN-Benz	Q1LP16 Benzoate-CoA ligase
A	Polymorphism	1720587	1720587	1	1	none	Rmet_1596		1467	G -> A	GCG -> GCA	35	SNP (transition)	None	0.9665	0.0473762	06CH34∆LOM	Chrom	ftsK	1719120	+	1722492	41.6667	1.52753	Op0443f_2	EIP-TRA-Other	Q1LMZ7 DNA translocase FtsK
GCGCGCGTTCAT	Polymorphism	3209627	3209626	0	1	none	Rmet_2951	N -> NERAH	590		AAT -> AAT,GAA,CGC,GCG,CAT	58 -> 62	Insertion	Insertion	0.7585	0.105359	06CH34∆LOM	Chrom	phcS	3208826	-	3210215	178.333	17.9536	Op0832r_3	NA	Q1LJ52 Sensor protein
T	Polymorphism	1604693	1604693	1	1	none	Rmet_1484		216	C -> T	CGC -> CGT	40	SNP (transition)	None	0.952	0.0381838	06CH34∆LOM	Chrom		1604477	+	1604804	0	0	Op0419f_1	NA	Q1LNA9 Putative uncharacterized protein
TGA	Polymorphism	2360145	2360147	3	1	none	Rmet_2160		523	AAC -> TGA		75 -> 79	Substitution	Truncation	0.552	0.046669	07CH34∆IJK	Chrom		2359622	+	2360255	24.3333	1.1547	Op0621f_3	NA	Q1LLD7 Putative uncharacterized protein
	Polymorphism	190033	190041	9	1	none	Rmet_6112	MGG ->	1159	(CCATGCCAC)3 -> (CCATGCCAC)2	ATG,GGT,GGC ->	73	Deletion (tandem repeat)	Deletion	1	0	08CH34∆QR	pMOL30	copA1	189354	-	191199	10.3333	0.57735	Op1866r_1	NA	Q58AD6 Copper resistance transmembrane protein (Copper-resistance protein CopA)
	Polymorphism	2651723	2651734	12	1	none	Rmet_2440	PVAA ->	2821	(GCCCCGGTTGCA)5 -> (GCCCCGGTTGCA)4	CCG,GTT,GCA,GCC ->	69	Deletion (tandem repeat)	Deletion	1	0	08CH34∆QR	Chrom	rne	2648902	+	2652016	522.333	8.5049	Op0683f_1	GIP-TL-Ass	Q1LKK9 RNAse E
G	Polymorphism	2647711	2647711	1	1	none	Rmet_2439	Y -> H	217	A -> G	TAT -> CAT	120	SNP (transition)	Substitution	0.996	0.00565685	08CH34∆QR	Chrom	rluC	2646910	-	2647927	79.3333	6.02771	Op0682r_1	GIP-TL-Ass	Q1LKL0 Pseudouridine synthase
A	Polymorphism	1603281	1603281	1	1	none	Rmet_4937	L -> Q	809	T -> A	CTG -> CAG	94	SNP (transversion)	Substitution	0.9945	0.00777817	09AE104∆zupTJS	Chromid		1602472	+	1603465	2.66667	0.57735	Op1450f_1	NA	Q1LDH7 Transcriptional regulator, AsnC family
TGGGGATGCGC	Polymorphism	1977823	1977822	0	1	none	Rmet_5277		541			74 -> 81	Insertion	Frame Shift	0.898	0.103238	09AE104∆zupTJS	Chromid		1977282	+	1977900	10.6667	1.52753	Op1554f_2	NA	Q1LCJ0 Lysine exporter protein (LYSE/YGGA)
C	Polymorphism	3488406	3488406	1	1	none	Rmet_3214	T -> S	14	G -> C	ACC -> AGC	92	SNP (transversion)	Substitution	0.582	0.0537401	09AE104∆zupTJS	Chrom	bug	3487447	-	3488419	11.3333	1.1547	Op0906r_1	NA	Q1LIE0 Uncharacterized protein UPF0065
T	Polymorphism	2461274	2461274	1	1	none	Rmet_2247		309	C -> T	ATC -> ATT	77	SNP (transition)	None	0.9805	0.0275772	13AE104∆7	Chrom	pdeA	2460965	+	2463587	20.3333	1.52753	Op0643f_2	NA	Q1LL50 Diguanylate cyclase/phosphodiesterase with PAS/PAC sensor(S)
A	Polymorphism	144556	144556	1	1	none	Rmet_5938	A -> V	359	G -> A	GCG -> GTG	83	SNP (transition)	Substitution	0.9625	0.0318198	13AE104∆7	Chromid		143939	-	144914	54	1	Op1805r_2	NA	Q1LAM9 Rhodanese-like protein
	Polymorphism	1791481	1791481	1	1	none	Rmet_1656		688			71	Deletion	Frame Shift	0.721	0.135765	13AE104∆7	Chrom	yqjG	1790793	+	1791780	21	1	Op0467f_1	GIP-PTL-Fold	Q1LMT7 Glutathione S-transferase-like protein
G	Polymorphism	1791487	1791487	1	1	none	Rmet_1656	N -> D	694	A -> G	AAT -> GAT	72	SNP (transition)	Substitution	0.582	0.0367696	13AE104∆7	Chrom	yqjG	1790793	+	1791780	21	1	Op0467f_1	GIP-PTL-Fold	Q1LMT7 Glutathione S-transferase-like protein
GGGA	Polymorphism	1791472	1791477	4	3	none	Rmet_1656		679	CGCTGG -> GGGA		73	Deletion	Frame Shift	0.573	0.0735391	13AE104∆7	Chrom	yqjG	1790793	+	1791780	21	1	Op0467f_1	GIP-PTL-Fold	Q1LMT7 Glutathione S-transferase-like protein
G	Polymorphism	457731	457731	1	1	none	Rmet_3908	I -> T	350	A -> G	ATC -> ACC	100	SNP (transition)	Substitution	0.995	0.00707107	14AE104∆9	Chromid		455764	-	458080	22.3333	2.08167	Op1093r_1	NA	Q1LGF0 MscS Mechanosensitive ion channel
T	Polymorphism	1415606	1415606	1	1	none	Rmet_4771		45	C -> T	GGC -> GGT	96	SNP (transition)	None	0.9895	0.0148492	14AE104∆9	Chromid		1415561	+	1416467	319.333	33.0202	Op1388f_1	NA	Q1LDZ3 Transcriptional regulator, RpiR family
GGGCAT	Polymorphism	783268	783267	0	1	none	Rmet_4198	-> GH	106	(TGGGCA)5 -> (TGGGCA)6	-> GGG,CAT	106 -> 108	Insertion (tandem repeat)	Insertion	0.9765	0.033234	14AE104∆9	Chromid		783162	+	783906	134	12.49	Op1190f_1	NA	Q1LFL1 Transcriptional regulator, PadR family
	Polymorphism	1741906	1741906	1	1	none	Rmet_5052		82	(G)7 -> (G)6		121	Deletion (tandem repeat)	Frame Shift	1	0	15AE104∆e4	Chromid		1741824	+	1742883	3	1	Op1486f_1	NA	Q1LD62 Twin-arginine translocation pathway signal
	Polymorphism	376551	376556	6	1	none	Rmet_3834	ANV -> V	941		GCC,AAC,GTC -> GTC	73	Deletion	Deletion	1	0	15AE104∆e4	Chromid		375610	+	376783	9	1	Op1066f_1	NA	Q1LGM2 L-carnitine dehydratase/bile acid-inducible protein F
	Polymorphism	1366048	1366065	18	1	none	Rmet_4723	APTPPTP -> A	17	(GTGGGCGGT)6 -> (GTGGGCGGT)4	GCG,CCC,ACA,CCG,CCC,ACA,CCG -> GCG	107	Deletion (tandem repeat)	Deletion	1	0	15AE104∆e4	Chromid		1365388	-	1366081	28	1	Op1363r_1	NA	Q1LE41 Transcriptional regulator, TetR family
	Polymorphism	1609291	1609296	6	1	none	Rmet_4943	DHG -> G	713		GAC,CAC,GGC -> GGC	84	Deletion	Deletion	1	0	15AE104∆e4	Chromid		1608578	+	1609736	70.6667	1.52753	Op1452f_1	MET-CAH-FbP	Q1LDH1 Iron-containing alcohol dehydrogenase
A	Polymorphism	807526	807526	1	1	none	Rmet_0730		336	C -> A	ATC -> ATA	95	SNP (transversion)	None	0.984	0.00707107	15AE104∆e4	Chrom	rutG	807190	+	808639	76	7	Op0205f_3	EIP-TRA-Ion	Q1LQG0 Uracil-xanthine permease
A	Polymorphism	3332143	3332143	1	1	none	Rmet_3077	A -> T	70	G -> A	GCC -> ACC	109	SNP (transition)	Substitution	0.9805	0.0120208	15AE104∆e4	Chrom		3332073	+	3334335	3	0	Op0863f_2	EIP-TRA-Pores	Q1LIS7 TonB-dependent siderophore receptor
TGACGCTGG	Polymorphism	1254550	1254549	0	1	none	Rmet_1145	A -> VTLA	1145		GCG -> GTG,ACG,CTG,GCG	132 -> 133	Insertion	Insertion	0.949	0.0353553	15AE104∆e4	Chrom	torA	1253405	+	1255883	5.33333	0.57735	Op0327f_2	EIP-TRA-Electr	Q1LP95 Molybdopterin guanine dinucleotide-containing S/N-oxide reductase
G	Polymorphism	3328041	3328041	1	1	none	Rmet_3071		477	C -> G	GCG -> GCC	92	SNP (transversion)	None	0.7795	0.10253	16AE104∆e4z	Chrom		3327911	-	3328517	7291.33	273.132	Op0862r_3	NA	Q1LIT3 Histone H1-like protein
CGG	Polymorphism	3328047	3328049	2	2	none	Rmet_3071	A -> P	469	AGC -> CGG	GCT -> CCG	91 -> 93	Substitution	Substitution	0.711	0.0622254	16AE104∆e4z	Chrom		3327911	-	3328517	7291.33	273.132	Op0862r_3	NA	Q1LIT3 Histone H1-like protein
T	Polymorphism	3328056	3328056	1	1	none	Rmet_3071		462	G -> T	GCC -> GCA	95	SNP (transversion)	None	0.6965	0.0176777	16AE104∆e4z	Chrom		3327911	-	3328517	7291.33	273.132	Op0862r_3	NA	Q1LIT3 Histone H1-like protein
C	Polymorphism	2375643	2375642	0	1	none	Rmet_2171		354	+C		52	Insertion	Frame Shift	0.6565	0.0855599	16AE104∆e4z	Chrom		2372992	-	2375995	14.3333	0.57735	Op0624r_1	NA	Q1LLC6 Putative uncharacterized protein
C	Polymorphism	3328064	3328064	1	1	none	Rmet_3071	P -> A	454	G -> C	CCT -> GCT	94	SNP (transversion)	Substitution	0.628	0.0296985	16AE104∆e4z	Chrom		3327911	-	3328517	7291.33	273.132	Op0862r_3	NA	Q1LIT3 Histone H1-like protein
G	Polymorphism	3328074	3328074	1	1	none	Rmet_3071		444	A -> G	GCT -> GCC	88	SNP (transition)	None	0.571	0.00424264	16AE104∆e4z	Chrom		3327911	-	3328517	7291.33	273.132	Op0862r_3	NA	Q1LIT3 Histone H1-like protein
AC	Polymorphism	1164566	1164567	2	1	none	Rmet_4552	AD -> AH	1533	CG -> AC	GCC,GAC -> GCA,CAC	39 -> 40	Substitution	Substitution	0.6595	0.154856	17CH34∆W123	Chromid		1163033	+	1165592	7.33333	0.57735	Op1306f_3	NA	Q1LEK9 Curculin-like (Mannose-binding) lectin
	Polymorphism	529013	529018	6	1	none	Rmet_3966	PT ->	181	(GTCGGA)8 -> (GTCGGA)7	CCG,ACT ->	124	Deletion (tandem repeat)	Deletion	1	0	18AE104∆W13	Chromid		526732	-	529198	5	1	Op1113r_2	NA	Q1LG92 Putative uncharacterized protein
G	Polymorphism	1895163	1895163	1	1	none	Rmet_1748	F -> L	1072	A -> G	TTC -> CTC	125	SNP (transition)	Substitution	0.992	0.0113137	18AE104∆W13	Chrom	agrC	1894767	-	1896234	3	0	Op0498r_1	NA	Q1LMJ9 RND efflux system, outer membrane lipoprotein, NodT
T	Polymorphism	1164005	1164005	1	1	none	Rmet_4552		972	C -> T	AAC -> AAT	114	SNP (transition)	None	0.6205	0.10253	18AE104∆W13	Chromid		1163033	+	1165592	7.33333	0.57735	Op1306f_3	NA	Q1LEK9 Curculin-like (Mannose-binding) lectin
TTG	Polymorphism	1122051	1122050	0	1	none	Rmet_1033	-> Q	307	(GTT)10 -> (GTT)11	-> CAA	78	Insertion (tandem repeat)	Insertion	0.9475	0.00212132	19AE104∆W23	Chrom		1121651	-	1122356	17.3333	2.08167	Op0296r_1	NA	Q1LPK7 17 kDa surface antigen
AGAACGTC	Polymorphism	469443	469442	0	1	none	Rmet_0443		870	(GAACGTCA)7 -> (GAACGTCA)8		70 -> 79	Insertion (tandem repeat)	Truncation	0.917	0.0622254	19AE104∆W23	Chrom		469432	-	470311	112.667	5.03322	Op0118r_3	NA	Q1LR97 Putative uncharacterized protein
A	Polymorphism	1914772	1914772	1	1	none	Rmet_1762		15	G -> A	ACC -> ACT	99	SNP (transition)	None	0.995	0.00707107	20AE104∆zur	Chrom	yoaE	1913193	-	1914786	8.33333	1.1547	Op0504r_1	NA	Q1LMI5 Integral membrane protein TerC
	Polymorphism	3773766	3773780	15	1	none	Rmet_3488	DKAVDF -> D	624		GAC,AAG,GCC,GTG,GAC,TTC -> GAC	67	Deletion	Deletion	1	0	20AE104∆zur	Chrom		3773251	-	3774403	230	4.3589	Op0970r_4	EIP-TRA-ABC	Q1LHL6 Extracellular ligand-binding receptor
A	Polymorphism	3663292	3663292	1	1	none	Rmet_3389	A -> T	853	G -> A	GCC -> ACC	61	SNP (transition)	Substitution	0.992	0.0113137	20AE104∆zur	Chrom	gspL	3662439	+	3663969	102.667	8.5049	Op0941f_2	GIP-PTL-T2S	Q1LHW5 General secretion pathway L
T	Polymorphism	320907	320907	1	1	none	Rmet_0304		105	G -> T	ACC -> ACA	72	SNP (transversion)	None	0.989	0.0155563	20AE104∆zur	Chrom	lptB	320219	-	321011	228	7.81025	Op0086r_1	NA	Q1LRN6 ABC transporter-related protein
T	Polymorphism	1755754	1755754	1	1	none	Rmet_1627	R -> H	686	C -> T	CGC -> CAC	53	SNP (transition)	Substitution	0.981	0.0268701	20AE104∆zur	Chrom		1755746	-	1756439	68.6667	6.4291	Op0454r_1	EIP-SIG-2Comp	Q1LMW6 Two component transcriptional regulator, winged helix family
	Polymorphism	333033	333035	3	1	none	Rmet_0314	PH -> H	641	(CGC)5 -> (CGC)4	CCG,CAT -> CAT	86	Deletion (tandem repeat)	Deletion	1	0	21AE104∆zurW2	Chrom		332392	+	333649	110	3.60555	Op0091f_1	NA	Q1LRM6 Major facilitator superfamily MFS_1
	Polymorphism	2690543	2690558	16	1	none	Rmet_2477		355			84	Deletion	Frame Shift	1	0	21AE104∆zurW2	Chrom	livG1	2690144	-	2690912	374	7.81025	Op0688r_2	EIP-TRA-ABC	Q1LKH2 ABC transporter-related protein
A	Polymorphism	3501917	3501917	1	1	none	Rmet_3225	G -> E	1043	G -> A	GGA -> GAA	100	SNP (transition)	Substitution	0.991	0.0127279	21AE104∆zurW2	Chrom		3500874	+	3502674	21	3.4641	Op0913f_1	NA	Q1LIC9 Diguanylate cyclase (GGDEF domain)
C	Polymorphism	3774255	3774255	1	1	none	Rmet_3488	D -> G	149	T -> C	GAC -> GGC	49	SNP (transition)	Substitution	0.633	0.633	30AE104_5	Chrom		3773251	-	3774403	230	4.3589	Op0970r_4	EIP-TRA-ABC	Q1LHL6 Extracellular ligand-binding receptor
GCC	Polymorphism	3774251	3774253	3	1	none	Rmet_3488	M -> G	151	CAT -> GCC	ATG -> GGC	50 -> 51	Substitution	Substitution	0.549		30AE104_5	Chrom		3773251	-	3774403	230	4.3589	Op0970r_4	EIP-TRA-ABC	Q1LHL6 Extracellular ligand-binding receptor
A	Polymorphism	2366645	2366645	1	1	none	Rmet_2164		702	T -> A	CGT -> CGA	83	SNP (transversion)	None	0.578	0.578	31∆1B1	Chrom		2365943	+	2367812	79.3333	3.51188	Op0623f_1	NA	Q1LLD3 KAP P-loop
CA	Polymorphism	2366648	2366651	4	1	none	Rmet_2164		705	GCTG -> CA		85 -> 87	Deletion	Frame Shift	0.552		31∆1B1	Chrom		2365943	+	2367812	79.3333	3.51188	Op0623f_1	NA	Q1LLD3 KAP P-loop
CCGGGG	Polymorphism	2366637	2366642	5	2	none	Rmet_2164	AI -> PG	694	GCCATC -> CCGGGG	GCC,ATC -> CCG,GGG	83 -> 86	Substitution	Substitution	0.547		31∆1B1	Chrom		2365943	+	2367812	79.3333	3.51188	Op0623f_1	NA	Q1LLD3 KAP P-loop
GGCGGC	Polymorphism	1270930	1270935	5	2	none	Rmet_4641	IT -> AA	1738	AGTTAT -> GGCGGC	ATA,ACT -> GCC,GCC	105 -> 108	Substitution	Substitution	0.533		31∆1B1	Chromid		1270791	-	1272672	25.3333	1.52753	Op1341r_2	NA	Q1LEC3 ATP-dependent endonuclease of the OLD family-like protein
GAA	Polymorphism	2366632	2366634	3	1	none	Rmet_2164	LE -> RK	689	TGG -> GAA	CTG,GAA -> CGA,AAA	85	Substitution	Substitution	0.529	0.529	31∆1B1	Chrom		2365943	+	2367812	79.3333	3.51188	Op0623f_1	NA	Q1LLD3 KAP P-loop
A	Polymorphism	880616	880616	1	1	none	Rmet_0804	R -> C	112	G -> A	CGC -> TGC	106	SNP (transition)	Substitution	1	1	32∆1A	Chrom		879971	-	880727	1.66667	0.57735	Op0228r_1	NA	Q1LQ86 SPFH domain, Band 7 family protein
G	Polymorphism	1109304	1109304	1	1	none	Rmet_1019	D -> G	41	A -> G	GAC -> GGC	101	SNP (transition)	Substitution	0.99	0.99	32∆1A	Chrom	uvrB	1109263	+	1111357	38	2	Op0295f_1	GIP-REP-Recomb	Q1LPM1 UvrABC system protein B
GAA	Polymorphism	2366656	2366658	3	1	none	Rmet_2164		713	TCC -> GAA		89 -> 91	Substitution	Truncation	0.516		32∆1A	Chrom		2365943	+	2367812	79.3333	3.51188	Op0623f_1	NA	Q1LLD3 KAP P-loop
GGCGATTC	Polymorphism	2207053	2207060	8	1	none	Rmet_5459	SRN -> ESP	676	TTTCGGGA -> GGCGATTC	TCC,CGA,AAC -> GAA,TCG,CCC	71 -> 73	Substitution	Substitution	0.5		32∆1A	Chromid	tnsA	2206781	-	2207735	0.333333	0.57735	Op1621r_1	NA	Q1LC08 Putative uncharacterized protein
AAGCTCA	Polymorphism	1800840	1800846	7	1	none	Rmet_1665	SFY -> SEL	1695	GTAAAAG -> AAGCTCA	AGC,TTT,TAC -> AGT,GAG,CTT	108 -> 113	Substitution	Substitution	0.528		33∆1B1∆1A	Chrom	papC	1799750	-	1802540	8	1	Op0468r_2	NA	Q1LMT0 Fimbrial biogenesis outer membrane usher protein
A	Polymorphism	1815706	1815706	1	1	none	Rmet_1677	A -> T	166	G -> A	GCC -> ACC	532	SNP (transition)	Substitution	0.998	0.998	38CH34_10	Chrom	uspA5	1815540	+	1815981	24.3333	2.51661	Op0471f_2	NA	Q1LMR8 UspA
T	Polymorphism	99914	99914	1	1	none	Rmet_0092	A -> T	712	C -> T	GCC -> ACC	605	SNP (transition)	Substitution	0.997	0.997	38CH34_10	Chrom		99239	-	100625	31	1.73205	Op0026r_1	NA	Q1LS98 Histidine kinase
AC	Polymorphism	3636611	3636612	2	1	none	Rmet_3361	V -> T	511	GT -> AC	GTA -> ACA	347	Substitution	Substitution	0.617		38CH34_10	Chrom		3636100	+	3637780	245.667	32.1299	Op0935f_3	NA	Q1LHZ3 Putative uncharacterized protein
CG	Polymorphism	3636608	3636609	2	1	none	Rmet_3361	V -> R	508	GT -> CG	GTC -> CGC	342 -> 343	Substitution	Substitution	0.596		38CH34_10	Chrom		3636100	+	3637780	245.667	32.1299	Op0935f_3	NA	Q1LHZ3 Putative uncharacterized protein
T	Polymorphism	3636605	3636605	1	1	none	Rmet_3361	A -> S	505	G -> T	GCA -> TCA	329	SNP (transversion)	Substitution	0.574	0.574	38CH34_10	Chrom		3636100	+	3637780	245.667	32.1299	Op0935f_3	NA	Q1LHZ3 Putative uncharacterized protein
T	Polymorphism	2214305	2214305	1	1	none	Rmet_5469	R -> H	47	C -> T	CGC -> CAC	377	SNP (transition)	Substitution	0.552	0.552	38CH34_10	Chromid		2213661	-	2214351	6.33333	1.1547	Op1625r_2	NA	Q1LBZ8 Putative uncharacterized protein
T	Polymorphism	1698344	1698344	1	1	none	Rmet_1577	G -> V	1241	G -> T	GGT -> GTT	316	SNP (transversion)	Substitution	0.535	0.535	38CH34_10	Chrom	betB	1697103	+	1698534	298.333	23.2451	Op0435f_1	MET-AA-GlySerThr	Q1LN16 Aldehyde dehydrogenase
G	Polymorphism	1698340	1698340	1	1	none	Rmet_1577	S -> A	1237	T -> G	TCG -> GCG	314	SNP (transversion)	Substitution	0.525	0.525	38CH34_10	Chrom	betB	1697103	+	1698534	298.333	23.2451	Op0435f_1	MET-AA-GlySerThr	Q1LN16 Aldehyde dehydrogenase
CG	Polymorphism	2214307	2214308	2	1	none	Rmet_5469	L -> P	44	AA -> CG	CTT -> CCG	380 -> 382	Substitution	Substitution	0.537		38CH34_10	Chromid		2213661	-	2214351	6.33333	1.1547	Op1625r_2	NA	Q1LBZ8 Putative uncharacterized protein
CAT	Polymorphism	3774296	3774298	2	2	none	Rmet_3488	F -> M	106	AAA -> CAT	TTT -> ATG	324	Substitution	Substitution	0.503	0.503	38CH34_10	Chrom		3773251	-	3774403	230	4.3589	Op0970r_4	EIP-TRA-ABC	Q1LHL6 Extracellular ligand-binding receptor
T	Polymorphism	2214312	2214312	1	1	none	Rmet_5469	D -> N	40	C -> T	GAT -> AAT	371	SNP (transition)	Substitution	0.52	0.52	38CH34_10	Chromid		2213661	-	2214351	6.33333	1.1547	Op1625r_2	NA	Q1LBZ8 Putative uncharacterized protein
C	Polymorphism	3084008	3084008	1	1	none	Rmet_2834	M -> V	148	T -> C	ATG -> GTG	736	SNP (transition)	Substitution	0.997	0.997	39∆e5	Chrom	mobA''	3082829	-	3084155	7	0	Op0798r_2	NA	Q1LJG9 Putative uncharacterized protein
T	Polymorphism	1758043	1758043	1	1	none	Rmet_5068	A -> T	190	C -> T	GCT -> ACT	652	SNP (transition)	Substitution	1	1	39∆e5	Chromid		1757737	-	1758232	80.3333	4.72582	Op1491r_1	NA	Q1LD46 GCN5-related N-acetyltransferase
	Polymorphism	355470	355470	1	1	none	Rmet_0337		163			653	Deletion	Frame Shift	0.983	0.983	39∆e5	Chrom		354846	-	355632	51.3333	4.50925	Op0094r_1	NA	Q1LRK3 Transcriptional regulator, IclR family
	Polymorphism	3924756	3924758	3	1	none	Rmet_3613	F ->	1543	(GAA)4 -> (GAA)3	TTC ->	630 -> 636	Deletion (tandem repeat)	Deletion	0.948		39∆e5	Chrom	yidC	3924632	-	3926300	438.667	10.4083	Op1004r_1	GIP-PTL-Exp	Q1LH91 Inner membrane protein oxaA
A	Polymorphism	952039	952039	1	1	none	Rmet_0871	G -> C	715	C -> A	GGC -> TGC	459	SNP (transversion)	Substitution	0.512	0.512	39∆e5	Chrom		951895	-	952753	53	2.64575	Op0252r_1	NA	Q1LQ19 Putative uncharacterized protein
C	Polymorphism	1114138	1114138	1	1	none	Rmet_4511	D -> A	761	A -> C	GAC -> GCC	621	SNP (transversion)	Substitution	0.995	0.995	40∆e6	Chromid		1113377	+	1115369	24.3333	3.21455	Op1288f_1	NA	Q1LEQ0 Fusaric acid resistance protein conserved region
G	Polymorphism	2149501	2149501	1	1	none	Rmet_1973	V -> A	671	A -> G	GTG -> GCG	445	SNP (transition)	Substitution	0.533	0.533	40∆e6	Chrom	pitA	2149160	-	2150171	221.667	7.0946	Op0576r_2	EIP-TRA-Ion	Q1LLX4 Phosphate transporter
C	Polymorphism	2149499	2149499	1	1	none	Rmet_1973	I -> V	673	T -> C	ATT -> GTT	446	SNP (transition)	Substitution	0.52	0.52	40∆e6	Chrom	pitA	2149160	-	2150171	221.667	7.0946	Op0576r_2	EIP-TRA-Ion	Q1LLX4 Phosphate transporter
C	Polymorphism	685728	685728	1	1	none	Rmet_4114	H -> P	350	A -> C	CAC -> CCC	678	SNP (transversion)	Substitution	0.991	0.991	42∆zupT∆W3	Chromid	pdxK	685378	+	686245	6.66667	0.57735	Op1158f_1	MET-COF-B6	Q1LFU5 Pyridoxine kinase
T	Polymorphism	1961927	1961926	0	1	none	Rmet_5263		432			445	Insertion	Frame Shift	0.969	0.969	42∆zupT∆W3	Chromid	fliH	1961495	+	1962332	26.3333	4.93288	Op1552f_2	GIP-PTL-T3S	Q1LCK4 Flagellar assembly protein FliH
G	Polymorphism	3542942	3542942	1	1	none	Rmet_3268	Q -> P	1727	T -> G	CAG -> CCG	412	SNP (transversion)	Substitution	0.502	0.502	42∆zupT∆W3	Chrom	pilQ	3542535	-	3544668	240.667	15.9478	Op0920r_2	GIP-PTL-T2S	Q1LI86 Type II and III secretion system protein
T	Polymorphism	3636683	3636683	1	1	none	Rmet_3361	A -> S	583	G -> T	GCA -> TCA	337	SNP (transversion)	Substitution	0.51	0.51	43∆zupT∆W3∆W2	Chrom		3636100	+	3637780	245.667	32.1299	Op0935f_3	NA	Q1LHZ3 Putative uncharacterized protein
GGC	Polymorphism	263310	263312	3	1	none	Rmet_0246	P -> G	1300	CCG -> GGC	CCG -> GGC	415 -> 423	Substitution	Substitution	0.511		45∆1A	Chrom	ptsI	262010	+	263768	225	4.3589	Op0071f_3	EIP-TRA-Pts	Q1LRU4 Phosphoenolpyruvate--protein phosphotransferase
A	Polymorphism	319410	319410	1	1	none	Rmet_3782		1233	G -> A	GCG -> GCA	632	SNP (transition)	None	0.997	0.997	46∆1A1∆1B1	Chromid		318177	+	319425	6.66667	0.57735	Op1050f_1	NA	Q1LGS4 Major facilitator superfamily MFS_1
A	Polymorphism	1590981	1590981	1	1	none	Rmet_4928		63	G -> A	GCG -> GCA	554	SNP (transition)	None	0.995	0.995	46∆1A1∆1B1	Chromid	lysP2	1590918	+	1592451	19.6667	1.52753	Op1444f_2	EIP-TRA-Ion	Q1LDI6 Amino acid permease-associated region
	Polymorphism	2651050	2651061	12	1	none	Rmet_2440	RQRER -> R	2148	#NAME?	CGT,CAA,CGC,GAG,CGC -> CGC	432 -> 436	Deletion	Deletion	0.881		46∆1A1∆1B1	Chrom	rne	2648902	+	2652016	522.333	8.5049	Op0683f_1	GIP-TL-Ass	Q1LKK9 RNAse E
	Polymorphism	134531	134532	2	1	none	Rmet_0128		311			361 -> 362	Deletion	Frame Shift	0.539		46∆1A1∆1B1	Chrom	zur	134332	-	134842	52.6667	1.52753	Op0032r_1	NA	Q1LS62 Putative ferric uptake regulator, FUR family
C	Polymorphism	2036046	2036046	1	1	none	Rmet_1875	L -> P	62	T -> C	CTC -> CCC	475	SNP (transition)	Substitution	0.933	0.933	47AE104∆feoB	Chrom		2035984	+	2036536	5	1.73205	Op0541f_3	NA	Q1LM72 TRAP-type C4-dicarboxylate transport system, small permease component
	Polymorphism	3309536	3309538	3	1	none	Rmet_3052	AD -> D	524	(GCC)4 -> (GCC)3	GCC,GAC -> GAC	531 -> 536	Deletion (tandem repeat)	Deletion	0.938		47AE104∆feoB	Chrom	corA	3309012	+	3309975	54	6.245	Op0859f_1	EIP-TRA-Ion	Q1LIV2 Magnesium and cobalt transport protein CorA

## Sheet: Genes expressed
Name	Type	Minimum	Maximum	Length	# Intervals	Direction	locus_tag	Amino Acid Change	CDS Position	Change	Codon Change	Coverage	Polymorphism Type	Protein Effect	VF_MEAN	VF_SDEV	Strain	Rplicon	Gene	Start	Strand	Stop	Mean	SDEV	Operon	KO	Description
G	Polymorphism	1874250	1874249	0	1	none	Rmet_1728		712			36	Insertion	Frame Shift	0.9935	0.00919239	01CH34	Chrom		1873538	+	1874306	31	3	Op0489f_1	NA	Q46NG6 General substrate transporter:Major facilitator superfamily MFS_1
A	Polymorphism	3534610	3534610	1	1	none	Rmet_3263		3834	G -> A	GAC -> GAT	56	SNP (transition)	None	1	0	02CH34_1	Chrom	gltB	3533547	-	3538443	838	54.8361	Op0920r_3	MET-EN-Nitrog	Q1LI91 Glutamate synthase (NADH) large subunit
A	Polymorphism	2456297	2456297	1	1	none	Rmet_2239	R -> S	1459	C -> A	CGC -> AGC	114	SNP (transversion)	Substitution	0.9955	0.00636396	03AE104	Chrom	glpD	2454838	+	2456479	25.6667	0.57735	Op0641f_1	MET-LIP-GlycPLip	Q1LL58 FAD dependent oxidoreductase
T	Polymorphism	2116148	2116148	1	1	none	Rmet_1945		661	G -> T		83	SNP (transversion)	Truncation	0.988	0.0169706	04AE104_10	Chrom		2115487	+	2116750	60	1	Op0569f_1	NA	Q1LM02 Amidase, hydantoinase/carbamoylase
G	Polymorphism	1343879	1343879	1	1	none	Rmet_1224	F -> V	277	T -> G	TTC -> GTC	43	SNP (transversion)	Substitution	0.9885	0.0162635	06CH34∆LOM	Chrom	bzdA	1343602	+	1345252	20	1.73205	Op0355f_1	MET-XEN-Benz	Q1LP16 Benzoate-CoA ligase
A	Polymorphism	1720587	1720587	1	1	none	Rmet_1596		1467	G -> A	GCG -> GCA	35	SNP (transition)	None	0.9665	0.0473762	06CH34∆LOM	Chrom	ftsK	1719120	+	1722492	41.6667	1.52753	Op0443f_2	EIP-TRA-Other	Q1LMZ7 DNA translocase FtsK
GCGCGCGTTCAT	Polymorphism	3209627	3209626	0	1	none	Rmet_2951	N -> NERAH	590		AAT -> AAT,GAA,CGC,GCG,CAT	58 -> 62	Insertion	Insertion	0.7585	0.105359	06CH34∆LOM	Chrom	phcS	3208826	-	3210215	178.333	17.9536	Op0832r_3	NA	Q1LJ52 Sensor protein
TGA	Polymorphism	2360145	2360147	3	1	none	Rmet_2160		523	AAC -> TGA		75 -> 79	Substitution	Truncation	0.552	0.046669	07CH34∆IJK	Chrom		2359622	+	2360255	24.3333	1.1547	Op0621f_3	NA	Q1LLD7 Putative uncharacterized protein
	Polymorphism	190033	190041	9	1	none	Rmet_6112	MGG ->	1159	(CCATGCCAC)3 -> (CCATGCCAC)2	ATG,GGT,GGC ->	73	Deletion (tandem repeat)	Deletion	1	0	08CH34∆QR	pMOL30	copA1	189354	-	191199	10.3333	0.57735	Op1866r_1	NA	Q58AD6 Copper resistance transmembrane protein (Copper-resistance protein CopA)
	Polymorphism	2651723	2651734	12	1	none	Rmet_2440	PVAA ->	2821	(GCCCCGGTTGCA)5 -> (GCCCCGGTTGCA)4	CCG,GTT,GCA,GCC ->	69	Deletion (tandem repeat)	Deletion	1	0	08CH34∆QR	Chrom	rne	2648902	+	2652016	522.333	8.5049	Op0683f_1	GIP-TL-Ass	Q1LKK9 RNAse E
G	Polymorphism	2647711	2647711	1	1	none	Rmet_2439	Y -> H	217	A -> G	TAT -> CAT	120	SNP (transition)	Substitution	0.996	0.00565685	08CH34∆QR	Chrom	rluC	2646910	-	2647927	79.3333	6.02771	Op0682r_1	GIP-TL-Ass	Q1LKL0 Pseudouridine synthase
TGGGGATGCGC	Polymorphism	1977823	1977822	0	1	none	Rmet_5277		541			74 -> 81	Insertion	Frame Shift	0.898	0.103238	09AE104∆zupTJS	Chromid		1977282	+	1977900	10.6667	1.52753	Op1554f_2	NA	Q1LCJ0 Lysine exporter protein (LYSE/YGGA)
C	Polymorphism	3488406	3488406	1	1	none	Rmet_3214	T -> S	14	G -> C	ACC -> AGC	92	SNP (transversion)	Substitution	0.582	0.0537401	09AE104∆zupTJS	Chrom	bug	3487447	-	3488419	11.3333	1.1547	Op0906r_1	NA	Q1LIE0 Uncharacterized protein UPF0065
T	Polymorphism	2461274	2461274	1	1	none	Rmet_2247		309	C -> T	ATC -> ATT	77	SNP (transition)	None	0.9805	0.0275772	13AE104∆7	Chrom	pdeA	2460965	+	2463587	20.3333	1.52753	Op0643f_2	NA	Q1LL50 Diguanylate cyclase/phosphodiesterase with PAS/PAC sensor(S)
A	Polymorphism	144556	144556	1	1	none	Rmet_5938	A -> V	359	G -> A	GCG -> GTG	83	SNP (transition)	Substitution	0.9625	0.0318198	13AE104∆7	Chromid		143939	-	144914	54	1	Op1805r_2	NA	Q1LAM9 Rhodanese-like protein
	Polymorphism	1791481	1791481	1	1	none	Rmet_1656		688			71	Deletion	Frame Shift	0.721	0.135765	13AE104∆7	Chrom	yqjG	1790793	+	1791780	21	1	Op0467f_1	GIP-PTL-Fold	Q1LMT7 Glutathione S-transferase-like protein
G	Polymorphism	1791487	1791487	1	1	none	Rmet_1656	N -> D	694	A -> G	AAT -> GAT	72	SNP (transition)	Substitution	0.582	0.0367696	13AE104∆7	Chrom	yqjG	1790793	+	1791780	21	1	Op0467f_1	GIP-PTL-Fold	Q1LMT7 Glutathione S-transferase-like protein
GGGA	Polymorphism	1791472	1791477	4	3	none	Rmet_1656		679	CGCTGG -> GGGA		73	Deletion	Frame Shift	0.573	0.0735391	13AE104∆7	Chrom	yqjG	1790793	+	1791780	21	1	Op0467f_1	GIP-PTL-Fold	Q1LMT7 Glutathione S-transferase-like protein
G	Polymorphism	457731	457731	1	1	none	Rmet_3908	I -> T	350	A -> G	ATC -> ACC	100	SNP (transition)	Substitution	0.995	0.00707107	14AE104∆9	Chromid		455764	-	458080	22.3333	2.08167	Op1093r_1	NA	Q1LGF0 MscS Mechanosensitive ion channel
T	Polymorphism	1415606	1415606	1	1	none	Rmet_4771		45	C -> T	GGC -> GGT	96	SNP (transition)	None	0.9895	0.0148492	14AE104∆9	Chromid		1415561	+	1416467	319.333	33.0202	Op1388f_1	NA	Q1LDZ3 Transcriptional regulator, RpiR family
GGGCAT	Polymorphism	783268	783267	0	1	none	Rmet_4198	-> GH	106	(TGGGCA)5 -> (TGGGCA)6	-> GGG,CAT	106 -> 108	Insertion (tandem repeat)	Insertion	0.9765	0.033234	14AE104∆9	Chromid		783162	+	783906	134	12.49	Op1190f_1	NA	Q1LFL1 Transcriptional regulator, PadR family
	Polymorphism	1366048	1366065	18	1	none	Rmet_4723	APTPPTP -> A	17	(GTGGGCGGT)6 -> (GTGGGCGGT)4	GCG,CCC,ACA,CCG,CCC,ACA,CCG -> GCG	107	Deletion (tandem repeat)	Deletion	1	0	15AE104∆e4	Chromid		1365388	-	1366081	28	1	Op1363r_1	NA	Q1LE41 Transcriptional regulator, TetR family
	Polymorphism	1609291	1609296	6	1	none	Rmet_4943	DHG -> G	713		GAC,CAC,GGC -> GGC	84	Deletion	Deletion	1	0	15AE104∆e4	Chromid		1608578	+	1609736	70.6667	1.52753	Op1452f_1	MET-CAH-FbP	Q1LDH1 Iron-containing alcohol dehydrogenase
A	Polymorphism	807526	807526	1	1	none	Rmet_0730		336	C -> A	ATC -> ATA	95	SNP (transversion)	None	0.984	0.00707107	15AE104∆e4	Chrom	rutG	807190	+	808639	76	7	Op0205f_3	EIP-TRA-Ion	Q1LQG0 Uracil-xanthine permease
G	Polymorphism	3328041	3328041	1	1	none	Rmet_3071		477	C -> G	GCG -> GCC	92	SNP (transversion)	None	0.7795	0.10253	16AE104∆e4z	Chrom		3327911	-	3328517	7291.33	273.132	Op0862r_3	NA	Q1LIT3 Histone H1-like protein
CGG	Polymorphism	3328047	3328049	2	2	none	Rmet_3071	A -> P	469	AGC -> CGG	GCT -> CCG	91 -> 93	Substitution	Substitution	0.711	0.0622254	16AE104∆e4z	Chrom		3327911	-	3328517	7291.33	273.132	Op0862r_3	NA	Q1LIT3 Histone H1-like protein
T	Polymorphism	3328056	3328056	1	1	none	Rmet_3071		462	G -> T	GCC -> GCA	95	SNP (transversion)	None	0.6965	0.0176777	16AE104∆e4z	Chrom		3327911	-	3328517	7291.33	273.132	Op0862r_3	NA	Q1LIT3 Histone H1-like protein
C	Polymorphism	2375643	2375642	0	1	none	Rmet_2171		354	+C		52	Insertion	Frame Shift	0.6565	0.0855599	16AE104∆e4z	Chrom		2372992	-	2375995	14.3333	0.57735	Op0624r_1	NA	Q1LLC6 Putative uncharacterized protein
C	Polymorphism	3328064	3328064	1	1	none	Rmet_3071	P -> A	454	G -> C	CCT -> GCT	94	SNP (transversion)	Substitution	0.628	0.0296985	16AE104∆e4z	Chrom		3327911	-	3328517	7291.33	273.132	Op0862r_3	NA	Q1LIT3 Histone H1-like protein
G	Polymorphism	3328074	3328074	1	1	none	Rmet_3071		444	A -> G	GCT -> GCC	88	SNP (transition)	None	0.571	0.00424264	16AE104∆e4z	Chrom		3327911	-	3328517	7291.33	273.132	Op0862r_3	NA	Q1LIT3 Histone H1-like protein
TTG	Polymorphism	1122051	1122050	0	1	none	Rmet_1033	-> Q	307	(GTT)10 -> (GTT)11	-> CAA	78	Insertion (tandem repeat)	Insertion	0.9475	0.00212132	19AE104∆W23	Chrom		1121651	-	1122356	17.3333	2.08167	Op0296r_1	NA	Q1LPK7 17 kDa surface antigen
AGAACGTC	Polymorphism	469443	469442	0	1	none	Rmet_0443		870	(GAACGTCA)7 -> (GAACGTCA)8		70 -> 79	Insertion (tandem repeat)	Truncation	0.917	0.0622254	19AE104∆W23	Chrom		469432	-	470311	112.667	5.03322	Op0118r_3	NA	Q1LR97 Putative uncharacterized protein
	Polymorphism	3773766	3773780	15	1	none	Rmet_3488	DKAVDF -> D	624		GAC,AAG,GCC,GTG,GAC,TTC -> GAC	67	Deletion	Deletion	1	0	20AE104∆zur	Chrom		3773251	-	3774403	230	4.3589	Op0970r_4	EIP-TRA-ABC	Q1LHL6 Extracellular ligand-binding receptor
A	Polymorphism	3663292	3663292	1	1	none	Rmet_3389	A -> T	853	G -> A	GCC -> ACC	61	SNP (transition)	Substitution	0.992	0.0113137	20AE104∆zur	Chrom	gspL	3662439	+	3663969	102.667	8.5049	Op0941f_2	GIP-PTL-T2S	Q1LHW5 General secretion pathway L
T	Polymorphism	320907	320907	1	1	none	Rmet_0304		105	G -> T	ACC -> ACA	72	SNP (transversion)	None	0.989	0.0155563	20AE104∆zur	Chrom	lptB	320219	-	321011	228	7.81025	Op0086r_1	NA	Q1LRN6 ABC transporter-related protein
T	Polymorphism	1755754	1755754	1	1	none	Rmet_1627	R -> H	686	C -> T	CGC -> CAC	53	SNP (transition)	Substitution	0.981	0.0268701	20AE104∆zur	Chrom		1755746	-	1756439	68.6667	6.4291	Op0454r_1	EIP-SIG-2Comp	Q1LMW6 Two component transcriptional regulator, winged helix family
	Polymorphism	333033	333035	3	1	none	Rmet_0314	PH -> H	641	(CGC)5 -> (CGC)4	CCG,CAT -> CAT	86	Deletion (tandem repeat)	Deletion	1	0	21AE104∆zurW2	Chrom		332392	+	333649	110	3.60555	Op0091f_1	NA	Q1LRM6 Major facilitator superfamily MFS_1
	Polymorphism	2690543	2690558	16	1	none	Rmet_2477		355			84	Deletion	Frame Shift	1	0	21AE104∆zurW2	Chrom	livG1	2690144	-	2690912	374	7.81025	Op0688r_2	EIP-TRA-ABC	Q1LKH2 ABC transporter-related protein
A	Polymorphism	3501917	3501917	1	1	none	Rmet_3225	G -> E	1043	G -> A	GGA -> GAA	100	SNP (transition)	Substitution	0.991	0.0127279	21AE104∆zurW2	Chrom		3500874	+	3502674	21	3.4641	Op0913f_1	NA	Q1LIC9 Diguanylate cyclase (GGDEF domain)
C	Polymorphism	3774255	3774255	1	1	none	Rmet_3488	D -> G	149	T -> C	GAC -> GGC	49	SNP (transition)	Substitution	0.633	0.633	30AE104_5	Chrom		3773251	-	3774403	230	4.3589	Op0970r_4	EIP-TRA-ABC	Q1LHL6 Extracellular ligand-binding receptor
GCC	Polymorphism	3774251	3774253	3	1	none	Rmet_3488	M -> G	151	CAT -> GCC	ATG -> GGC	50 -> 51	Substitution	Substitution	0.549		30AE104_5	Chrom		3773251	-	3774403	230	4.3589	Op0970r_4	EIP-TRA-ABC	Q1LHL6 Extracellular ligand-binding receptor
A	Polymorphism	2366645	2366645	1	1	none	Rmet_2164		702	T -> A	CGT -> CGA	83	SNP (transversion)	None	0.578	0.578	31∆1B1	Chrom		2365943	+	2367812	79.3333	3.51188	Op0623f_1	NA	Q1LLD3 KAP P-loop
CA	Polymorphism	2366648	2366651	4	1	none	Rmet_2164		705	GCTG -> CA		85 -> 87	Deletion	Frame Shift	0.552		31∆1B1	Chrom		2365943	+	2367812	79.3333	3.51188	Op0623f_1	NA	Q1LLD3 KAP P-loop
CCGGGG	Polymorphism	2366637	2366642	5	2	none	Rmet_2164	AI -> PG	694	GCCATC -> CCGGGG	GCC,ATC -> CCG,GGG	83 -> 86	Substitution	Substitution	0.547		31∆1B1	Chrom		2365943	+	2367812	79.3333	3.51188	Op0623f_1	NA	Q1LLD3 KAP P-loop
GGCGGC	Polymorphism	1270930	1270935	5	2	none	Rmet_4641	IT -> AA	1738	AGTTAT -> GGCGGC	ATA,ACT -> GCC,GCC	105 -> 108	Substitution	Substitution	0.533		31∆1B1	Chromid		1270791	-	1272672	25.3333	1.52753	Op1341r_2	NA	Q1LEC3 ATP-dependent endonuclease of the OLD family-like protein
GAA	Polymorphism	2366632	2366634	3	1	none	Rmet_2164	LE -> RK	689	TGG -> GAA	CTG,GAA -> CGA,AAA	85	Substitution	Substitution	0.529	0.529	31∆1B1	Chrom		2365943	+	2367812	79.3333	3.51188	Op0623f_1	NA	Q1LLD3 KAP P-loop
G	Polymorphism	1109304	1109304	1	1	none	Rmet_1019	D -> G	41	A -> G	GAC -> GGC	101	SNP (transition)	Substitution	0.99	0.99	32∆1A	Chrom	uvrB	1109263	+	1111357	38	2	Op0295f_1	GIP-REP-Recomb	Q1LPM1 UvrABC system protein B
GAA	Polymorphism	2366656	2366658	3	1	none	Rmet_2164		713	TCC -> GAA		89 -> 91	Substitution	Truncation	0.516		32∆1A	Chrom		2365943	+	2367812	79.3333	3.51188	Op0623f_1	NA	Q1LLD3 KAP P-loop
A	Polymorphism	1815706	1815706	1	1	none	Rmet_1677	A -> T	166	G -> A	GCC -> ACC	532	SNP (transition)	Substitution	0.998	0.998	38CH34_10	Chrom	uspA5	1815540	+	1815981	24.3333	2.51661	Op0471f_2	NA	Q1LMR8 UspA
T	Polymorphism	99914	99914	1	1	none	Rmet_0092	A -> T	712	C -> T	GCC -> ACC	605	SNP (transition)	Substitution	0.997	0.997	38CH34_10	Chrom		99239	-	100625	31	1.73205	Op0026r_1	NA	Q1LS98 Histidine kinase
AC	Polymorphism	3636611	3636612	2	1	none	Rmet_3361	V -> T	511	GT -> AC	GTA -> ACA	347	Substitution	Substitution	0.617		38CH34_10	Chrom		3636100	+	3637780	245.667	32.1299	Op0935f_3	NA	Q1LHZ3 Putative uncharacterized protein
CG	Polymorphism	3636608	3636609	2	1	none	Rmet_3361	V -> R	508	GT -> CG	GTC -> CGC	342 -> 343	Substitution	Substitution	0.596		38CH34_10	Chrom		3636100	+	3637780	245.667	32.1299	Op0935f_3	NA	Q1LHZ3 Putative uncharacterized protein
T	Polymorphism	3636605	3636605	1	1	none	Rmet_3361	A -> S	505	G -> T	GCA -> TCA	329	SNP (transversion)	Substitution	0.574	0.574	38CH34_10	Chrom		3636100	+	3637780	245.667	32.1299	Op0935f_3	NA	Q1LHZ3 Putative uncharacterized protein
T	Polymorphism	1698344	1698344	1	1	none	Rmet_1577	G -> V	1241	G -> T	GGT -> GTT	316	SNP (transversion)	Substitution	0.535	0.535	38CH34_10	Chrom	betB	1697103	+	1698534	298.333	23.2451	Op0435f_1	MET-AA-GlySerThr	Q1LN16 Aldehyde dehydrogenase
G	Polymorphism	1698340	1698340	1	1	none	Rmet_1577	S -> A	1237	T -> G	TCG -> GCG	314	SNP (transversion)	Substitution	0.525	0.525	38CH34_10	Chrom	betB	1697103	+	1698534	298.333	23.2451	Op0435f_1	MET-AA-GlySerThr	Q1LN16 Aldehyde dehydrogenase
CAT	Polymorphism	3774296	3774298	2	2	none	Rmet_3488	F -> M	106	AAA -> CAT	TTT -> ATG	324	Substitution	Substitution	0.503	0.503	38CH34_10	Chrom		3773251	-	3774403	230	4.3589	Op0970r_4	EIP-TRA-ABC	Q1LHL6 Extracellular ligand-binding receptor
T	Polymorphism	1758043	1758043	1	1	none	Rmet_5068	A -> T	190	C -> T	GCT -> ACT	652	SNP (transition)	Substitution	1	1	39∆e5	Chromid		1757737	-	1758232	80.3333	4.72582	Op1491r_1	NA	Q1LD46 GCN5-related N-acetyltransferase
	Polymorphism	355470	355470	1	1	none	Rmet_0337		163			653	Deletion	Frame Shift	0.983	0.983	39∆e5	Chrom		354846	-	355632	51.3333	4.50925	Op0094r_1	NA	Q1LRK3 Transcriptional regulator, IclR family
	Polymorphism	3924756	3924758	3	1	none	Rmet_3613	F ->	1543	(GAA)4 -> (GAA)3	TTC ->	630 -> 636	Deletion (tandem repeat)	Deletion	0.948		39∆e5	Chrom	yidC	3924632	-	3926300	438.667	10.4083	Op1004r_1	GIP-PTL-Exp	Q1LH91 Inner membrane protein oxaA
A	Polymorphism	952039	952039	1	1	none	Rmet_0871	G -> C	715	C -> A	GGC -> TGC	459	SNP (transversion)	Substitution	0.512	0.512	39∆e5	Chrom		951895	-	952753	53	2.64575	Op0252r_1	NA	Q1LQ19 Putative uncharacterized protein
C	Polymorphism	1114138	1114138	1	1	none	Rmet_4511	D -> A	761	A -> C	GAC -> GCC	621	SNP (transversion)	Substitution	0.995	0.995	40∆e6	Chromid		1113377	+	1115369	24.3333	3.21455	Op1288f_1	NA	Q1LEQ0 Fusaric acid resistance protein conserved region
G	Polymorphism	2149501	2149501	1	1	none	Rmet_1973	V -> A	671	A -> G	GTG -> GCG	445	SNP (transition)	Substitution	0.533	0.533	40∆e6	Chrom	pitA	2149160	-	2150171	221.667	7.0946	Op0576r_2	EIP-TRA-Ion	Q1LLX4 Phosphate transporter
C	Polymorphism	2149499	2149499	1	1	none	Rmet_1973	I -> V	673	T -> C	ATT -> GTT	446	SNP (transition)	Substitution	0.52	0.52	40∆e6	Chrom	pitA	2149160	-	2150171	221.667	7.0946	Op0576r_2	EIP-TRA-Ion	Q1LLX4 Phosphate transporter
T	Polymorphism	1961927	1961926	0	1	none	Rmet_5263		432			445	Insertion	Frame Shift	0.969	0.969	42∆zupT∆W3	Chromid	fliH	1961495	+	1962332	26.3333	4.93288	Op1552f_2	GIP-PTL-T3S	Q1LCK4 Flagellar assembly protein FliH
G	Polymorphism	3542942	3542942	1	1	none	Rmet_3268	Q -> P	1727	T -> G	CAG -> CCG	412	SNP (transversion)	Substitution	0.502	0.502	42∆zupT∆W3	Chrom	pilQ	3542535	-	3544668	240.667	15.9478	Op0920r_2	GIP-PTL-T2S	Q1LI86 Type II and III secretion system protein
T	Polymorphism	3636683	3636683	1	1	none	Rmet_3361	A -> S	583	G -> T	GCA -> TCA	337	SNP (transversion)	Substitution	0.51	0.51	43∆zupT∆W3∆W2	Chrom		3636100	+	3637780	245.667	32.1299	Op0935f_3	NA	Q1LHZ3 Putative uncharacterized protein
GGC	Polymorphism	263310	263312	3	1	none	Rmet_0246	P -> G	1300	CCG -> GGC	CCG -> GGC	415 -> 423	Substitution	Substitution	0.511		45∆1A	Chrom	ptsI	262010	+	263768	225	4.3589	Op0071f_3	EIP-TRA-Pts	Q1LRU4 Phosphoenolpyruvate--protein phosphotransferase
A	Polymorphism	1590981	1590981	1	1	none	Rmet_4928		63	G -> A	GCG -> GCA	554	SNP (transition)	None	0.995	0.995	46∆1A1∆1B1	Chromid	lysP2	1590918	+	1592451	19.6667	1.52753	Op1444f_2	EIP-TRA-Ion	Q1LDI6 Amino acid permease-associated region
	Polymorphism	2651050	2651061	12	1	none	Rmet_2440	RQRER -> R	2148	#NAME?	CGT,CAA,CGC,GAG,CGC -> CGC	432 -> 436	Deletion	Deletion	0.881		46∆1A1∆1B1	Chrom	rne	2648902	+	2652016	522.333	8.5049	Op0683f_1	GIP-TL-Ass	Q1LKK9 RNAse E
	Polymorphism	134531	134532	2	1	none	Rmet_0128		311			361 -> 362	Deletion	Frame Shift	0.539		46∆1A1∆1B1	Chrom	zur	134332	-	134842	52.6667	1.52753	Op0032r_1	NA	Q1LS62 Putative ferric uptake regulator, FUR family
	Polymorphism	3309536	3309538	3	1	none	Rmet_3052	AD -> D	524	(GCC)4 -> (GCC)3	GCC,GAC -> GAC	531 -> 536	Deletion (tandem repeat)	Deletion	0.938		47AE104∆feoB	Chrom	corA	3309012	+	3309975	54	6.245	Op0859f_1	EIP-TRA-Ion	Q1LIV2 Magnesium and cobalt transport protein CorA

## Sheet: Strains
															SNP frequency								expression rate
Genome Stability
Name	Type	Minimum	Maximum	Length	# Intervals	Direction	locus_tag	Amino Acid Change	CDS Position	Change	Codon Change	Coverage	Polymorphism Type	Protein Effect	VF_MEAN	VF_SDEV	Strain	Rplicon	Gene	Start	Strand	Stop	Mean	SDEV	Operon	KO	Description
G	Polymorphism	1874250	1874249	0	1	none	Rmet_1728		712			36	Insertion	Frame Shift	0.9935	0.00919239	01CH34	Chrom		1873538	+	1874306	31	3	Op0489f_1	NA	Q46NG6 General substrate transporter:Major facilitator superfamily MFS_1
T	Polymorphism	2533710	2533709	0	1	none	Rmet_2315		49			39	Insertion	Frame Shift	0.98	0.0282843	01CH34	Chrom	merA''	2533661	+	2534519	1	0	Op0661f_2	NA	Q8GQ26 Mercuric (Hg(II)) reductase
C	Polymorphism	2533763	2533762	0	1	none	Rmet_2315		102	(C)2 -> (C)3		32	Insertion (tandem repeat)	Frame Shift	1	0	01CH34	Chrom	merA''	2533661	+	2534519	1	0	Op0661f_2	NA	Q8GQ26 Mercuric (Hg(II)) reductase
Name	Type	Minimum	Maximum	Length	# Intervals	Direction	locus_tag	Amino Acid Change	CDS Position	Change	Codon Change	Coverage	Polymorphism Type	Protein Effect	VF_MEAN	VF_SDEV	Strain	Rplicon	Gene	Start	Strand	Stop	Mean	SDEV	Operon	KO	Description
A	Polymorphism	3534610	3534610	1	1	none	Rmet_3263		3834	G -> A	GAC -> GAT	56	SNP (transition)	None	1	0	02CH34_1	Chrom	gltB	3533547	-	3538443	838	54.8361	Op0920r_3	MET-EN-Nitrog	Q1LI91 Glutamate synthase (NADH) large subunit
	Polymorphism	143637	143648	12	1	none	Rmet_5937	ATPE ->	205	(GGGGGTGGCTTC)4 -> (GGGGGTGGCTTC)3	GCC,ACC,CCC,GAA ->	76	Deletion (tandem repeat)	Deletion	1	0	02CH34_1	Chromid		141044	-	143852	8	0	Op1805r_2	NA	Q1LAN0 Putative uncharacterized protein
GGC	Polymorphism	1339451	1339453	3	1	none	Rmet_4700	K -> A	3946	TTT -> GGC	AAA -> GCC	61 -> 63	Substitution	Substitution	0.59	0	02CH34_1	Chromid		1335301	-	1343398	1	0	Op1359r_4	NA	Q1LE64 Conserved hypothetical signal peptide protein
G	Polymorphism	1339455	1339455	1	1	none	Rmet_4700	G -> A	3944	C -> G	GGC -> GCC	61	SNP (transversion)	Substitution	0.623	0	02CH34_1	Chromid		1335301	-	1343398	1	0	Op1359r_4	NA	Q1LE64 Conserved hypothetical signal peptide protein
CTCAAATC	Polymorphism	1339457	1339464	8	1	none	Rmet_4700	IEF -> RFE	3935	GAACTCGA -> CTCAAATC	ATC,GAG,TTC -> AGA,TTT,GAG	60 -> 64	Substitution	Substitution	0.531	0	02CH34_1	Chromid		1335301	-	1343398	1	0	Op1359r_4	NA	Q1LE64 Conserved hypothetical signal peptide protein
Name	Type	Minimum	Maximum	Length	# Intervals	Direction	locus_tag	Amino Acid Change	CDS Position	Change	Codon Change	Coverage	Polymorphism Type	Protein Effect	VF_MEAN	VF_SDEV	Strain	Rplicon	Gene	Start	Strand	Stop	Mean	SDEV	Operon	KO	Description
G	Polymorphism	1698340	1698340	1	1	none	Rmet_1577	S -> A	1237	T -> G	TCG -> GCG	314	SNP (transversion)	Substitution	0.525	0.525	38CH34_10	Chrom	betB	1697103	+	1698534	298.333	23.2451	Op0435f_1	MET-AA-GlySerThr	Q1LN16 Aldehyde dehydrogenase
T	Polymorphism	1698344	1698344	1	1	none	Rmet_1577	G -> V	1241	G -> T	GGT -> GTT	316	SNP (transversion)	Substitution	0.535	0.535	38CH34_10	Chrom	betB	1697103	+	1698534	298.333	23.2451	Op0435f_1	MET-AA-GlySerThr	Q1LN16 Aldehyde dehydrogenase
T	Polymorphism	3636605	3636605	1	1	none	Rmet_3361	A -> S	505	G -> T	GCA -> TCA	329	SNP (transversion)	Substitution	0.574	0.574	38CH34_10	Chrom		3636100	+	3637780	245.667	32.1299	Op0935f_3	NA	Q1LHZ3 Putative uncharacterized protein
CG	Polymorphism	3636608	3636609	2	1	none	Rmet_3361	V -> R	508	GT -> CG	GTC -> CGC	342 -> 343	Substitution	Substitution	0.596		38CH34_10	Chrom		3636100	+	3637780	245.667	32.1299	Op0935f_3	NA	Q1LHZ3 Putative uncharacterized protein
AC	Polymorphism	3636611	3636612	2	1	none	Rmet_3361	V -> T	511	GT -> AC	GTA -> ACA	347	Substitution	Substitution	0.617		38CH34_10	Chrom		3636100	+	3637780	245.667	32.1299	Op0935f_3	NA	Q1LHZ3 Putative uncharacterized protein
CAT	Polymorphism	3774296	3774298	2	2	none	Rmet_3488	F -> M	106	AAA -> CAT	TTT -> ATG	324	Substitution	Substitution	0.503	0.503	38CH34_10	Chrom		3773251	-	3774403	230	4.3589	Op0970r_4	EIP-TRA-ABC	Q1LHL6 Extracellular ligand-binding receptor
T	Polymorphism	99914	99914	1	1	none	Rmet_0092	A -> T	712	C -> T	GCC -> ACC	605	SNP (transition)	Substitution	0.997	0.997	38CH34_10	Chrom		99239	-	100625	31	1.73205	Op0026r_1	NA	Q1LS98 Histidine kinase
A	Polymorphism	1815706	1815706	1	1	none	Rmet_1677	A -> T	166	G -> A	GCC -> ACC	532	SNP (transition)	Substitution	0.998	0.998	38CH34_10	Chrom	uspA5	1815540	+	1815981	24.3333	2.51661	Op0471f_2	NA	Q1LMR8 UspA
G	Polymorphism	1343879	1343879	1	1	none	Rmet_1224	F -> V	277	T -> G	TTC -> GTC	548	SNP (transversion)	Substitution	0.989	0.989	38CH34_10	Chrom	bzdA	1343602	+	1345252	20	1.73205	Op0355f_1	MET-XEN-Benz	Q1LP16 Benzoate-CoA ligase
T	Polymorphism	2214305	2214305	1	1	none	Rmet_5469	R -> H	47	C -> T	CGC -> CAC	377	SNP (transition)	Substitution	0.552	0.552	38CH34_10	Chromid		2213661	-	2214351	6.33333	1.1547	Op1625r_2	NA	Q1LBZ8 Putative uncharacterized protein
CG	Polymorphism	2214307	2214308	2	1	none	Rmet_5469	L -> P	44	AA -> CG	CTT -> CCG	380 -> 382	Substitution	Substitution	0.537		38CH34_10	Chromid		2213661	-	2214351	6.33333	1.1547	Op1625r_2	NA	Q1LBZ8 Putative uncharacterized protein
T	Polymorphism	2214312	2214312	1	1	none	Rmet_5469	D -> N	40	C -> T	GAT -> AAT	371	SNP (transition)	Substitution	0.52	0.52	38CH34_10	Chromid		2213661	-	2214351	6.33333	1.1547	Op1625r_2	NA	Q1LBZ8 Putative uncharacterized protein
T	Polymorphism	1604693	1604693	1	1	none	Rmet_1484		216	C -> T	CGC -> CGT	497	SNP (transition)	None	0.996	0.996	38CH34_10	Chrom		1604477	+	1604804	0	0	Op0419f_1	NA	Q1LNA9 Putative uncharacterized protein
Name	Type	Minimum	Maximum	Length	# Intervals	Direction	locus_tag	Amino Acid Change	CDS Position	Change	Codon Change	Coverage	Polymorphism Type	Protein Effect	VF_MEAN	VF_SDEV	Strain	Rplicon	Gene	Start	Strand	Stop	Mean	SDEV	Operon	KO	Description
A	Polymorphism	2456297	2456297	1	1	none	Rmet_2239	R -> S	1459	C -> A	CGC -> AGC	114	SNP (transversion)	Substitution	0.9955	0.00636396	03AE104	Chrom	glpD	2454838	+	2456479	25.6667	0.57735	Op0641f_1	MET-LIP-GlycPLip	Q1LL58 FAD dependent oxidoreductase
A	Polymorphism	2192533	2192533	1	1	none	Rmet_5443	I -> F	871	T -> A	ATC -> TTC	78	SNP (transversion)	Substitution	0.969	0.00707107	03AE104	Chromid		2191849	-	2193403	9.66667	1.1547	Op1619r_2	MET-LIP-Others	Q1LC24 FAD linked oxidase-like protein
Name	Type	Minimum	Maximum	Length	# Intervals	Direction	locus_tag	Amino Acid Change	CDS Position	Change	Codon Change	Coverage	Polymorphism Type	Protein Effect	VF_MEAN	VF_SDEV	Strain	Rplicon	Gene	Start	Strand	Stop	Mean	SDEV	Operon	KO	Description
T	Polymorphism	2116148	2116148	1	1	none	Rmet_1945		661	G -> T		83	SNP (transversion)	Truncation	0.988	0.0169706	04AE104_10	Chrom		2115487	+	2116750	60	1	Op0569f_1	NA	Q1LM02 Amidase, hydantoinase/carbamoylase
A	Polymorphism	3087910	3087910	1	1	none	Rmet_2839	A -> V	284	G -> A	GCC -> GTC	111	SNP (transition)	Substitution	0.991	0.0127279	04AE104_10	Chrom	mobA'	3087566	-	3088193	9	1.73205	Op0798r_1	NA	Q1LJG4 Putative uncharacterized protein
Name	Type	Minimum	Maximum	Length	# Intervals	Direction	locus_tag	Amino Acid Change	CDS Position	Change	Codon Change	Coverage	Polymorphism Type	Protein Effect	VF_MEAN	VF_SDEV	Strain	Rplicon	Gene	Start	Strand	Stop	Mean	SDEV	Operon	KO	Description
GCC	Polymorphism	3774251	3774253	3	1	none	Rmet_3488	M -> G	151	CAT -> GCC	ATG -> GGC	50 -> 51	Substitution	Substitution	0.549		30AE104_5	Chrom		3773251	-	3774403	230	4.3589	Op0970r_4	EIP-TRA-ABC	Q1LHL6 Extracellular ligand-binding receptor
C	Polymorphism	3774255	3774255	1	1	none	Rmet_3488	D -> G	149	T -> C	GAC -> GGC	49	SNP (transition)	Substitution	0.633	0.633	30AE104_5	Chrom		3773251	-	3774403	230	4.3589	Op0970r_4	EIP-TRA-ABC	Q1LHL6 Extracellular ligand-binding receptor
Sigma factors
Name	Type	Minimum	Maximum	Length	# Intervals	Direction	locus_tag	Amino Acid Change	CDS Position	Change	Codon Change	Coverage	Polymorphism Type	Protein Effect	VF_MEAN	VF_SDEV	Strain	Rplicon	Gene	Start	Strand	Stop	Mean	SDEV	Operon	KO	Description
GCGCGCGTTCAT	Polymorphism	3209627	3209626	0	1	none	Rmet_2951	N -> NERAH	590		AAT -> AAT,GAA,CGC,GCG,CAT	58 -> 62	Insertion	Insertion	0.7585	0.105359	06CH34∆LOM	Chrom	phcS	3208826	-	3210215	178.333	17.9536	Op0832r_3	NA	Q1LJ52 Sensor protein
A	Polymorphism	1720587	1720587	1	1	none	Rmet_1596		1467	G -> A	GCG -> GCA	35	SNP (transition)	None	0.9665	0.0473762	06CH34∆LOM	Chrom	ftsK	1719120	+	1722492	41.6667	1.52753	Op0443f_2	EIP-TRA-Other	Q1LMZ7 DNA translocase FtsK
G	Polymorphism	1343879	1343879	1	1	none	Rmet_1224	F -> V	277	T -> G	TTC -> GTC	43	SNP (transversion)	Substitution	0.9885	0.0162635	06CH34∆LOM	Chrom	bzdA	1343602	+	1345252	20	1.73205	Op0355f_1	MET-XEN-Benz	Q1LP16 Benzoate-CoA ligase
T	Polymorphism	1604693	1604693	1	1	none	Rmet_1484		216	C -> T	CGC -> CGT	40	SNP (transition)	None	0.952	0.0381838	06CH34∆LOM	Chrom		1604477	+	1604804	0	0	Op0419f_1	NA	Q1LNA9 Putative uncharacterized protein
Name	Type	Minimum	Maximum	Length	# Intervals	Direction	locus_tag	Amino Acid Change	CDS Position	Change	Codon Change	Coverage	Polymorphism Type	Protein Effect	VF_MEAN	VF_SDEV	Strain	Rplicon	Gene	Start	Strand	Stop	Mean	SDEV	Operon	KO	Description
TGA	Polymorphism	2360145	2360147	3	1	none	Rmet_2160		523	AAC -> TGA		75 -> 79	Substitution	Truncation	0.552	0.046669	07CH34∆IJK	Chrom		2359622	+	2360255	24.3333	1.1547	Op0621f_3	NA	Q1LLD7 Putative uncharacterized protein
G	Polymorphism	1343879	1343879	1	1	none	Rmet_1224	F -> V	277	T -> G	TTC -> GTC	80	SNP (transversion)	Substitution	1	0	07CH34∆IJK	Chrom	bzdA	1343602	+	1345252	20	1.73205	Op0355f_1	MET-XEN-Benz	Q1LP16 Benzoate-CoA ligase
T	Polymorphism	1604693	1604693	1	1	none	Rmet_1484		216	C -> T	CGC -> CGT	85	SNP (transition)	None	0.988	0.0169706	07CH34∆IJK	Chrom		1604477	+	1604804	0	0	Op0419f_1	NA	Q1LNA9 Putative uncharacterized protein
Name	Type	Minimum	Maximum	Length	# Intervals	Direction	locus_tag	Amino Acid Change	CDS Position	Change	Codon Change	Coverage	Polymorphism Type	Protein Effect	VF_MEAN	VF_SDEV	Strain	Rplicon	Gene	Start	Strand	Stop	Mean	SDEV	Operon	KO	Description
	Polymorphism	2651723	2651734	12	1	none	Rmet_2440	PVAA ->	2821	(GCCCCGGTTGCA)5 -> (GCCCCGGTTGCA)4	CCG,GTT,GCA,GCC ->	69	Deletion (tandem repeat)	Deletion	1	0	08CH34∆QR	Chrom	rne	2648902	+	2652016	522.333	8.5049	Op0683f_1	GIP-TL-Ass	Q1LKK9 RNAse E
G	Polymorphism	2647711	2647711	1	1	none	Rmet_2439	Y -> H	217	A -> G	TAT -> CAT	120	SNP (transition)	Substitution	0.996	0.00565685	08CH34∆QR	Chrom	rluC	2646910	-	2647927	79.3333	6.02771	Op0682r_1	GIP-TL-Ass	Q1LKL0 Pseudouridine synthase
G	Polymorphism	1343879	1343879	1	1	none	Rmet_1224	F -> V	277	T -> G	TTC -> GTC	79	SNP (transversion)	Substitution	1	0	08CH34∆QR	Chrom	bzdA	1343602	+	1345252	20	1.73205	Op0355f_1	MET-XEN-Benz	Q1LP16 Benzoate-CoA ligase
	Polymorphism	190033	190041	9	1	none	Rmet_6112	MGG ->	1159	(CCATGCCAC)3 -> (CCATGCCAC)2	ATG,GGT,GGC ->	73	Deletion (tandem repeat)	Deletion	1	0	08CH34∆QR	pMOL30	copA1	189354	-	191199	10.3333	0.57735	Op1866r_1	NA	Q58AD6 Copper resistance transmembrane protein (Copper-resistance protein CopA)
T	Polymorphism	1604693	1604693	1	1	none	Rmet_1484		216	C -> T	CGC -> CGT	83	SNP (transition)	None	0.994	0.00848528	08CH34∆QR	Chrom		1604477	+	1604804	0	0	Op0419f_1	NA	Q1LNA9 Putative uncharacterized protein
Uptake systems
Name	Type	Minimum	Maximum	Length	# Intervals	Direction	locus_tag	Amino Acid Change	CDS Position	Change	Codon Change	Coverage	Polymorphism Type	Protein Effect	VF_MEAN	VF_SDEV	Strain	Rplicon	Gene	Start	Strand	Stop	Mean	SDEV	Operon	KO	Description
C	Polymorphism	3488406	3488406	1	1	none	Rmet_3214	T -> S	14	G -> C	ACC -> AGC	92	SNP (transversion)	Substitution	0.582	0.0537401	09AE104∆zupTJS	Chrom	bug	3487447	-	3488419	11.3333	1.1547	Op0906r_1	NA	Q1LIE0 Uncharacterized protein UPF0065
TGGGGATGCGC	Polymorphism	1977823	1977822	0	1	none	Rmet_5277		541			74 -> 81	Insertion	Frame Shift	0.898	0.103238	09AE104∆zupTJS	Chromid		1977282	+	1977900	10.6667	1.52753	Op1554f_2	NA	Q1LCJ0 Lysine exporter protein (LYSE/YGGA)
A	Polymorphism	1603281	1603281	1	1	none	Rmet_4937	L -> Q	809	T -> A	CTG -> CAG	94	SNP (transversion)	Substitution	0.9945	0.00777817	09AE104∆zupTJS	Chromid		1602472	+	1603465	2.66667	0.57735	Op1450f_1	NA	Q1LDH7 Transcriptional regulator, AsnC family
Name	Type	Minimum	Maximum	Length	# Intervals	Direction	locus_tag	Amino Acid Change	CDS Position	Change	Codon Change	Coverage	Polymorphism Type	Protein Effect	VF_MEAN	VF_SDEV	Strain	Rplicon	Gene	Start	Strand	Stop	Mean	SDEV	Operon	KO	Description
A	Polymorphism	1603281	1603281	1	1	none	Rmet_4937	L -> Q	809	T -> A	CTG -> CAG	205	SNP (transversion)	Substitution	0.678	0.00707107	12AE104∆zupT_Ada_pDNA	Chromid		1602472	+	1603465	2.66667	0.57735	Op1450f_1	NA	Q1LDH7 Transcriptional regulator, AsnC family
Name	Type	Minimum	Maximum	Length	# Intervals	Direction	locus_tag	Amino Acid Change	CDS Position	Change	Codon Change	Coverage	Polymorphism Type	Protein Effect	VF_MEAN	VF_SDEV	Strain	Rplicon	Gene	Start	Strand	Stop	Mean	SDEV	Operon	KO	Description
	Polymorphism	3309536	3309538	3	1	none	Rmet_3052	AD -> D	524	(GCC)4 -> (GCC)3	GCC,GAC -> GAC	531 -> 536	Deletion (tandem repeat)	Deletion	0.938		47AE104∆feoB	Chrom	corA	3309012	+	3309975	54	6.245	Op0859f_1	EIP-TRA-Ion	Q1LIV2 Magnesium and cobalt transport protein CorA
C	Polymorphism	2036046	2036046	1	1	none	Rmet_1875	L -> P	62	T -> C	CTC -> CCC	475	SNP (transition)	Substitution	0.933	0.933	47AE104∆feoB	Chrom		2035984	+	2036536	5	1.73205	Op0541f_3	NA	Q1LM72 TRAP-type C4-dicarboxylate transport system, small permease component
Name	Type	Minimum	Maximum	Length	# Intervals	Direction	locus_tag	Amino Acid Change	CDS Position	Change	Codon Change	Coverage	Polymorphism Type	Protein Effect	VF_MEAN	VF_SDEV	Strain	Rplicon	Gene	Start	Strand	Stop	Mean	SDEV	Operon	KO	Description
A	Polymorphism	144556	144556	1	1	none	Rmet_5938	A -> V	359	G -> A	GCG -> GTG	83	SNP (transition)	Substitution	0.9625	0.0318198	13AE104∆7	Chromid		143939	-	144914	54	1	Op1805r_2	NA	Q1LAM9 Rhodanese-like protein
GGGA	Polymorphism	1791472	1791477	4	3	none	Rmet_1656		679	CGCTGG -> GGGA		73	Deletion	Frame Shift	0.573	0.0735391	13AE104∆7	Chrom	yqjG	1790793	+	1791780	21	1	Op0467f_1	GIP-PTL-Fold	Q1LMT7 Glutathione S-transferase-like protein
	Polymorphism	1791481	1791481	1	1	none	Rmet_1656		688			71	Deletion	Frame Shift	0.721	0.135765	13AE104∆7	Chrom	yqjG	1790793	+	1791780	21	1	Op0467f_1	GIP-PTL-Fold	Q1LMT7 Glutathione S-transferase-like protein
G	Polymorphism	1791487	1791487	1	1	none	Rmet_1656	N -> D	694	A -> G	AAT -> GAT	72	SNP (transition)	Substitution	0.582	0.0367696	13AE104∆7	Chrom	yqjG	1790793	+	1791780	21	1	Op0467f_1	GIP-PTL-Fold	Q1LMT7 Glutathione S-transferase-like protein
T	Polymorphism	2461274	2461274	1	1	none	Rmet_2247		309	C -> T	ATC -> ATT	77	SNP (transition)	None	0.9805	0.0275772	13AE104∆7	Chrom	pdeA	2460965	+	2463587	20.3333	1.52753	Op0643f_2	NA	Q1LL50 Diguanylate cyclase/phosphodiesterase with PAS/PAC sensor(S)
Name	Type	Minimum	Maximum	Length	# Intervals	Direction	locus_tag	Amino Acid Change	CDS Position	Change	Codon Change	Coverage	Polymorphism Type	Protein Effect	VF_MEAN	VF_SDEV	Strain	Rplicon	Gene	Start	Strand	Stop	Mean	SDEV	Operon	KO	Description
T	Polymorphism	1415606	1415606	1	1	none	Rmet_4771		45	C -> T	GGC -> GGT	96	SNP (transition)	None	0.9895	0.0148492	14AE104∆9	Chromid		1415561	+	1416467	319.333	33.0202	Op1388f_1	NA	Q1LDZ3 Transcriptional regulator, RpiR family
GGGCAT	Polymorphism	783268	783267	0	1	none	Rmet_4198	-> GH	106	(TGGGCA)5 -> (TGGGCA)6	-> GGG,CAT	106 -> 108	Insertion (tandem repeat)	Insertion	0.9765	0.033234	14AE104∆9	Chromid		783162	+	783906	134	12.49	Op1190f_1	NA	Q1LFL1 Transcriptional regulator, PadR family
G	Polymorphism	457731	457731	1	1	none	Rmet_3908	I -> T	350	A -> G	ATC -> ACC	100	SNP (transition)	Substitution	0.995	0.00707107	14AE104∆9	Chromid		455764	-	458080	22.3333	2.08167	Op1093r_1	NA	Q1LGF0 MscS Mechanosensitive ion channel
Efflux systems
Name	Type	Minimum	Maximum	Length	# Intervals	Direction	locus_tag	Amino Acid Change	CDS Position	Change	Codon Change	Coverage	Polymorphism Type	Protein Effect	VF_MEAN	VF_SDEV	Strain	Rplicon	Gene	Start	Strand	Stop	Mean	SDEV	Operon	KO	Description
A	Polymorphism	807526	807526	1	1	none	Rmet_0730		336	C -> A	ATC -> ATA	95	SNP (transversion)	None	0.984	0.00707107	15AE104∆e4	Chrom	rutG	807190	+	808639	76	7	Op0205f_3	EIP-TRA-Ion	Q1LQG0 Uracil-xanthine permease
	Polymorphism	1609291	1609296	6	1	none	Rmet_4943	DHG -> G	713		GAC,CAC,GGC -> GGC	84	Deletion	Deletion	1	0	15AE104∆e4	Chromid		1608578	+	1609736	70.6667	1.52753	Op1452f_1	MET-CAH-FbP	Q1LDH1 Iron-containing alcohol dehydrogenase
	Polymorphism	1366048	1366065	18	1	none	Rmet_4723	APTPPTP -> A	17	(GTGGGCGGT)6 -> (GTGGGCGGT)4	GCG,CCC,ACA,CCG,CCC,ACA,CCG -> GCG	107	Deletion (tandem repeat)	Deletion	1	0	15AE104∆e4	Chromid		1365388	-	1366081	28	1	Op1363r_1	NA	Q1LE41 Transcriptional regulator, TetR family
	Polymorphism	376551	376556	6	1	none	Rmet_3834	ANV -> V	941		GCC,AAC,GTC -> GTC	73	Deletion	Deletion	1	0	15AE104∆e4	Chromid		375610	+	376783	9	1	Op1066f_1	NA	Q1LGM2 L-carnitine dehydratase/bile acid-inducible protein F
TGACGCTGG	Polymorphism	1254550	1254549	0	1	none	Rmet_1145	A -> VTLA	1145		GCG -> GTG,ACG,CTG,GCG	132 -> 133	Insertion	Insertion	0.949	0.0353553	15AE104∆e4	Chrom	torA	1253405	+	1255883	5.33333	0.57735	Op0327f_2	EIP-TRA-Electr	Q1LP95 Molybdopterin guanine dinucleotide-containing S/N-oxide reductase
A	Polymorphism	3332143	3332143	1	1	none	Rmet_3077	A -> T	70	G -> A	GCC -> ACC	109	SNP (transition)	Substitution	0.9805	0.0120208	15AE104∆e4	Chrom		3332073	+	3334335	3	0	Op0863f_2	EIP-TRA-Pores	Q1LIS7 TonB-dependent siderophore receptor
	Polymorphism	1741906	1741906	1	1	none	Rmet_5052		82	(G)7 -> (G)6		121	Deletion (tandem repeat)	Frame Shift	1	0	15AE104∆e4	Chromid		1741824	+	1742883	3	1	Op1486f_1	NA	Q1LD62 Twin-arginine translocation pathway signal
Name	Type	Minimum	Maximum	Length	# Intervals	Direction	locus_tag	Amino Acid Change	CDS Position	Change	Codon Change	Coverage	Polymorphism Type	Protein Effect	VF_MEAN	VF_SDEV	Strain	Rplicon	Gene	Start	Strand	Stop	Mean	SDEV	Operon	KO	Description
G	Polymorphism	3328041	3328041	1	1	none	Rmet_3071		477	C -> G	GCG -> GCC	92	SNP (transversion)	None	0.7795	0.10253	16AE104∆e4z	Chrom		3327911	-	3328517	7291.33	273.132	Op0862r_3	NA	Q1LIT3 Histone H1-like protein
CGG	Polymorphism	3328047	3328049	2	2	none	Rmet_3071	A -> P	469	AGC -> CGG	GCT -> CCG	91 -> 93	Substitution	Substitution	0.711	0.0622254	16AE104∆e4z	Chrom		3327911	-	3328517	7291.33	273.132	Op0862r_3	NA	Q1LIT3 Histone H1-like protein
T	Polymorphism	3328056	3328056	1	1	none	Rmet_3071		462	G -> T	GCC -> GCA	95	SNP (transversion)	None	0.6965	0.0176777	16AE104∆e4z	Chrom		3327911	-	3328517	7291.33	273.132	Op0862r_3	NA	Q1LIT3 Histone H1-like protein
C	Polymorphism	3328064	3328064	1	1	none	Rmet_3071	P -> A	454	G -> C	CCT -> GCT	94	SNP (transversion)	Substitution	0.628	0.0296985	16AE104∆e4z	Chrom		3327911	-	3328517	7291.33	273.132	Op0862r_3	NA	Q1LIT3 Histone H1-like protein
G	Polymorphism	3328074	3328074	1	1	none	Rmet_3071		444	A -> G	GCT -> GCC	88	SNP (transition)	None	0.571	0.00424264	16AE104∆e4z	Chrom		3327911	-	3328517	7291.33	273.132	Op0862r_3	NA	Q1LIT3 Histone H1-like protein
C	Polymorphism	2375643	2375642	0	1	none	Rmet_2171		354	+C		52	Insertion	Frame Shift	0.6565	0.0855599	16AE104∆e4z	Chrom		2372992	-	2375995	14.3333	0.57735	Op0624r_1	NA	Q1LLC6 Putative uncharacterized protein
Name	Type	Minimum	Maximum	Length	# Intervals	Direction	locus_tag	Amino Acid Change	CDS Position	Change	Codon Change	Coverage	Polymorphism Type	Protein Effect	VF_MEAN	VF_SDEV	Strain	Rplicon	Gene	Start	Strand	Stop	Mean	SDEV	Operon	KO	Description
	Polymorphism	3924756	3924758	3	1	none	Rmet_3613	F ->	1543	(GAA)4 -> (GAA)3	TTC ->	630 -> 636	Deletion (tandem repeat)	Deletion	0.948		39∆e5	Chrom	yidC	3924632	-	3926300	438.667	10.4083	Op1004r_1	GIP-PTL-Exp	Q1LH91 Inner membrane protein oxaA
T	Polymorphism	1758043	1758043	1	1	none	Rmet_5068	A -> T	190	C -> T	GCT -> ACT	652	SNP (transition)	Substitution	1	1	39∆e5	Chromid		1757737	-	1758232	80.3333	4.72582	Op1491r_1	NA	Q1LD46 GCN5-related N-acetyltransferase
A	Polymorphism	952039	952039	1	1	none	Rmet_0871	G -> C	715	C -> A	GGC -> TGC	459	SNP (transversion)	Substitution	0.512	0.512	39∆e5	Chrom		951895	-	952753	53	2.64575	Op0252r_1	NA	Q1LQ19 Putative uncharacterized protein
	Polymorphism	355470	355470	1	1	none	Rmet_0337		163			653	Deletion	Frame Shift	0.983	0.983	39∆e5	Chrom		354846	-	355632	51.3333	4.50925	Op0094r_1	NA	Q1LRK3 Transcriptional regulator, IclR family
C	Polymorphism	3084008	3084008	1	1	none	Rmet_2834	M -> V	148	T -> C	ATG -> GTG	736	SNP (transition)	Substitution	0.997	0.997	39∆e5	Chrom	mobA''	3082829	-	3084155	7	0	Op0798r_2	NA	Q1LJG9 Putative uncharacterized protein
Name	Type	Minimum	Maximum	Length	# Intervals	Direction	locus_tag	Amino Acid Change	CDS Position	Change	Codon Change	Coverage	Polymorphism Type	Protein Effect	VF_MEAN	VF_SDEV	Strain	Rplicon	Gene	Start	Strand	Stop	Mean	SDEV	Operon	KO	Description
C	Polymorphism	2149499	2149499	1	1	none	Rmet_1973	I -> V	673	T -> C	ATT -> GTT	446	SNP (transition)	Substitution	0.52	0.52	40∆e6	Chrom	pitA	2149160	-	2150171	221.667	7.0946	Op0576r_2	EIP-TRA-Ion	Q1LLX4 Phosphate transporter
G	Polymorphism	2149501	2149501	1	1	none	Rmet_1973	V -> A	671	A -> G	GTG -> GCG	445	SNP (transition)	Substitution	0.533	0.533	40∆e6	Chrom	pitA	2149160	-	2150171	221.667	7.0946	Op0576r_2	EIP-TRA-Ion	Q1LLX4 Phosphate transporter
C	Polymorphism	1114138	1114138	1	1	none	Rmet_4511	D -> A	761	A -> C	GAC -> GCC	621	SNP (transversion)	Substitution	0.995	0.995	40∆e6	Chromid		1113377	+	1115369	24.3333	3.21455	Op1288f_1	NA	Q1LEQ0 Fusaric acid resistance protein conserved region
Zur regulon
Name	Type	Minimum	Maximum	Length	# Intervals	Direction	locus_tag	Amino Acid Change	CDS Position	Change	Codon Change	Coverage	Polymorphism Type	Protein Effect	VF_MEAN	VF_SDEV	Strain	Rplicon	Gene	Start	Strand	Stop	Mean	SDEV	Operon	KO	Description
G	Polymorphism	1343879	1343879	1	1	none	Rmet_1224	F -> V	277	T -> G	TTC -> GTC	83	SNP (transversion)	Substitution	1	0	17CH34∆W123	Chrom	bzdA	1343602	+	1345252	20	1.73205	Op0355f_1	MET-XEN-Benz	Q1LP16 Benzoate-CoA ligase
AC	Polymorphism	1164566	1164567	2	1	none	Rmet_4552	AD -> AH	1533	CG -> AC	GCC,GAC -> GCA,CAC	39 -> 40	Substitution	Substitution	0.6595	0.154856	17CH34∆W123	Chromid		1163033	+	1165592	7.33333	0.57735	Op1306f_3	NA	Q1LEK9 Curculin-like (Mannose-binding) lectin
T	Polymorphism	1604693	1604693	1	1	none	Rmet_1484		216	C -> T	CGC -> CGT	62	SNP (transition)	None	0.993	0.00989949	17CH34∆W123	Chrom		1604477	+	1604804	0	0	Op0419f_1	NA	Q1LNA9 Putative uncharacterized protein
Name	Type	Minimum	Maximum	Length	# Intervals	Direction	locus_tag	Amino Acid Change	CDS Position	Change	Codon Change	Coverage	Polymorphism Type	Protein Effect	VF_MEAN	VF_SDEV	Strain	Rplicon	Gene	Start	Strand	Stop	Mean	SDEV	Operon	KO	Description
T	Polymorphism	1164005	1164005	1	1	none	Rmet_4552		972	C -> T	AAC -> AAT	114	SNP (transition)	None	0.6205	0.10253	18AE104∆W13	Chromid		1163033	+	1165592	7.33333	0.57735	Op1306f_3	NA	Q1LEK9 Curculin-like (Mannose-binding) lectin
	Polymorphism	529013	529018	6	1	none	Rmet_3966	PT ->	181	(GTCGGA)8 -> (GTCGGA)7	CCG,ACT ->	124	Deletion (tandem repeat)	Deletion	1	0	18AE104∆W13	Chromid		526732	-	529198	5	1	Op1113r_2	NA	Q1LG92 Putative uncharacterized protein
G	Polymorphism	1895163	1895163	1	1	none	Rmet_1748	F -> L	1072	A -> G	TTC -> CTC	125	SNP (transition)	Substitution	0.992	0.0113137	18AE104∆W13	Chrom	agrC	1894767	-	1896234	3	0	Op0498r_1	NA	Q1LMJ9 RND efflux system, outer membrane lipoprotein, NodT
Name	Type	Minimum	Maximum	Length	# Intervals	Direction	locus_tag	Amino Acid Change	CDS Position	Change	Codon Change	Coverage	Polymorphism Type	Protein Effect	VF_MEAN	VF_SDEV	Strain	Rplicon	Gene	Start	Strand	Stop	Mean	SDEV	Operon	KO	Description
AGAACGTC	Polymorphism	469443	469442	0	1	none	Rmet_0443		870	(GAACGTCA)7 -> (GAACGTCA)8		70 -> 79	Insertion (tandem repeat)	Truncation	0.917	0.0622254	19AE104∆W23	Chrom		469432	-	470311	112.667	5.03322	Op0118r_3	NA	Q1LR97 Putative uncharacterized protein
TTG	Polymorphism	1122051	1122050	0	1	none	Rmet_1033	-> Q	307	(GTT)10 -> (GTT)11	-> CAA	78	Insertion (tandem repeat)	Insertion	0.9475	0.00212132	19AE104∆W23	Chrom		1121651	-	1122356	17.3333	2.08167	Op0296r_1	NA	Q1LPK7 17 kDa surface antigen
T	Polymorphism	1164005	1164005	1	1	none	Rmet_4552		972	C -> T	AAC -> AAT	114	SNP (transition)	None	0.615	0.0353553	19AE104∆W23	Chromid		1163033	+	1165592	7.33333	0.57735	Op1306f_3	NA	Q1LEK9 Curculin-like (Mannose-binding) lectin
	Polymorphism	529013	529018	6	1	none	Rmet_3966	PT ->	181	(GTCGGA)8 -> (GTCGGA)7	CCG,ACT ->	131	Deletion (tandem repeat)	Deletion	1	0	19AE104∆W23	Chromid		526732	-	529198	5	1	Op1113r_2	NA	Q1LG92 Putative uncharacterized protein
G	Polymorphism	1895163	1895163	1	1	none	Rmet_1748	F -> L	1072	A -> G	TTC -> CTC	71	SNP (transition)	Substitution	0.9855	0.000707107	19AE104∆W23	Chrom	agrC	1894767	-	1896234	3	0	Op0498r_1	NA	Q1LMJ9 RND efflux system, outer membrane lipoprotein, NodT
Name	Type	Minimum	Maximum	Length	# Intervals	Direction	locus_tag	Amino Acid Change	CDS Position	Change	Codon Change	Coverage	Polymorphism Type	Protein Effect	VF_MEAN	VF_SDEV	Strain	Rplicon	Gene	Start	Strand	Stop	Mean	SDEV	Operon	KO	Description
	Polymorphism	3773766	3773780	15	1	none	Rmet_3488	DKAVDF -> D	624		GAC,AAG,GCC,GTG,GAC,TTC -> GAC	67	Deletion	Deletion	1	0	20AE104∆zur	Chrom		3773251	-	3774403	230	4.3589	Op0970r_4	EIP-TRA-ABC	Q1LHL6 Extracellular ligand-binding receptor
T	Polymorphism	320907	320907	1	1	none	Rmet_0304		105	G -> T	ACC -> ACA	72	SNP (transversion)	None	0.989	0.0155563	20AE104∆zur	Chrom	lptB	320219	-	321011	228	7.81025	Op0086r_1	NA	Q1LRN6 ABC transporter-related protein
A	Polymorphism	3663292	3663292	1	1	none	Rmet_3389	A -> T	853	G -> A	GCC -> ACC	61	SNP (transition)	Substitution	0.992	0.0113137	20AE104∆zur	Chrom	gspL	3662439	+	3663969	102.667	8.5049	Op0941f_2	GIP-PTL-T2S	Q1LHW5 General secretion pathway L
T	Polymorphism	1755754	1755754	1	1	none	Rmet_1627	R -> H	686	C -> T	CGC -> CAC	53	SNP (transition)	Substitution	0.981	0.0268701	20AE104∆zur	Chrom		1755746	-	1756439	68.6667	6.4291	Op0454r_1	EIP-SIG-2Comp	Q1LMW6 Two component transcriptional regulator, winged helix family
A	Polymorphism	1914772	1914772	1	1	none	Rmet_1762		15	G -> A	ACC -> ACT	99	SNP (transition)	None	0.995	0.00707107	20AE104∆zur	Chrom	yoaE	1913193	-	1914786	8.33333	1.1547	Op0504r_1	NA	Q1LMI5 Integral membrane protein TerC
Name	Type	Minimum	Maximum	Length	# Intervals	Direction	locus_tag	Amino Acid Change	CDS Position	Change	Codon Change	Coverage	Polymorphism Type	Protein Effect	VF_MEAN	VF_SDEV	Strain	Rplicon	Gene	Start	Strand	Stop	Mean	SDEV	Operon	KO	Description
	Polymorphism	2690543	2690558	16	1	none	Rmet_2477		355			84	Deletion	Frame Shift	1	0	21AE104∆zurW2	Chrom	livG1	2690144	-	2690912	374	7.81025	Op0688r_2	EIP-TRA-ABC	Q1LKH2 ABC transporter-related protein
	Polymorphism	333033	333035	3	1	none	Rmet_0314	PH -> H	641	(CGC)5 -> (CGC)4	CCG,CAT -> CAT	86	Deletion (tandem repeat)	Deletion	1	0	21AE104∆zurW2	Chrom		332392	+	333649	110	3.60555	Op0091f_1	NA	Q1LRM6 Major facilitator superfamily MFS_1
A	Polymorphism	3501917	3501917	1	1	none	Rmet_3225	G -> E	1043	G -> A	GGA -> GAA	100	SNP (transition)	Substitution	0.991	0.0127279	21AE104∆zurW2	Chrom		3500874	+	3502674	21	3.4641	Op0913f_1	NA	Q1LIC9 Diguanylate cyclase (GGDEF domain)
Name	Type	Minimum	Maximum	Length	# Intervals	Direction	locus_tag	Amino Acid Change	CDS Position	Change	Codon Change	Coverage	Polymorphism Type	Protein Effect	VF_MEAN	VF_SDEV	Strain	Rplicon	Gene	Start	Strand	Stop	Mean	SDEV	Operon	KO	Description
G	Polymorphism	3542942	3542942	1	1	none	Rmet_3268	Q -> P	1727	T -> G	CAG -> CCG	412	SNP (transversion)	Substitution	0.502	0.502	42∆zupT∆W3	Chrom	pilQ	3542535	-	3544668	240.667	15.9478	Op0920r_2	GIP-PTL-T2S	Q1LI86 Type II and III secretion system protein
C	Polymorphism	3774255	3774255	1	1	none	Rmet_3488	D -> G	149	T -> C	GAC -> GGC	363	SNP (transition)	Substitution	0.501	0.501	42∆zupT∆W3	Chrom		3773251	-	3774403	230	4.3589	Op0970r_4	EIP-TRA-ABC	Q1LHL6 Extracellular ligand-binding receptor
T	Polymorphism	1961927	1961926	0	1	none	Rmet_5263		432			445	Insertion	Frame Shift	0.969	0.969	42∆zupT∆W3	Chromid	fliH	1961495	+	1962332	26.3333	4.93288	Op1552f_2	GIP-PTL-T3S	Q1LCK4 Flagellar assembly protein FliH
C	Polymorphism	685728	685728	1	1	none	Rmet_4114	H -> P	350	A -> C	CAC -> CCC	678	SNP (transversion)	Substitution	0.991	0.991	42∆zupT∆W3	Chromid	pdxK	685378	+	686245	6.66667	0.57735	Op1158f_1	MET-COF-B6	Q1LFU5 Pyridoxine kinase
Name	Type	Minimum	Maximum	Length	# Intervals	Direction	locus_tag	Amino Acid Change	CDS Position	Change	Codon Change	Coverage	Polymorphism Type	Protein Effect	VF_MEAN	VF_SDEV	Strain	Rplicon	Gene	Start	Strand	Stop	Mean	SDEV	Operon	KO	Description
T	Polymorphism	3636683	3636683	1	1	none	Rmet_3361	A -> S	583	G -> T	GCA -> TCA	337	SNP (transversion)	Substitution	0.51	0.51	43∆zupT∆W3∆W2	Chrom		3636100	+	3637780	245.667	32.1299	Op0935f_3	NA	Q1LHZ3 Putative uncharacterized protein
Folate biosynthesis
Name	Type	Minimum	Maximum	Length	# Intervals	Direction	locus_tag	Amino Acid Change	CDS Position	Change	Codon Change	Coverage	Polymorphism Type	Protein Effect	VF_MEAN	VF_SDEV	Strain	Rplicon	Gene	Start	Strand	Stop	Mean	SDEV	Operon	KO	Description
GAA	Polymorphism	2366632	2366634	3	1	none	Rmet_2164	LE -> RK	689	TGG -> GAA	CTG,GAA -> CGA,AAA	85	Substitution	Substitution	0.529	0.529	31∆1B1	Chrom		2365943	+	2367812	79.3333	3.51188	Op0623f_1	NA	Q1LLD3 KAP P-loop
CCGGGG	Polymorphism	2366637	2366642	5	2	none	Rmet_2164	AI -> PG	694	GCCATC -> CCGGGG	GCC,ATC -> CCG,GGG	83 -> 86	Substitution	Substitution	0.547		31∆1B1	Chrom		2365943	+	2367812	79.3333	3.51188	Op0623f_1	NA	Q1LLD3 KAP P-loop
A	Polymorphism	2366645	2366645	1	1	none	Rmet_2164		702	T -> A	CGT -> CGA	83	SNP (transversion)	None	0.578	0.578	31∆1B1	Chrom		2365943	+	2367812	79.3333	3.51188	Op0623f_1	NA	Q1LLD3 KAP P-loop
CA	Polymorphism	2366648	2366651	4	1	none	Rmet_2164		705	GCTG -> CA		85 -> 87	Deletion	Frame Shift	0.552		31∆1B1	Chrom		2365943	+	2367812	79.3333	3.51188	Op0623f_1	NA	Q1LLD3 KAP P-loop
GGCGGC	Polymorphism	1270930	1270935	5	2	none	Rmet_4641	IT -> AA	1738	AGTTAT -> GGCGGC	ATA,ACT -> GCC,GCC	105 -> 108	Substitution	Substitution	0.533		31∆1B1	Chromid		1270791	-	1272672	25.3333	1.52753	Op1341r_2	NA	Q1LEC3 ATP-dependent endonuclease of the OLD family-like protein
Name	Type	Minimum	Maximum	Length	# Intervals	Direction	locus_tag	Amino Acid Change	CDS Position	Change	Codon Change	Coverage	Polymorphism Type	Protein Effect	VF_MEAN	VF_SDEV	Strain	Rplicon	Gene	Start	Strand	Stop	Mean	SDEV	Operon	KO	Description
GAA	Polymorphism	2366656	2366658	3	1	none	Rmet_2164		713	TCC -> GAA		89 -> 91	Substitution	Truncation	0.516		32∆1A	Chrom		2365943	+	2367812	79.3333	3.51188	Op0623f_1	NA	Q1LLD3 KAP P-loop
G	Polymorphism	1109304	1109304	1	1	none	Rmet_1019	D -> G	41	A -> G	GAC -> GGC	101	SNP (transition)	Substitution	0.99	0.99	32∆1A	Chrom	uvrB	1109263	+	1111357	38	2	Op0295f_1	GIP-REP-Recomb	Q1LPM1 UvrABC system protein B
GGCGGC	Polymorphism	1270930	1270935	5	2	none	Rmet_4641	IT -> AA	1738	AGTTAT -> GGCGGC	ATA,ACT -> GCC,GCC	69 -> 71	Substitution	Substitution	0.536		32∆1A	Chromid		1270791	-	1272672	25.3333	1.52753	Op1341r_2	NA	Q1LEC3 ATP-dependent endonuclease of the OLD family-like protein
A	Polymorphism	880616	880616	1	1	none	Rmet_0804	R -> C	112	G -> A	CGC -> TGC	106	SNP (transition)	Substitution	1	1	32∆1A	Chrom		879971	-	880727	1.66667	0.57735	Op0228r_1	NA	Q1LQ86 SPFH domain, Band 7 family protein
GGCGATTC	Polymorphism	2207053	2207060	8	1	none	Rmet_5459	SRN -> ESP	676	TTTCGGGA -> GGCGATTC	TCC,CGA,AAC -> GAA,TCG,CCC	71 -> 73	Substitution	Substitution	0.5		32∆1A	Chromid	tnsA	2206781	-	2207735	0.333333	0.57735	Op1621r_1	NA	Q1LC08 Putative uncharacterized protein
Name	Type	Minimum	Maximum	Length	# Intervals	Direction	locus_tag	Amino Acid Change	CDS Position	Change	Codon Change	Coverage	Polymorphism Type	Protein Effect	VF_MEAN	VF_SDEV	Strain	Rplicon	Gene	Start	Strand	Stop	Mean	SDEV	Operon	KO	Description
AAGCTCA	Polymorphism	1800840	1800846	7	1	none	Rmet_1665	SFY -> SEL	1695	GTAAAAG -> AAGCTCA	AGC,TTT,TAC -> AGT,GAG,CTT	108 -> 113	Substitution	Substitution	0.528		33∆1B1∆1A	Chrom	papC	1799750	-	1802540	8	1	Op0468r_2	NA	Q1LMT0 Fimbrial biogenesis outer membrane usher protein
Folate biosynthesis 2
Name	Type	Minimum	Maximum	Length	# Intervals	Direction	locus_tag	Amino Acid Change	CDS Position	Change	Codon Change	Coverage	Polymorphism Type	Protein Effect	VF_MEAN	VF_SDEV	Strain	Rplicon	Gene	Start	Strand	Stop	Mean	SDEV	Operon	KO	Description
C	Polymorphism	3774255	3774255	1	1	none	Rmet_3488	D -> G	149	T -> C	GAC -> GGC	403	SNP (transition)	Substitution	0.509	0.509	45∆1A	Chrom		3773251	-	3774403	230	4.3589	Op0970r_4	EIP-TRA-ABC	Q1LHL6 Extracellular ligand-binding receptor
GGC	Polymorphism	263310	263312	3	1	none	Rmet_0246	P -> G	1300	CCG -> GGC	CCG -> GGC	415 -> 423	Substitution	Substitution	0.511		45∆1A	Chrom	ptsI	262010	+	263768	225	4.3589	Op0071f_3	EIP-TRA-Pts	Q1LRU4 Phosphoenolpyruvate--protein phosphotransferase
G	Polymorphism	1109304	1109304	1	1	none	Rmet_1019	D -> G	41	A -> G	GAC -> GGC	634	SNP (transition)	Substitution	1	1	45∆1A	Chrom	uvrB	1109263	+	1111357	38	2	Op0295f_1	GIP-REP-Recomb	Q1LPM1 UvrABC system protein B
A	Polymorphism	880616	880616	1	1	none	Rmet_0804	R -> C	112	G -> A	CGC -> TGC	820	SNP (transition)	Substitution	0.999	0.999	45∆1A	Chrom		879971	-	880727	1.66667	0.57735	Op0228r_1	NA	Q1LQ86 SPFH domain, Band 7 family protein
Name	Type	Minimum	Maximum	Length	# Intervals	Direction	locus_tag	Amino Acid Change	CDS Position	Change	Codon Change	Coverage	Polymorphism Type	Protein Effect	VF_MEAN	VF_SDEV	Strain	Rplicon	Gene	Start	Strand	Stop	Mean	SDEV	Operon	KO	Description
	Polymorphism	2651050	2651061	12	1	none	Rmet_2440	RQRER -> R	2148		CGT,CAA,CGC,GAG,CGC -> CGC	432 -> 436	Deletion	Deletion	0.881		46∆1A1∆1B1	Chrom	rne	2648902	+	2652016	522.333	8.5049	Op0683f_1	GIP-TL-Ass	Q1LKK9 RNAse E
	Polymorphism	134531	134532	2	1	none	Rmet_0128		311			361 -> 362	Deletion	Frame Shift	0.539		46∆1A1∆1B1	Chrom	zur	134332	-	134842	52.6667	1.52753	Op0032r_1	NA	Q1LS62 Putative ferric uptake regulator, FUR family
A	Polymorphism	1590981	1590981	1	1	none	Rmet_4928		63	G -> A	GCG -> GCA	554	SNP (transition)	None	0.995	0.995	46∆1A1∆1B1	Chromid	lysP2	1590918	+	1592451	19.6667	1.52753	Op1444f_2	EIP-TRA-Ion	Q1LDI6 Amino acid permease-associated region
A	Polymorphism	319410	319410	1	1	none	Rmet_3782		1233	G -> A	GCG -> GCA	632	SNP (transition)	None	0.997	0.997	46∆1A1∆1B1	Chromid		318177	+	319425	6.66667	0.57735	Op1050f_1	NA	Q1LGS4 Major facilitator superfamily MFS_1
