# Supplementary material for: How mutagenesis and laboratory conditions affect the genome of the metal-resistant bacterium Cupriavidus metallidurans strain CH34
Source: J Bacteriol. 2026 Apr 29;208(5):e00121-26. doi: 10.1128/jb.00121-26 (PMC13192273; doi:10.1128/jb.00121-26)
Supplement: File S3 — This contains the proteomic data of a double mutant. [file jb.00121-26-s0003.xlsx]

## Sheet: Data
The Table lists the locus tags, protein number and gene names in the first box. Zur regulon in green lines, ZupT not found.
The second box gives the number of proteins per cell and the divations for the parent AE104, the ∆folE1A, the ∆folE1B1 and the ∆folE1A ∆folE1B1::interrupted mutants.
The third box compares the mutant protein numbers with that of the parent in the Q value. The distance value D ist the absolute distance of both mean values divided by the sum of the deviations with D > 1 equal to R > 95%
The last box give the maximum of the Q value in the three comparison, the operon number, KO association of the protein and its description.
Locus Tag	Protein	Gene	WT	Dev WT	dA	Dev dA	dB1	Dev dB1	dAdB1	Dev dAdB1	Q(dA/WT)	D(dA/WT)	Q(dB1/WT)	D(dB1/WT)	Q(dd/WT)	D(dd/WT)	MaxReg	Operon	KO	Description
Rmet_0001	Q1LSI9	dnaA	1615.23	387.619	1088.15	183.848	1918.47	289.525	2380.51	334.319	0.67368	0.92233	1.18774	0.447821	1.4738	1.06005	1.4738	Op0001f_1	GIP-REP-Complex	Q1LSI9 Chromosomal replication initiator protein dnaA
Rmet_0002	Q1LSI8	dnaN	1622.13	55.7947	1565.46	249.73	1973.79	341.047	1884.9	132.804	0.965064	0.185489	1.21678	0.886128	1.16199	1.39327	1.21678	Op0001f_2	GIP-REP-DNA_Pol	Q1LSI8 DNA polymerase III, beta subunit
Rmet_0003	Q1LSI7	gyrB	1645.58	71.8086	1862.91	101.717	1866.16	431.673	1925.32	290.024	1.13207	1.25245	1.13405	0.438114	1.17	0.773125	1.17	Op0001f_2	GIP-REP-Complex	Q1LSI7 DNA gyrase subunit B
Rmet_0004	Q1LSI6		1487.75	409.579	2548.25	985.173	1843.41	581.742	1555.14	273.953	1.71282	0.760351	1.23906	0.358771	1.04529	0.098585	1.71282	Op0001f_2	NA	Q1LSI6 Putative uncharacterized protein
Rmet_0005	Q1LSI5		1548.56	162.486	1669.26	307.341	4593.28	3636.59	380.764	53.2523	1.07794	0.256902	2.96617	0.801438	0.245883	5.413	2.96617	Op0002r_3	NA	Q1LSI5 Twin-arginine translocation pathway signal
Rmet_0016	Q1LSH4		2761.22	513.237	2206.54	464.741	1892.84	417.225	679.906	112.222	0.799116	0.567174	0.685508	0.933282	0.246234	3.32766	0.799116	Op0003f_2	NA	Q1LSH4 Putative signal-transduction protein with CBS domains
Rmet_0018	Q1LSH2		1758.36	558.284	1408.62	76.3176	1731.95	1358.8	1768.06	1656.77	0.801102	0.551107	0.984984	0.0137726	1.00552	0.0043793	1.00552	Op0003f_3	MET-LIP-Others	Q1LSH2 Glutathione peroxidase
Rmet_0020	Q1LSH0		1862.42	278.017	1577.22	295.733	1747.97	209.752	1668.27	411.509	0.846869	0.497068	0.938552	0.234623	0.895757	0.281562	0.938552	Op0003f_4	MET-AA-Tyr	Q1LSH0 Fumarylacetoacetate (FAA) hydrolase
Rmet_0021	Q1LSG9		2089.9	388.448	1504.1	271.009	1876.67	309.381	1829.86	485.201	0.719698	0.888314	0.897968	0.305572	0.875572	0.297652	0.897968	Op0003f_4	MET-AA-Phe	Q1LSG9 Peptidase M20D, amidohydrolase
Rmet_0024	Q1LSG6		1880.37	144.098	1548.1	85.0283	1774.6	206.298	1570.41	348.005	0.823295	1.45017	0.943749	0.301867	0.835159	0.629873	0.943749	Op0006r_1	NA	Q1LSG6 Peptidase dimerisation
Rmet_0026	Q1LSG4	bug	1791.79	44.1858	1579.39	129.877	1725.15	461.66	1525.13	339.717	0.881461	1.22023	0.962807	0.131745	0.851176	0.694604	0.962807	Op0007f_2	NA	Q1LSG4 Uncharacterized protein UPF0065
Rmet_0033	Q1LSF7	minE	1703.85	236.88	1583.54	119.841	2356.02	200.095	1664.9	133.525	0.929393	0.337249	1.38277	1.49247	0.977143	0.10514	1.38277	Op0012r_2	DIV-Division	Q1LSF7 Cell division topological specificity factor
Rmet_0034	Q1LSF6	minD	1687.62	328.503	1255.19	380.297	2096.21	638.513	2027.86	260.128	0.743761	0.610094	1.24211	0.422523	1.20161	0.578019	1.24211	Op0012r_2	DIV-Division	Q1LSF6 Septum site-determining protein MinD
Rmet_0035	Q1LSF5	minC	1550.06	464.443	2117.18	141.852	1850.2	163.176	1606.93	162.361	1.36588	0.9354	1.19364	0.478229	1.03669	0.0907308	1.36588	Op0012r_1	DIV-Division	Q1LSF5 Probable septum site-determining protein minC
Rmet_0036	Q1LSF4	corA1	1495.36	255.659	2085.56	487.639	1741.06	490.104	1694.54	288.68	1.39469	0.794033	1.16431	0.329457	1.1332	0.36591	1.39469	Op0013f_1	EIP-TRA-Ion	Q1LSF4 Mg2+ transporter protein, CorA-like protein
Rmet_0041	Q1LSE9	kdpD	1887.09	66.0795	1303.03	120.684	1458.42	260.382	2599.31	358.796	0.690496	3.12728	0.772841	1.31308	1.37742	1.6763	1.37742	Op0015f_3	EIP-SIG-2Comp	Q1LSE9 Sensor protein
Rmet_0042	Q1LSE8	kdpE	2309.7	772.853	1391.59	295.67	1664.09	310.852	1793.93	197.907	0.602498	0.859235	0.720478	0.595746	0.776694	0.531305	0.776694	Op0015f_3	EIP-SIG-2Comp	Q1LSE8 Two component transcriptional regulator, winged helix family
Rmet_0046	Q1LSE4	gatB	1100.64	418.693	2249.9	165.545	1375.62	188.306	3073.7	338.081	2.04417	1.96711	1.24984	0.453019	2.79264	2.60719	2.79264	Op0016r_2	GIP-TL-Ass	Q1LSE4 Aspartyl/glutamyl-tRNA(Asn/Gln) amidotransferase subunit B
Rmet_0049	Q1LSE1	gatA	1729.02	312.88	1502.9	117.621	1649.08	515.774	2062.13	276.11	0.869222	0.525245	0.953763	0.0964757	1.19266	0.565563	1.19266	Op0016r_2	NA	NA
Rmet_0051	Q1LSD9	mreB	1688.34	313.555	2429.84	583.046	1570.33	528.649	1622.27	245.841	1.43919	0.827018	0.930103	0.14012	0.960866	0.118113	1.43919	Op0017f_1	DIV-Division	Q0KFF6 Rod shape-determining protein MreB
Rmet_0052	Q1LSD8	mreC	2414.68	285.99	1812.5	255.02	1853.94	767.488	1228.82	111.432	0.750619	1.11306	0.767779	0.532273	0.508894	2.98389	0.767779	Op0017f_1	DIV-Division	Q1LSD8 Rod shape-determining protein MreC
Rmet_0054	Q1LSD6	mrdA	1940.06	179.256	917.196	113.318	1815.36	366.72	1969.19	340.217	0.472766	3.4961	0.93572	0.228412	1.01501	0.0560738	1.01501	Op0017f_1	NA	Q1LSD6 Peptidoglycan glycosyltransferase
Rmet_0056	Q1LSD4		1784.92	369.234	2287.12	631.432	2326.64	938.999	1166.85	291.871	1.28135	0.501861	1.30349	0.41408	0.653726	0.93491	1.30349	Op0017f_2	NA	Q1LSD4 Putative uncharacterized protein
Rmet_0058	Q1LSD2	gcvA	1327.89	272.413	1142.19	246.944	2249.52	276.443	2104.07	222.378	0.860156	0.357551	1.69406	1.67919	1.58453	1.56871	1.69406	Op0018r_1	NA	Q1LSD2 Transcriptional regulator, LysR family
Rmet_0060	Q1LSD0	lipB	1538.62	153.102	2487.21	884.495	2578.98	2142.66	800.682	248.503	1.61652	0.914217	1.67616	0.453164	0.52039	1.83747	1.67616	Op0019f_2	NA	Q1LSD0 Lipoate-protein ligase B
Rmet_0061	Q1LSC9	lipA	1380.05	714.289	2948.66	1266.36	1695.17	556.567	1622.4	915.383	2.13664	0.791973	1.22834	0.247958	1.17561	0.148712	2.13664	Op0019f_2	NA	Q1LSC9 Lipoyl synthase
Rmet_0062	Q1LSC8		1410.96	77.888	1920.56	346.298	2149.46	584.263	1895.23	579.737	1.36117	1.20135	1.5234	1.1153	1.34322	0.736392	1.5234	Op0019f_2	NA	Q1LSC8 Putative uncharacterized protein
Rmet_0064	Q1LSC6	pxpA	1564.33	131.463	1652.95	517.889	2086.41	541.459	1840	575.587	1.05665	0.136472	1.33374	0.775838	1.17622	0.38988	1.33374	Op0019f_2	NA	Q1LSC6 UPF0271 protein Rmet_0064
Rmet_0065	Q1LSC5		1238.65	562.856	1616.58	396.613	1928.47	293.879	2322.47	508.133	1.30511	0.393895	1.55692	0.805177	1.875	1.01198	1.875	Op0019f_2	NA	Q1LSC5 Putative uncharacterized protein
Rmet_0067	Q1LSC3	pcp1	1539.68	328.042	2095.05	691.939	1548.24	345.894	2145.25	523.213	1.36071	0.544492	1.00557	0.0127145	1.39331	0.711391	1.39331	Op0019f_2	GIP-PTL-Fold	Q1LSC3 Pyroglutamyl-peptidase I. Cysteine peptidase. MEROPS family C15
Rmet_0069	Q1LSC1		1842.43	445.433	1583.46	546.894	2338.74	732.746	1466.26	272.988	0.85944	0.260975	1.26937	0.421246	0.795826	0.523616	1.26937	Op0020r_1	NA	Q1LSC1 Putative lipoprotein
Rmet_0070	Q1LSC0		1847.25	635.533	2066.02	112.529	1506.91	159.309	1472.19	236.191	1.11843	0.292447	0.81576	0.428181	0.796964	0.430248	1.11843	Op0020r_1	EIP-TRA-ABC	Q1LSC0 Mammalian cell entry related
Rmet_0071	Q1LSB9		1801.78	123.231	1380.36	220.489	1754.01	496.116	2324.44	136.626	0.766112	1.22604	0.97349	0.0771205	1.29009	2.01137	1.29009	Op0020r_1	EIP-TRA-ABC	Q1LSB9 ABC transporter-related protein
Rmet_0073	Q1LSB7	birA	1550.22	463.879	2965.68	965.176	1562.21	512.638	1434.16	228.052	1.91307	0.990488	1.00774	0.0122846	0.925138	0.167721	1.91307	Op0021f_1	NA	Q1LSB7 Biotin--acetyl-CoA-carboxylase ligase
Rmet_0076	Q1LSB4	hldC	1695.27	271.552	1279.44	249.02	1821.58	421.581	1790.27	128.319	0.754711	0.798795	1.07451	0.182237	1.05604	0.237575	1.07451	Op0022r_3	NA	Q1LSB4 RfaE bifunctional protein, domain II
Rmet_0077	Q1LSB3		1583.82	173.817	3118.04	1115.58	1439.57	498.379	1140.13	131.705	1.96869	1.18988	0.908922	0.214596	0.719863	1.45222	1.96869	Op0022r_3	NA	Q1LSB3 Putative uncharacterized protein
Rmet_0078	Q1LSB2	rssA	2012.95	761.402	3099.75	572.208	2768.37	614.712	462.685	174.237	1.5399	0.814931	1.37528	0.548952	0.229854	1.65691	1.5399	Op0022r_2	NA	Q1LSB2 Patatin
Rmet_0079	Q1LSB1		1325.36	451.197	1126.02	274.938	1578.87	569.242	2382.33	1459.25	0.8496	0.274514	1.19128	0.248433	1.7975	0.553258	1.7975	Op0022r_2	NA	Q1LSB1 Putative uncharacterized protein
Rmet_0080	Q1LSB0		862.757	136.698	2870.67	411.626	2390.16	284.243	585.74	86.4525	3.32732	3.66191	2.77038	3.62855	0.678916	1.24139	3.32732	Op0022r_1	MET-CAH-Prop	Q1LSB0 Enoyl-CoA hydratase/isomerase
Rmet_0081	Q1LSA9	mhpD2	2247.56	309.087	2421.76	408.031	1552.26	855.067	1534.16	348.577	1.0775	0.242909	0.690642	0.597259	0.68259	1.08474	1.0775	Op0022r_1	NA	Q1LSA9 Fumarylacetoacetate (FAA) hydrolase
Rmet_0082	Q1LSA8		1673.47	252.556	1901.32	41.757	1929.65	514.129	1745.62	495.421	1.13616	0.774191	1.15308	0.334138	1.04311	0.09646	1.15308	Op0023f_1	NA	Q1LSA8 Transcriptional regulator, IclR family
Rmet_0084	Q1LSA6		2768.74	472.811	995.613	94.2651	1779.32	202.944	1408.48	46.4693	0.359591	3.12678	0.642648	1.46416	0.508708	2.6195	0.642648	Op0023f_1	MET-XEN-Benz	Q1LSA6 3-oxoadipate enol-lactonase
Rmet_0087	Q1LSA3	bhmT	2105.59	341.576	2244.68	145.482	1447.62	241.356	1610.72	206.838	1.06606	0.285576	0.687513	1.12872	0.764974	0.902365	1.06606	Op0025f_1	MET-AA-Met	Q1LSA3 Methionine synthase (B12-dependent)
Rmet_0088	Q1LSA2	metH	1315.12	184.561	1821.69	88.4045	2706.4	446.637	1689.11	14.6571	1.38519	1.8558	2.05791	2.20419	1.28437	1.87728	2.05791	Op0025f_1	MET-AA-Met	Q1LSA2 Methionine synthase (B12-dependent)
Rmet_0090	Q1LSA0		1191.56	153.663	1429.46	245.354	1831.76	693.081	1970.9	270.295	1.19966	0.596233	1.53728	0.756071	1.65405	1.83825	1.65405	Op0025f_2	NA	Q1LSA0 Two component transcriptional regulator, LuxR family
Rmet_0092	Q1LS98		2389.93	207.427	2368.62	494.922	1130.73	247.594	1100.46	76.78	0.991082	0.0303448	0.473122	2.76735	0.460456	4.53709	0.991082	Op0026r_1	NA	Q1LS98 Histidine kinase
Rmet_0094	Q1LS96		2300.1	1150.14	648.524	351.496	1206.41	277.669	2263.98	458.878	0.281955	1.09985	0.524505	0.76599	0.984296	0.0224484	0.984296	Op0027f_2	NA	Q1LS96 Putative uncharacterized protein
Rmet_0096	Q1LS94	argS	1612.51	414.305	1456.66	383.139	1608.63	298.126	2036.98	474.606	0.90335	0.195436	0.997592	0.00544928	1.26324	0.477521	1.26324	Op0029f_1	MET-AA-ArgPro	Q1LS94 Arginyl-tRNA synthetase
Rmet_0097	Q1LS93		1456.69	215.781	1834.41	447.546	1643.35	436.224	2168.3	284.741	1.2593	0.569424	1.12814	0.286278	1.48851	1.42173	1.48851	Op0029f_1	NA	Q1LS93 Sporulation related
Rmet_0098	Q1LS92	dsbA	1410.29	329.012	2141.01	905.888	2385.04	953.027	1275.37	208.28	1.51814	0.591727	1.69117	0.760316	0.90433	0.251115	1.69117	Op0029f_1	GIP-PTL-Fold	Q1LS92 DSBA oxidoreductase
Rmet_0099	Q1LS91		2296.22	432.734	1652.77	163.498	1585.18	258.569	1462.85	119.477	0.719781	1.07918	0.690345	1.02854	0.637072	1.50914	0.719781	Op0029f_1	NA	Q1LS91 Short-chain dehydrogenase/reductase SDR
Rmet_0100	Q1LS90		3904.95	401.781	1567.86	91.0684	920.459	81.5027	752.471	79.6947	0.401506	4.74199	0.235716	6.17543	0.192697	6.54753	0.401506	Op0029f_1	NA	Q1LS90 Putative uncharacterized protein
Rmet_0101	Q1LS89		2087.43	162.998	2099.24	340.259	2151.67	97.4076	1268.89	465.693	1.00566	0.023462	1.03077	0.24669	0.607873	1.30197	1.03077	Op0030r_1	NA	Q1LS89 Beta-lactamase-like protein
Rmet_0103	Q1LS87	ivd1	2112.18	421.104	3043.29	287.272	1316.78	353.267	979.691	125.69	1.44083	1.31443	0.623424	1.02715	0.463829	2.07114	1.44083	Op0031f_2	MET-AA-ValLeuIle	Q1LS87 Isovaleryl-CoA dehydrogenase
Rmet_0105	Q1LS85	can	1791.54	525.229	1567.51	146.235	1907.78	314.951	1723.07	465.953	0.874956	0.333631	1.06489	0.138358	0.961784	0.0690736	1.06489	Op0031f_3	MET-EN-Nitrog	Q1LS85 Carbonic anhydrase
Rmet_0106	Q1LS84	atoB	1896.76	307.859	1756.03	51.0337	1729.46	308.13	1676.9	363.62	0.925803	0.392136	0.911797	0.271595	0.884085	0.32743	0.925803	Op0031f_3	MET-CAH-Pyr	Q1LS84 Thiolase
Rmet_0107	Q1LS83		1728.44	568.117	1114.97	187.06	2113.27	646.672	2076.2	317.617	0.64507	0.812364	1.22264	0.316784	1.20119	0.392616	1.22264	Op0031f_3	NA	Q1LS83 Short-chain dehydrogenase/reductase SDR
Rmet_0108	Q1LS82		1865.01	823.601	904.048	401.805	1516.37	438.236	2364	1013.02	0.484742	0.784199	0.813061	0.276297	1.26755	0.271688	1.26755	Op0031f_3	NA	Q1LS82 Acyl-CoA dehydrogenase-like protein
Rmet_0109	Q1LS81		1751.27	301.844	2044.72	200.624	1771.46	543.898	1705.46	539.888	1.16756	0.58401	1.01153	0.0238671	0.973837	0.054434	1.16756	Op0031f_3	NA	Q1LS81 DSBA oxidoreductase
Rmet_0110	Q1LS80		1745.45	224.27	1781.57	469.177	1839.62	926.544	1522.27	428.546	1.02069	0.0520783	1.05395	0.0818235	0.872137	0.341872	1.05395	Op0031f_3	NA	Q1LS80 HAD-superfamily hydrolase subfamily IA, variant 3
Rmet_0112	Q1LS78		1524	449.415	2589.56	515.623	1494.63	697.631	1639.6	376.619	1.69918	1.10416	0.980724	0.0256103	1.07585	0.139945	1.69918	Op0031f_3	NA	Q1LS78 Conserved hypothetical signal peptide protein
Rmet_0113	Q1LS77		1629.51	310.667	1567.21	91.4617	1972.9	213.482	1804.39	197.47	0.961767	0.154929	1.21074	0.655146	1.10732	0.344162	1.21074	Op0031f_4	NA	Q1LS77 Enoyl-CoA hydratase/isomerase
Rmet_0114	Q1LS76	bioA	1283.15	85.0813	2050.41	300.541	1759.43	262.688	2173.39	339.925	1.59795	1.98966	1.37118	1.36952	1.69379	2.09465	1.69379	Op0031f_5	MET-COF-Biotine	Q1LS76 Adenosylmethionine-8-amino-7-oxononanoate aminotransferase
Rmet_0115	Q1LS75	bioF	1284.85	293.473	2366.32	412.203	1523.43	583.14	1989.07	458.774	1.84171	1.53252	1.18568	0.272157	1.5481	0.936158	1.84171	Op0031f_5	MET-COF-Biotine	Q1LS75 8-amino-7-oxononanoate synthase
Rmet_0116	Q1LS74	bioD	1139.11	99.5352	2265.38	491.041	1827.82	809.265	2322.9	704.679	1.98873	1.90707	1.60461	0.757827	2.03922	1.47198	2.03922	Op0031f_5	MET-COF-Biotine	Q1LS74 Dethiobiotin synthase
Rmet_0117	Q1LS73	bioB	1177.96	344.793	2135.36	649.507	1482.47	453.218	2651.21	887.845	1.81277	0.962895	1.25851	0.381584	2.25068	1.1952	2.25068	Op0031f_5	MET-COF-Biotine	Q1LS73 Biotin synthase
Rmet_0118	Q1LS72	ycdW	1858.66	129.855	1653.23	327.893	1496.73	576.015	1858.65	413.167	0.889472	0.448792	0.80527	0.512755	0.99999	3.37056e-05	0.99999	Op0031f_5	NA	Q1LS72 D-isomer specific 2-hydroxyacid dehydrogenase, NAD-binding
Rmet_0119	Q1LS71		1832.45	621.585	2022.57	761.742	1670.45	659.47	1947.37	416.404	1.10375	0.137433	0.911594	0.126459	1.06271	0.110706	1.10375	Op0031f_5	NA	Q1LS71 YbaK/prolyl-tRNA synthetase associated region
Rmet_0121	Q1LS69		434.657	113.429	5696.66	2563.11	1403.87	1059.11	591.889	242.674	13.1061	1.96597	3.22983	0.826593	1.36174	0.441535	13.1061	Op0031f_5	Met-SecMetab	Q1LS69 Beta-lactamase-like protein
Rmet_0122	Q1LS68		2139.38	49.2806	3058.34	517.991	1802.49	225.338	874.938	95.9549	1.42955	1.61998	0.842529	1.22676	0.408969	8.70612	1.42955	Op0031f_5	NA	Q1LS68 GCN5-related N-acetyltransferase
Rmet_0123	Q1LS67		437.202	165.835	1139.46	536.514	929.72	571.457	4791.63	1415.65	2.60625	0.999866	2.12652	0.66801	10.9598	2.75337	10.9598	Op0032r_3	EIP-TRA-Pores	Q1LS67 TonB-dependent receptor
Rmet_0125	Q1LS65	cobW3	842.752	46.2019	742.654	109.653	1080.75	197.917	3298.27	667.012	0.881225	0.642248	1.28241	0.974938	3.91369	3.44289	3.91369	Op0032r_3	NA	Q1LS65 Cobalamin synthesis CobW-like protein
Rmet_0126	Q1LS64	dksA	1359.08	339.709	1386.95	123.126	1759.04	533.135	2727.79	1601.6	1.02051	0.0602168	1.29428	0.458219	2.00708	0.705041	2.00708	Op0032r_3	NA	Q1LS64 Transcriptional regulators, TraR/DksA family
Rmet_0127	Q1LS63	cobW2	1541.04	403.508	973.199	224.08	1709.21	551.918	4019.18	844.301	0.631522	0.904793	1.10913	0.176016	2.6081	1.98599	2.6081	Op0032r_2	NA	Q1LS63 Cobalamin synthesis protein, P47K
Rmet_0128	Q1LS62	zur	2079.63	1223.53	4407.42	1262.41	1047.21	1034.4	794.092	112.395	2.11933	0.936384	0.503557	0.457242	0.381843	0.962285	2.11933	Op0032r_1	NA	Q1LS62 Putative ferric uptake regulator, FUR family
Rmet_0130	Q1LS60	bug	1742.06	149.275	1541.35	150.319	1652.79	761.632	1920.27	337.856	0.884789	0.669921	0.948759	0.0979947	1.1023	0.365841	1.1023	Op0033f_2	NA	Q1LS60 Uncharacterized protein UPF0065
Rmet_0132	Q1LS58	hslU	1789.51	64.8039	1796.98	220.953	1854.2	372.825	1748.16	316.964	1.00417	0.026142	1.03615	0.147806	0.976889	0.10833	1.03615	Op0033f_2	GIP-PTL-Fold	Q1LS58 Heat shock protein HslVU, ATPase subunit HslU
Rmet_0133	Q1LS57		2259.64	419.203	1030.11	51.8623	2216.09	443.096	1308.79	357.374	0.455874	2.6101	0.980728	0.0505017	0.579201	1.22442	0.980728	Op0034r_1	NA	Q1LS57 Nuclear export factor GLE1
Rmet_0135	Q1LS55	regA	1338.94	447.692	1188.01	357.803	1568.06	529.73	2454.06	371.213	0.887276	0.187377	1.17112	0.234414	1.83283	1.36171	1.83283	Op0036r_1	NA	Q1LS55 Response regulator receiver domain protein (CheY-like)
Rmet_0136	Q1LS54	regB	1989.17	66.55	1500.35	91.0005	1864.67	503.942	1667.86	191.676	0.754261	3.10261	0.937412	0.218229	0.838473	1.24427	0.937412	Op0036r_1	NA	Q1LS54 Sensor protein
Rmet_0137	Q1LS53		1518	439.794	1187.41	690.293	3196.02	1274.14	1476.65	1112.47	0.782221	0.292533	2.10542	0.979045	0.972759	0.02664	2.10542	Op0037f_1	NA	Q1LS53 Putative uncharacterized protein
Rmet_0138	Q1LS52		1838.01	216.016	1829.59	146.351	1874.34	316.659	1562.01	172.616	0.99542	0.0232286	1.01976	0.0681915	0.849837	0.710185	1.01976	Op0038r_2	NA	Q1LS52 Transcriptional regulator, LysR family
Rmet_0140	Q1LS50	argB	1980.77	93.7328	1838.37	129.655	1957.06	359.256	1543.16	283.172	0.92811	0.637449	0.988027	0.0523536	0.77907	1.16106	0.988027	Op0039f_1	MET-AA-Urea	Q1LS50 Acetylglutamate kinase
Rmet_0141	Q1LS49		926.787	102.118	1772.25	171.136	1147.79	561.992	4433.44	659.561	1.91225	3.09406	1.23847	0.332786	4.78367	4.60385	4.78367	Op0039f_1	NA	Q1LS49 Pyrimidine 5-nucleotidase
Rmet_0142	Q1LS48	ttk	1669.86	197.503	2016.39	159.316	1756.99	570.189	1710.04	124.855	1.20752	0.971157	1.05218	0.113494	1.02406	0.124622	1.20752	Op0039f_1	NA	Q1LS48 Cell division inhibitor SlmA
Rmet_0143	Q1LS47	metXS	1503.31	263.075	1593.74	270.284	1866.8	114.647	2047.83	205.703	1.06015	0.169549	1.24179	0.962324	1.36221	1.16156	1.36221	Op0039f_1	MET-EN-Sulf	Q1LS47 Homoserine O-acetyltransferase
Rmet_0144	Q1LS46	metW	1437.36	305.019	704.857	29.0061	2529.21	456.695	2417.07	226.401	0.490383	2.19295	1.75962	1.43341	1.68161	1.84357	1.75962	Op0039f_1	NA	Q1LS46 Methionine biosynthesis MetW
Rmet_0146	Q1LS44	ampG	1813.23	116.016	1953.01	142.367	1558.37	149.406	1518.52	261.456	1.07709	0.540977	0.859448	0.960184	0.837469	0.780734	1.07709	Op0040r_1	NA	Q1LS44 Major facilitator superfamily MFS_1
Rmet_0148	Q1LS42	argC1	1670.31	259.174	1803.43	161.859	1730.53	708.419	1696.82	366.177	1.0797	0.316186	1.03605	0.0622383	1.01588	0.0424024	1.0797	Op0042r_2	MET-AA-Urea	Q1LS42 N-acetyl-gamma-glutamyl-phosphate reductase
Rmet_0149	Q1LS41	xthA1	1809.55	126.758	2024.62	306.753	1913.38	846.978	1497.13	771.817	1.11885	0.496102	1.05738	0.106629	0.827352	0.347679	1.11885	Op0042r_1	GIP-REP-Recomb	Q1LS41 Exodeoxyribonuclease III (Xth)
Rmet_0150	Q1LS40	pyrE	1547.15	442.979	975.912	351.412	1046.54	583.155	1636.37	204.625	0.630779	0.719093	0.67643	0.487863	1.05766	0.137758	1.05766	Op0043f_1	MET-NUC-Pyr	Q1LS40 Orotate phosphoribosyltransferase
Rmet_0151	Q1LS39		1360.78	221.703	1348.73	709.567	1535.66	624.553	1800.14	481.978	0.991147	0.0129365	1.12852	0.206652	1.32287	0.624366	1.32287	Op0043f_1	NA	Q1LS39 Patatin
Rmet_0152	Q1LS38		1647.91	383.676	2227.68	309.351	1675.46	137.272	1611.43	184.502	1.35182	0.836577	1.01672	0.0528886	0.977866	0.0641972	1.35182	Op0044r_3	NA	Q1LS38 Polyphosphate:AMP phosphotransferase
Rmet_0153	Q1LS37	dapF	1846.86	458.144	1731.18	293.677	1812.1	383.163	1977.27	428.748	0.937363	0.153868	0.981181	0.041312	1.07062	0.147048	1.07062	Op0044r_2	MET-AA-Lys_Syn	Q1LS37 Diaminopimelate epimerase
Rmet_0154	Q1LS36	lpxL	1544.66	146.538	2307.94	501.681	1595.41	286.02	1632.14	171.716	1.49415	1.17752	1.03286	0.117339	1.05664	0.274903	1.49415	Op0044r_1	MET-GLYC-LPS	Q1LS36 Lipid A biosynthesis acyltransferase
Rmet_0156	Q1LS34	metK	1256.89	242.912	1854.76	174.88	2152.39	589.679	2347.03	49.5892	1.47567	1.43103	1.71247	1.07555	1.86732	3.72694	1.86732	Op0045f_1	MET-AA-Met	Q1LS34 S-adenosylmethionine synthetase
Rmet_0157	Q1LS33		641.733	193.734	6197.14	5074.04	640.092	92.8938	699.524	91.2453	9.65688	1.0546	0.997443	0.00572495	1.09005	0.202788	9.65688	Op0045f_1	NA	Q1LS33 Putative uncharacterized protein
Rmet_0158	Q1LS32		1709.86	386.944	2522.91	495.593	1604.84	444.094	1348.85	191.349	1.47551	0.921264	0.938581	0.12637	0.788864	0.624273	1.47551	Op0046r_1	NA	Q1LS32 Aldehyde dehydrogenase
Rmet_0162	Q1LS28	thiC	1639.32	253.043	2078.35	417.359	1805.2	391.909	1780.45	148.876	1.26781	0.654863	1.10118	0.257189	1.08609	0.351133	1.26781	Op0049f_1	MET-COF-Thia	Q1LS28 Thiamine biosynthesis protein thiC
Rmet_0163	Q1LS27	thiO	1678.69	68.3029	2129.2	322.422	1682.39	537.176	1833.18	370.217	1.26837	1.15302	1.00221	0.00612094	1.09203	0.352306	1.26837	Op0049f_1	MET-COF-Thia	Q1LS27 FAD dependent oxidoreductase
Rmet_0165	Q1LS25	thiG	2089.42	426.805	1929.06	370.603	2163.34	790.313	1479.5	633.097	0.923249	0.201108	1.03538	0.0607354	0.708093	0.575447	1.03538	Op0049f_1	MET-COF-Thia	Q1LS25 Thiazole biosynthesis protein thiG
Rmet_0166	Q1LS24	thiE	1798.12	326.903	2400.65	270.353	1445.07	625.21	1545.81	356.902	1.33509	1.00884	0.803656	0.370807	0.859681	0.368978	1.33509	Op0049f_1	MET-COF-Thia	Q1LS24 Thiamine monophosphate synthase
Rmet_0167	Q1LS23		2523.47	118.631	1928.54	398.335	1734.34	815.572	1001.42	219.962	0.764244	1.1508	0.687283	0.844711	0.396843	4.49521	0.764244	Op0049f_1	NA	Q1LS23 Phenylacetic acid degradation-related protein
Rmet_0168	Q1LS22		2334.47	222.516	3150.6	374.61	1435.27	326.754	569.813	48.1727	1.3496	1.36676	0.614816	1.63708	0.244087	6.51913	1.3496	Op0050r_1	NA	Q1LS22 Putative uncharacterized protein
Rmet_0169	Q1LS21	thiD	2160.34	277.476	1185.94	282.289	1894.22	148.304	1812.1	379.64	0.548961	1.74072	0.876816	0.625016	0.838804	0.529949	0.876816	Op0050r_1	MET-COF-Thia	Q1LS21 Phosphomethylpyrimidine kinase
Rmet_0170	Q1LS20	ahcY	1491.03	204.576	1806.64	123.065	2071.42	739.067	2061.34	374.318	1.21167	0.963254	1.38925	0.615044	1.38249	0.985168	1.38925	Op0051f_1	MET-AA-Met	Q1LS20 Adenosylhomocysteinase
Rmet_0172	Q1LS18	metF	1823	485.023	1700.13	94.5196	2144.28	756.613	1708.88	285.589	0.932601	0.21201	1.17623	0.258751	0.9374	0.14809	1.17623	Op0051f_1	MET-EN-Methane	Q1LS18 Methylenetetrahydrofolate reductase
Rmet_0176	Q1LS14		1782.15	134.407	1815.78	144.819	1811.52	448.144	1621.9	227.02	1.01887	0.12044	1.01648	0.0504115	0.910082	0.443375	1.01887	Op0053f_1	NA	Q1LS14 Lytic transglycosylase, catalytic
Rmet_0178	Q1LS12	gst	1202.08	373.797	4384.61	3181.24	1048.68	710.432	882.002	138.67	3.64751	0.895215	0.872387	0.141484	0.733728	0.624588	3.64751	Op0053f_2	MET-OAA-GSH	Q1LS12 Glutathione S-transferase-like protein
Rmet_0179	Q1LS11	cca	1747.88	321.386	1681.57	323.692	1967.3	239.052	2059.3	106.614	0.96206	0.102801	1.12553	0.391512	1.17817	0.72761	1.17817	Op0053f_2	GIP-TL-Ass	Q1LS11 Multifunctional CCA protein
Rmet_0181	Q1LS09		1889.88	97.3149	2137.18	255.29	1633.47	341.662	2154.35	194.35	1.13085	0.701347	0.864326	0.584101	1.13994	0.906755	1.13994	Op0054r_1	NA	Q1LS09 Putative uncharacterized protein
Rmet_0182	Q1LS08		1550.27	371.863	1907.32	846.436	1689.01	292.865	1648.28	143.776	1.23032	0.293073	1.08949	0.208718	1.06323	0.19009	1.23032	Op0055f_1	NA	Q1LS08 Short-chain dehydrogenase/reductase SDR
Rmet_0183	Q1LS07	folB	1023.93	114.211	1653.96	116.867	1860.86	783.742	2771.5	1103.64	1.61531	2.72651	1.81737	0.932037	2.70673	1.43496	2.70673	Op0055f_1	MET-COF-Folate	Q1LS07 Dihydroneopterin aldolase
Rmet_0184	Q1LS06	ttcA	1735.96	338.754	2319.47	897.113	1887.23	527.238	1642.65	206.921	1.33613	0.472143	1.08714	0.174681	0.94625	0.170996	1.33613	Op0055f_1	NA	Q1LS06 tRNA 2-thiocytidine biosynthesis protein ttcA
Rmet_0185	Q1LS05		2037.41	55.6295	595.268	88.1985	1428.18	606.965	4856.53	454.489	0.292169	10.0269	0.700977	0.919466	2.38368	5.52641	2.38368	Op0056r_1	NA	Q1LS05 Putative uncharacterized protein
Rmet_0186	Q1LS04	glmU	1816.41	156.529	1453.82	189.012	1828.41	455.96	1884.43	23.5117	0.800384	1.04932	1.00661	0.0196032	1.03745	0.377826	1.03745	Op0057f_1	MET-CAH-AminSug	Q1LS04 Bifunctional protein glmU
Rmet_0187	Q1LS03	glmS	1683.25	463.055	1491.18	164.005	1823.16	492.251	2066.06	197.14	0.885895	0.306297	1.08312	0.146457	1.22742	0.579845	1.22742	Op0057f_1	MET-CAH-AminSug	Q1LS03 Glutamine--fructose-6-phosphate transaminase
Rmet_0192	Q1LRZ8		974.172	199.701	1368.29	208.243	2355.98	348.332	1304.2	176.423	1.40457	0.966117	2.41844	2.52139	1.33878	0.877447	2.41844	Op0057f_1	GIP-PTL-T2S	Q1LRZ8 Putative type-4 fimbrial biogenesis pily1-related protein
Rmet_0194	Q1LRZ6	ribA	1498.08	179.454	1901.65	248.634	1864.85	201.891	1684.38	53.2608	1.26939	0.942724	1.24483	0.961793	1.12436	0.800552	1.26939	Op0057f_1	MET-COF-Ribo	Q1LRZ6 GTP cyclohydrolase-2
Rmet_0197	Q1LRZ3	qor	1664.58	206.672	1851.09	256.693	1774.78	554.648	1603.95	333.513	1.11205	0.402524	1.0662	0.144751	0.963578	0.112235	1.11205	Op0057f_3	NA	Q1LRZ3 Alcohol dehydrogenase, zinc-binding
Rmet_0198	Q1LRZ2	dmeF	1483.7	387.508	1296.08	377.697	1483.17	398.797	2130.86	167.412	0.873544	0.245194	0.999641	0.000676601	1.43618	1.16622	1.43618	Op0058r_2	EIP-TRA-Ion	Q1LRZ2 Cation diffusion facilitator family transporter
Rmet_0202	Q1LRY8	dehH1	1679.21	54.9429	1591.9	55.6424	2258.09	252.158	1799.23	322.948	0.948005	0.789522	1.34474	1.885	1.07148	0.317617	1.34474	Op0059f_2	MET-XEN-Hex	Q1LRY8 Alpha/beta hydrolase fold
Rmet_0204	Q1LRY6		758.517	200.73	1308.38	473.435	1861.53	442.456	2262.38	546.689	1.72492	0.81562	2.45418	1.71492	2.98263	2.01207	2.98263	Op0060r_1	NA	Q1LRY6 Transcriptional regulator, GntR family
Rmet_0205	Q1LRY5	aptA	1877.5	118.041	2180.21	435.242	2049.92	713.601	1492.34	137.182	1.16123	0.54711	1.09183	0.207324	0.794852	1.50914	1.16123	Op0061f_1	MET-CAH-Prop	Q1LRY5 Aminotransferase
Rmet_0206	Q1LRY4	mmsA	1563.66	163.363	1421.83	260.078	1842.61	289.076	1791.82	458.112	0.9093	0.334932	1.17839	0.616543	1.14592	0.367135	1.17839	Op0061f_2	MET-CAH-Prop	Q1LRY4 Methylmalonate-semialdehyde dehydrogenase (Acylating)
Rmet_0208	Q1LRY2		1673.23	482.384	2162.15	529.449	1749.77	426.631	1657.56	163.593	1.2922	0.483204	1.04574	0.0842016	0.990635	0.0242584	1.2922	Op0062r_1	NA	Q1LRY2 Transcriptional regulator, GntR family
Rmet_0210	Q1LRY0	icmF	1427.76	157.769	3205.35	322.433	3599.06	1620.58	345.346	42.2637	2.24502	3.70175	2.52077	1.22096	0.241879	5.4112	2.52077	Op0063f_2	NA	Q1LRY0 Methylmalonyl-CoA mutase
Rmet_0211	Q1LRX9		2344.76	638.754	1512.7	105.584	1712.9	233.107	1532.09	151.214	0.645143	1.11784	0.730526	0.724715	0.653411	1.02873	0.730526	Op0063f_3	EIP-TRA-ABC	Q1LRX9 Histidine triad (HIT) protein
Rmet_0212	Q1LRX8	hbdA	1776.15	268.861	1617.47	462.199	2115.44	878.686	1474.45	354.69	0.910663	0.21705	1.19103	0.295665	0.83014	0.483836	1.19103	Op0063f_3	MET-CAH-But	Q1LRX8 3-hydroxyacyl-CoA dehydrogenase
Rmet_0218	Q1LRX2		2216.23	578.832	1307.31	332.053	2253.12	451.331	1547.04	158.253	0.589877	0.997852	1.01664	0.0358051	0.698047	0.907897	1.01664	Op0065f_2	EIP-TRA-ABC	Q1LRX2 Putative branched-chain amino acid transport system substrate-binding protein
Rmet_0222	Q1LRW8	nppD	1725.75	538.182	1186.94	429.386	1509.99	527.63	2002.25	74.6113	0.687781	0.556871	0.874974	0.20244	1.16022	0.451221	1.16022	Op0066r_1	MET-EN-Nitrog	Q1LRW8 2-nitropropane dioxygenase, NPD
Rmet_0223	Q1LRW7		1899.06	387.662	2734.27	625.241	1304.84	365.517	1356.07	235.03	1.4398	0.824569	0.687097	0.788954	0.714075	0.872004	1.4398	Op0066r_1	NA	Q1LRW7 SAM-dependent methyltransferase
Rmet_0225	Q1LRW5	dac	1586.95	302.793	1111.49	151.129	1934.84	325.206	2103	268.39	0.700392	1.04746	1.21922	0.553965	1.32518	0.903468	1.32518	Op0066r_1	NA	Q1LRW5 Penicillin-binding protein 6. Serine peptidase. MEROPS family S11
Rmet_0226	Q1LRW4		2252.44	400.165	2211.87	561.966	1765.79	1168.22	911.368	197.091	0.981988	0.0421675	0.783947	0.310286	0.404614	2.24539	0.981988	Op0066r_1	NA	Q1LRW4 Putative transmembrane protein
Rmet_0230	Q1LRW0	dctD	1964.12	306.388	1771.1	638.18	1664.5	110.1	1423.49	108.784	0.901727	0.204348	0.847456	0.719382	0.724748	1.30218	0.901727	Op0067f_1	NA	Q1LRW0 Two component, sigma54 specific, transcriptional regulator, Fis family
Rmet_0232	Q1LRV8		2344.16	258.184	2577.65	314.017	1017.26	109.469	1095.83	95.5157	1.0996	0.408049	0.433954	3.60911	0.467472	3.52935	1.0996	Op0068r_2	GIP-REP-Recomb	Q1LRV8 UvrD/REP helicase
Rmet_0233	Q1LRV7		1914.53	214.706	1775.31	75.2579	1801.25	423.687	1394.88	181.457	0.927284	0.480118	0.940831	0.177445	0.728578	1.31169	0.940831	Op0068r_2	NA	Q1LRV7 Thioredoxin-like protein
Rmet_0235	Q1LRV5		1536	339.302	1479.82	81.9076	1827.71	484.099	1980.62	395.372	0.963426	0.13337	1.18992	0.354282	1.28947	0.6052	1.28947	Op0069f_1	NA	Q1LRV5 Putative uncharacterized protein
Rmet_0238	Q1LRV2	ubiK	1562.86	318.933	1998.5	403.952	1492.61	255.279	1563.12	189.805	1.27874	0.602634	0.95505	0.122342	1.00016	0.000497968	1.27874	Op0070r_1	NA	Q1LRV2 Putative uncharacterized protein
Rmet_0242	Q1LRU8	gshA	1856.6	92.1817	1513.41	227.376	1885.54	325.515	1453.25	906.939	0.815151	1.07396	1.01559	0.0692851	0.782746	0.403708	1.01559	Op0071f_3	MET-AA-GluGSH	Q1LRU8 Glutamate--cysteine ligase GshA
Rmet_0243	Q1LRU7	gshB	2005.56	181.105	1741.7	93.962	1716.12	995.988	1558.92	95.432	0.868438	0.95924	0.855681	0.245893	0.777302	1.61509	0.868438	Op0071f_3	MET-AA-GluGSH	Q1LRU7 Glutathione synthase
Rmet_0244	Q1LRU6		1922.71	498.648	1393.12	406.404	1838.56	485.687	1732.9	426.619	0.724561	0.585147	0.956233	0.0854905	0.901282	0.205137	0.956233	Op0071f_3	EIP-TRA-Pts	Q1LRU6 PTS system fructose subfamily IIA component
Rmet_0246	Q1LRU4	ptsI	2683.49	211.245	429.778	144.56	2411.09	1067.94	1005.71	175.229	0.160157	6.33411	0.898491	0.212946	0.374779	4.34123	0.898491	Op0071f_3	EIP-TRA-Pts	Q1LRU4 Phosphoenolpyruvate--protein phosphotransferase
Rmet_0248	Q1LRU2	bfr	1344.89	696.54	2586.03	862.774	1668.82	498.885	1865.05	190.695	1.92286	0.795955	1.24086	0.270974	1.38677	0.586271	1.92286	Op0071f_4	NA	Q1LRU2 Bacterioferritin
Rmet_0249	Q1LRU1	moeB	1864.28	360.117	1512.56	67.141	1889.14	436.234	1587.65	122.474	0.811337	0.823205	1.01334	0.0312186	0.851617	0.573212	1.01334	Op0072r_1	NA	Q1LRU1 UBA/THIF-type NAD/FAD binding fold
Rmet_0250	Q1LRU0	ctpA	1856.71	248.381	1538.41	140.166	1855.79	260.046	1624.58	61.1233	0.828566	0.819216	0.999501	0.00182121	0.874978	0.750007	0.999501	Op0072r_1	NA	Q1LRU0 Carboxyl-terminal protease
Rmet_0251	Q1LRT9	gpmA	1867.62	190.916	1633.49	94.7602	1624.7	360.438	1753.18	626.94	0.874637	0.819569	0.86993	0.440593	0.93872	0.139936	0.93872	Op0072r_1	MET-CAH-FbP	Q1LRT9 Phosphoglycerate mutase
Rmet_0254	Q1LRT6	secB	1557.71	363.454	1157.84	353.832	1645.05	516.662	2088.26	743.014	0.743294	0.557482	1.05607	0.0992347	1.34059	0.479494	1.34059	Op0073f_2	GIP-PTL-Exp	Q1LRT6 Protein-export protein secB
Rmet_0255	Q1LRT5	gpsA	1639.77	181.851	1754.11	347.37	1878.29	401.922	1788.49	319.435	1.06973	0.216043	1.14546	0.408576	1.09069	0.296669	1.14546	Op0073f_2	MET-LIP-GlycPLip	Q1LRT5 Glycerol-3-phosphate dehydrogenase [NAD(P)+]
Rmet_0256	Q1LRT4	bug	1483.28	860.936	3018.89	1312.23	2427.07	1984.64	719.242	343.844	2.03528	0.706624	1.63628	0.331667	0.484899	0.634175	2.03528	Op0073f_2	NA	Q1LRT4 Uncharacterized protein UPF0065
Rmet_0259	Q1LRT1	bioC	1966.86	165.322	977.502	122.762	1719.22	402.913	1820.73	128.602	0.496987	3.43426	0.874095	0.4358	0.925704	0.497167	0.925704	Op0075f_1	NA	Q1LRT1 Methyltransferase type 11
Rmet_0261	Q1LRS9	coxB	1626.91	269.646	1835.05	356.707	1575.37	280.81	1702.11	263.111	1.12794	0.332306	0.968318	0.093638	1.04622	0.141154	1.12794	Op0075f_2	MET-EN-OxPhos	Q1LRS9 Cytochrome c oxidase subunit 2
Rmet_0262	Q1LRS8	coxA	2469.82	414.394	1975.75	259.649	972.981	166.287	1360.57	377.81	0.79996	0.732984	0.393949	2.57773	0.550881	1.4002	0.79996	Op0075f_2	MET-EN-OxPhos	Q1LRS8 Cytochrome c oxidase, subunit I
Rmet_0265	Q1LRS5	coxC	1549.97	251.49	1536.65	371.684	1709.51	128.841	1723.21	378.642	0.991404	0.0213813	1.10293	0.41948	1.11177	0.274919	1.11177	Op0075f_3	MET-EN-OxPhos	Q1LRS5 Cytochrome c oxidase, subunit III
Rmet_0267	Q1LRS3		1485.84	250.358	1449.84	349.046	1621.24	489.923	1751.14	478.461	0.975774	0.0600541	1.09113	0.182906	1.17855	0.364012	1.17855	Op0077f_1	NA	Q1LRS3 Putative uncharacterized protein
Rmet_0268	Q1LRS2		2521.11	348.143	1753.38	250.581	1857.3	753.742	1227.52	195.601	0.695479	1.28228	0.7367	0.602431	0.486895	2.37905	0.7367	Op0077f_1	NA	Q1LRS2 Putative transmembrane protein
Rmet_0271	Q1LRR9	sco2	1635.38	399.656	1502.96	134.76	1886.01	372.901	1810.89	257.809	0.919032	0.24777	1.15326	0.324423	1.10732	0.266951	1.15326	Op0077f_2	NA	Q1LRR9 Electron transport protein SCO1/SenC
Rmet_0273	Q1LRR7		1448.63	218.345	1779.79	288.953	2108.51	460.663	1972.6	165.142	1.2286	0.652785	1.45552	0.971824	1.3617	1.36632	1.45552	Op0079f_1	NA	Q1LRR7 Pirin-like protein
Rmet_0274	Q1LRR6		1889.21	433.634	2288.11	569.814	1882.17	751.918	1493.06	259.617	1.21115	0.397531	0.996275	0.005936	0.790311	0.571433	1.21115	Op0080r_3	MET-AA-PheTyrTrp	Q1LRR6 Glycosyl transferase, family 3
Rmet_0279	Q1LRR1		1748.7	276.038	1441.63	204.329	1547.9	909.372	1902.52	367.816	0.824402	0.639238	0.885174	0.169389	1.08797	0.238917	1.08797	Op0081f_1	MET-AA-Tyr	Q1LRR1 Fumarylacetoacetate (FAA) hydrolase
Rmet_0280	Q1LRR0	maiA	946.299	230.942	2735.56	140.533	2367.89	717.97	2032.32	184.956	2.8908	4.81664	2.50226	1.49813	2.14765	2.61128	2.8908	Op0081f_1	MET-AA-Tyr	Q1LRR0 Maleylacetoacetate isomerase
Rmet_0281	Q1LRQ9	ftsY	1727.75	382.762	1418.42	235.906	1816.33	250.303	1808.16	290.04	0.820964	0.499993	1.05127	0.139928	1.04654	0.119518	1.05127	Op0082r_1	GIP-PTL-Exp	Q1LRQ9 Signal recognition particle-docking protein FtsY
Rmet_0282	Q1LRQ8		2298.54	249.198	1630.21	103.504	1818.48	313.307	1342.94	220.933	0.709236	1.8949	0.791147	0.853428	0.584259	2.03262	0.791147	Op0083f_2	NA	Q1LRQ8 Peptidase M16-like protein
Rmet_0283	Q1LRQ7		1931	178.728	1632.92	198.074	1734.42	301.725	1367.22	162.396	0.845637	0.791065	0.8982	0.409146	0.708039	1.6527	0.8982	Op0083f_2	NA	Q1LRQ7 Peptidase M16-like protein
Rmet_0284	Q1LRQ6		1940.83	367.3	1406.85	326.843	1896.95	554.267	1774.57	150.598	0.72487	0.769269	0.977389	0.0476197	0.914335	0.321031	0.977389	Op0083f_2	NA	Q1LRQ6 Putative uncharacterized protein
Rmet_0285	Q1LRQ5	coaD	1632.04	337.165	1361.26	270.515	1756.71	202.248	1966.96	439.266	0.834085	0.445597	1.07638	0.231106	1.20521	0.431355	1.20521	Op0083f_3	MET-COF-Pant	Q1LRQ5 Phosphopantetheine adenylyltransferase
Rmet_0287	Q1LRQ3	pth	1843.52	185.663	1611.82	124.173	1491.32	520.173	1708.13	141.085	0.874317	0.747815	0.808953	0.498982	0.926558	0.414363	0.926558	Op0084r_4	GIP-TL-Ass	Q1LRQ3 Peptidyl-tRNA hydrolase
Rmet_0288	Q1LRQ2	rplY	1493.28	174.099	2165.74	368.959	1587.98	899.087	1921.21	892.053	1.45033	1.23829	1.06342	0.0882473	1.28657	0.401379	1.45033	Op0084r_4	GIP-TL-Ribo	Q1LRQ2 50S ribosomal protein L25
Rmet_0289	Q1LRQ1	prs	1646.51	263.557	1734.61	359.052	1600.15	932.262	1792.9	296.608	1.05351	0.141502	0.971841	0.0387716	1.08891	0.261326	1.08891	Op0084r_3	MET-CAH-PP_KDPG	Q1LRQ1 Ribose-phosphate pyrophosphokinase
Rmet_0290	Q1LRQ0	ispE	662.924	189.682	362.899	41.0321	666.435	151.22	7001.42	291.015	0.547422	1.30042	1.0053	0.0102986	10.5614	13.186	10.5614	Op0084r_2	MET-LIP-Ster	Q1LRQ0 4-diphosphocytidyl-2-C-methyl-D-erythritol kinase
Rmet_0291	Q1LRP9	lolB	1053.6	75.3699	5343.06	3296.64	739.912	432.14	424.949	32.5222	5.07124	1.27208	0.70227	0.618094	0.40333	5.82668	5.07124	Op0084r_1	MET-COF-Porph	Q1LRP9 Outer-membrane lipoprotein lolB
Rmet_0292	Q1LRP8		1990.62	502.383	1389.09	185.177	1536.79	217.448	2183.06	176.673	0.69782	0.874868	0.772019	0.630456	1.09668	0.283399	1.09668	Op0084r_1	NA	Q1LRP8 Tetratricopeptide TPR_2
Rmet_0294	Q1LRP6		2044.39	158.59	2064.91	652.654	1694.05	245.254	1380.61	391.85	1.01004	0.0252981	0.828634	0.867511	0.675314	1.20591	1.01004	Op0085f_2	NA	Q1LRP6 Putative uncharacterized protein
Rmet_0297	Q1LRP3		1665.62	110.748	1351.85	164.516	1960.68	525.842	2024.52	151.931	0.811621	1.13988	1.17715	0.463505	1.21548	1.3663	1.21548	Op0086r_3	NA	Q1LRP3 UPF0042 protein Rmet_0297
Rmet_0299	Q1LRP1	hprK	1896.18	354.399	1542.01	230.997	1521.07	349.649	1734.89	517.767	0.813219	0.605009	0.802177	0.532788	0.91494	0.184929	0.91494	Op0086r_3	NA	Q1LRP1 HPr kinase/phosphorylase
Rmet_0300	Q1LRP0	ptsN	2091.15	447.249	1508.31	262.743	1404.07	506.857	1684.35	67.3643	0.721285	0.820901	0.671434	0.720128	0.805468	0.790488	0.805468	Op0086r_3	EIP-TRA-Pts	Q1LRP0 PTS IIA-like nitrogen-regulatory protein PtsN
Rmet_0302	Q1LRN8	rpoX	1441.86	407.122	1921.53	354.198	1789.23	378.158	2048.65	355.718	1.33267	0.630048	1.24092	0.442347	1.42084	0.795437	1.42084	Op0086r_2	GIP-TL-Ass	Q1LRN8 SSU ribosomal protein S30P / sigma 54 modulation protein
Rmet_0303	Q1LRN7	rpoN	1500.13	83.3078	1457.56	373.96	1119.1	73.1447	3828.96	357.554	0.971624	0.0930905	0.745999	2.43547	2.55241	5.28244	2.55241	Op0086r_1	GIP-TK-RNAP	Q1LRN7 Sigma-54 (RpoN)
Rmet_0304	Q1LRN6	lptB	1610.61	199.888	1592.4	75.7931	2021.79	752.736	1906.95	367.026	0.988695	0.0660487	1.2553	0.431632	1.18399	0.522729	1.2553	Op0086r_1	NA	Q1LRN6 ABC transporter-related protein
Rmet_0305	Q1LRN5	lptA	1747.74	283.23	1507.42	129.075	1751.17	270.797	1794.82	329.246	0.862494	0.582884	1.00196	0.00618333	1.02693	0.0768572	1.02693	Op0086r_1	NA	Q1LRN5 OstA-like protein
Rmet_0306	Q1LRN4		2008.78	274.949	2813.2	231.548	1369.6	551.53	1269.48	174.817	1.40045	1.5882	0.681807	0.773375	0.631965	1.64375	1.40045	Op0086r_1	NA	Q1LRN4 Putative uncharacterized protein
Rmet_0307	Q1LRN3	kdsD2	1703.95	379.266	1579.08	350.917	1867.42	526.278	2025.73	285.952	0.926713	0.171022	1.09593	0.180517	1.18884	0.483718	1.18884	Op0086r_1	NA	Q1LRN3 KpsF/GutQ family protein
Rmet_0308	Q1LRN2		2238.13	1035.59	701.033	34.2642	1886.4	546.125	2219.46	77.7481	0.313223	1.43673	0.842848	0.22237	0.991661	0.0167645	0.991661	Op0087f_1	EIP-TRA-Ion	Q1LRN2 Sodium/hydrogen exchanger
Rmet_0310	Q1LRN0		2314.31	447.994	1193.64	318.787	1844.05	410.965	568.161	170.101	0.515764	1.46153	0.796805	0.547473	0.245499	2.82505	0.796805	Op0088r_1	GIP-PTL-Fold	Q1LRN0 Peptidase C56, PfpI
Rmet_0311	Q1LRM9	apt	1875.71	395.605	1509.6	386.132	1595.28	295.683	1784.91	374.577	0.804813	0.468336	0.850494	0.405665	0.951587	0.117905	0.951587	Op0089f_1	MET-NUC-Pur	Q1LRM9 Adenine phosphoribosyltransferase
Rmet_0312	Q1LRM8		1405.08	210.81	1375.62	270.254	1509.21	385.058	3109.79	439.353	0.979038	0.0612254	1.07411	0.174764	2.21325	2.62197	2.21325	Op0089f_1	EIP-TRA-Ion	Q1LRM8 Na/Pi cotransporter II-related
Rmet_0313	Q1LRM7	uvrA1	1855.8	370.343	1480.72	136.427	1827.78	368.353	1929.26	91.435	0.79789	0.740126	0.984906	0.037921	1.03958	0.159079	1.03958	Op0090r_1	GIP-REP-Recomb	Q1LRM7 Excinuclease ABC subunit A
Rmet_0315	Q1LRM5	ssb1	1862.02	468.026	1283.79	451.735	1856.19	755.043	1688.16	212.229	0.689462	0.628672	0.996868	0.004768	0.906631	0.255574	0.996868	Op0091f_2	GIP-REP-Complex	Q1LRM5 Single-stranded DNA-binding protein
Rmet_0338	Q1LRK2		2556.54	42.5493	1819.7	140.726	1817.4	396.7	1120	457.451	0.71178	4.02044	0.710883	1.68273	0.438089	2.8731	0.71178	Op0095f_1	NA	Q1LRK2 Beta-lactamase-like protein
Rmet_0343	Q1LRJ7		1719.91	197.864	2000.09	130.927	1788.18	302.377	1843.66	215.106	1.16291	0.852169	1.03969	0.136474	1.07195	0.299655	1.16291	Op0096r_1	NA	Q1LRJ7 Transcriptional regulator, RpiR family
Rmet_0346	Q1LRJ4		1756.02	90.4067	1642.94	213.887	1786.95	176.136	1494.15	160.446	0.935605	0.371614	1.01761	0.116026	0.850875	1.0439	1.01761	Op0097f_2	NA	Q1LRJ4 Aminotransferase
Rmet_0350	Q1LRJ0		1843.01	373.94	2135.44	366.843	1629.55	371.703	2285.98	373.964	1.15867	0.394756	0.884177	0.28628	1.24035	0.592276	1.24035	Op0098r_1	EIP-TRA-ABC	Q1LRJ0 Secretion protein HlyD
Rmet_0353	Q1LRI7	queF	1794.9	427.464	1670.87	119.595	1722.43	589.435	1861.74	205.103	0.930899	0.226719	0.959624	0.0712667	1.03724	0.105663	1.03724	Op0100r_1	NA	Q1LRI7 NADPH-dependent 7-cyano-7-deazaguanine reductase
Rmet_0354	Q1LRI6	ilvA	1639.26	197.441	1740.05	101.093	1779.85	495.609	2148.29	329.312	1.06148	0.337609	1.08576	0.202856	1.31053	0.966358	1.31053	Op0100r_1	MET-AA-GlySerThr	Q1LRI6 L-threonine ammonia-lyase
Rmet_0355	Q1LRI5	otsB	2934.38	226.054	3953.52	2435.62	550.521	158.911	237.813	96.4045	1.34731	0.382895	0.187611	6.1924	0.0810437	8.36252	1.34731	Op0101f_1	MET-CAH-Starch	Q1LRI5 HAD-superfamily hydrolase subfamily IIB
Rmet_0356	Q1LRI4		2162.81	478.79	2095.63	277.631	1415.46	323.413	1369.96	93.637	0.968938	0.0888135	0.654454	0.931623	0.633419	1.38506	0.968938	Op0101f_1	NA	Q1LRI4 Glycoside hydrolase 15-related
Rmet_0357	Q1LRI3	otsA	1333.78	219.472	1763.41	562.486	1809.8	214.094	1720.9	175.822	1.32212	0.549429	1.3569	1.09792	1.29024	0.979328	1.3569	Op0101f_1	MET-CAH-Starch	Q1LRI3 Alpha,alpha-trehalose-phosphate synthase
Rmet_0359	Q1LRI1	coxI	1981.23	345.306	2108.51	119.832	2182.62	473.578	1282.29	83.7954	1.06424	0.273632	1.10165	0.245929	0.647219	1.62885	1.10165	Op0102r_2	GIP-PTL-Fold	Q1LRI1 Predicted sulfurylase large subunit, molybdopterin cytosine dinucleotide biosynthesis / predicted sulfurylase small subunit, molybdopterin cytosine dinucleotide biosynthesis
Rmet_0363	Q1LRH7	coxM	1749.54	323.749	2535.04	396.035	1402.07	399.835	1344.96	352.207	1.44898	1.09131	0.801396	0.480199	0.768753	0.598524	1.44898	Op0102r_1	MET-EN-Methane	Q1LRH7 Molybdopterin dehydrogenase, FAD-binding
Rmet_0364	Q1LRH6	coxL	2433.94	213.174	1557.72	180.419	1498.04	153.971	1434.24	351.583	0.639998	2.22622	0.615481	2.54912	0.589265	1.77015	0.639998	Op0102r_1	NA	Q1LRH6 Xanthine dehydrogenase, molybdenum binding subunit apoprotein
Rmet_0367	Q1LRH3		1547.81	158.088	2158.34	535.89	1812.44	481.552	1691.06	91.5088	1.39444	0.879744	1.17097	0.41371	1.09255	0.573896	1.39444	Op0103f_2	NA	Q1LRH3 FAD linked oxidase-like protein
Rmet_0368	Q1LRH2		1245.31	672.848	4392.54	229.047	1020.35	411.615	1580.55	242.814	3.52728	3.48958	0.819355	0.207438	1.26921	0.366128	3.52728	Op0103f_2	NA	Q1LRH2 Histidine triad (HIT) protein
Rmet_0369	Q1LRH1		2006.89	631.421	935.759	25.8158	1780.44	463.818	2319.39	944.439	0.466274	1.62974	0.887166	0.206755	1.15572	0.198308	1.15572	Op0103f_2	EIP-TRA-ABC	Q1LRH1 ABC transporter-like protein
Rmet_0370	Q1LRH0		1901.46	164.034	2047.66	90.7818	1890.86	708.202	3027.35	613.161	1.07689	0.573726	0.994424	0.0121561	1.59211	1.44865	1.59211	Op0103f_3	NA	Q1LRH0 Putative uncharacterized protein
Rmet_0371	Q1LRG9	ubiE	1696.97	160.469	2006.9	187.657	1701.48	179.991	1644.41	283.196	1.18263	0.890263	1.00266	0.0132463	0.969024	0.118481	1.18263	Op0103f_3	MET-COF-CoQ	Q1LRG9 Ubiquinone/menaquinone biosynthesis methyltransferase ubiE
Rmet_0372	Q1LRG8		1500.01	117.867	1154.7	169.332	1856.95	353.798	2244.27	205.926	0.769797	1.20233	1.23796	0.756772	1.49617	2.29856	1.49617	Op0103f_4	NA	Q1LRG8 Import inner membrane translocase, subunit Tim44
Rmet_0373	Q1LRG7	ubiJ	1639	470.786	1838.62	315.319	2231.63	703.009	1452.67	649.128	1.12179	0.253934	1.36158	0.504885	0.886314	0.16638	1.36158	Op0103f_4	NA	Q1LRG7 Putative uncharacterized protein
Rmet_0374	Q1LRG6	ubiB	1642.83	150.6	1845.26	128.412	1695.34	393.536	1846.03	180.695	1.12322	0.725531	1.03196	0.0964929	1.12369	0.613353	1.12369	Op0103f_4	MET-COF-CoQ	Q1LRG6 2-octaprenylphenol hydroxylase
Rmet_0377	Q1LRG3		1528.62	93.4243	1758.63	402.261	1733.34	125.52	1701.7	214.92	1.15047	0.464021	1.13393	0.935036	1.11323	0.561341	1.15047	Op0103f_5	NA	Q1LRG3 Putative uncharacterized protein
Rmet_0378	Q1LRG2	aspS	1810.07	168.038	1610.17	144.2	1817.5	401.501	1821.57	417.475	0.889563	0.640212	1.0041	0.013044	1.00635	0.0196383	1.00635	Op0103f_5	MET-AA-AlaAsp	Q1LRG2 Aspartyl-tRNA synthetase
Rmet_0379	Q1LRG1		2044.55	1551.72	501.032	223.655	1970.28	710.361	2281.34	200.564	0.245057	0.869406	0.963673	0.0328341	1.11581	0.13513	1.11581	Op0103f_5	NA	Q1LRG1 Putative transmembrane protein
Rmet_0382	Q1LRF8	mobB	2064.21	180.541	1779.36	260.444	1898.48	1008.55	1161.09	479.854	0.862002	0.645956	0.919713	0.139376	0.562488	1.36754	0.919713	Op0104r_1	MET-COF-Folate	Q1LRF8 Molybdopterin-guanine dinucleotide biosynthesis protein B
Rmet_0383	Q1LRF7	clsB	2075.65	170.749	1038.54	74.2363	1870.24	213.691	1736.23	164.81	0.500345	4.23334	0.90104	0.534299	0.836478	1.01149	0.90104	Op0105f_1	MET-LIP-GlycPLip	Q1LRF7 Phospholipase D/Transphosphatidylase
Rmet_0384	Q1LRF6		1098.11	643.157	940.713	282.851	4141.51	3823.49	1289.35	788.827	0.856666	0.169973	3.77149	0.681361	1.17416	0.133551	3.77149	Op0105f_2	NA	Q1LRF6 Transcriptional regulator, TetR family
Rmet_0385	Q1LRF5		2355.09	39.5791	1585.34	128.01	1666.79	276.164	1476.7	72.1548	0.673156	4.59308	0.707739	2.17994	0.627025	7.86146	0.707739	Op0105f_2	NA	Q1LRF5 Acyl-CoA dehydrogenase-like protein
Rmet_0386	Q1LRF4		1223.31	439.313	3247.02	427.796	1361.3	98.0549	1243.46	79.2671	2.65429	2.33386	1.1128	0.256797	1.01647	0.0388626	2.65429	Op0105f_2	MET-CAH-But	Q1LRF4 3-hydroxyacyl-CoA dehydrogenase
Rmet_0387	Q1LRF3	fadA	1584.46	368.793	2017.37	192.828	1833.34	398.015	1524.48	216.663	1.27322	0.77081	1.15707	0.324565	0.962144	0.102454	1.27322	Op0105f_2	MET-LIP-FAMet	Q1LRF3 Thiolase
Rmet_0389	Q1LRF1		1724.13	189.553	1540.4	470.305	1664.29	200.169	1994.78	671.631	0.893436	0.278437	0.965294	0.153539	1.15698	0.314281	1.15698	Op0105f_3	MET-CAH-Prop	Q1LRF1 Enoyl-CoA hydratase
Rmet_0390	Q1LRF0	yciA	1937.41	504.474	1295.91	350.012	1249.09	534.924	2176.93	423.015	0.668886	0.750749	0.644719	0.662234	1.12363	0.258242	1.12363	Op0106r_1	NA	Q1LRF0 Thioesterase superfamily
Rmet_0391	Q1LRE9	atmA	2572.88	381.051	2728.03	976.622	760.775	152.69	1242.58	159.194	1.0603	0.114276	0.29569	3.39511	0.482951	2.46241	1.0603	Op0107f_1	EIP-TRA-ABC	Q1LRE9 ABC transporter-related protein
Rmet_0398	Q1LRE2	gdhA	1479	170.363	749.702	255.605	3927.25	405.84	592.847	56.9002	0.506899	1.71209	2.65535	4.24894	0.400844	3.89922	2.65535	Op0109f_3	MET-EN-Nitrog	Q1LRE2 Glu/Leu/Phe/Val dehydrogenase
Rmet_0399	Q1LRE1	gltI	1409.4	277.372	1711.06	172.607	2186.48	783.516	1923.37	770.11	1.21404	0.67039	1.55136	0.732489	1.36468	0.490675	1.55136	Op0109f_4	EIP-TRA-ABC	Q1LRE1 Extracellular solute-binding protein, family 3
Rmet_0400	Q1LRE0	gltJ	1359.1	173.457	833.315	269.356	2108.28	523.214	2460.15	668.442	0.613136	1.18738	1.55123	1.07537	1.81013	1.30782	1.81013	Op0109f_4	NA	Q1LRE0 Amino acid ABC transporter, permease protein, 3-TM region, His/Glu/Gln/Arg/opine
Rmet_0401	Q1LRD9	gltK	1664.57	299.15	1127.91	299.768	1931.82	265.224	1950.23	169.804	0.677595	0.896058	1.16055	0.473534	1.17161	0.609129	1.17161	Op0109f_4	NA	Q1LRD9 Amino acid ABC transporter, permease protein, 3-TM region, His/Glu/Gln/Arg/opine
Rmet_0402	Q1LRD8	gltL	1789.11	472.488	1753.7	107.164	1739.71	75.4924	1604.22	246.624	0.980211	0.0610802	0.972389	0.0901478	0.896658	0.257109	0.980211	Op0109f_4	NA	Q1LRD8 ABC transporter-related protein
Rmet_0403	Q1LRD7	yafJ	1299.95	607.368	642.674	554.891	2575.52	1347.83	2598.18	540.597	0.494384	0.565514	1.98125	0.652402	1.99868	1.1309	1.99868	Op0110r_1	NA	Q1LRD7 Glutamine amidotransferase, class-II
Rmet_0404	Q1LRD6	ttuC	2384.84	209.003	1452.76	194.456	1597.54	143.221	1517.55	180.683	0.609162	2.31024	0.669871	2.23524	0.63633	2.22562	0.669871	Op0111f_1	MET-CAH-But	Q1LRD6 Tartrate dehydrogenase
Rmet_0405	Q1LRD5	ttuD	1848.95	208.284	1664.3	224.997	1738.33	570.971	1818.76	99.4964	0.900132	0.426168	0.940172	0.141956	0.983668	0.0981143	0.983668	Op0111f_1	MET-CAH-DiCarb	Q1LRD5 MOFRL
Rmet_0406	Q1LRD4	pyrC	1751.72	279.583	1214.55	272.494	1552.15	244.993	2081.14	299.744	0.693348	0.972997	0.886069	0.380451	1.18805	0.568615	1.18805	Op0111f_1	MET-NUC-Pyr	Q1LRD4 Dihydroorotase
Rmet_0408	Q1LRD2		1378.65	347.807	2215.36	552.145	2480.21	904.855	1230.63	226.726	1.60691	0.929731	1.79902	0.879378	0.892634	0.257634	1.79902	Op0112r_2	NA	Q1LRD1 Putative uncharacterized protein
Rmet_0410	Q1LRD0	rplM	1744.09	267.215	1722.42	144.754	1678.46	263.335	1933.52	450.576	0.987574	0.0526058	0.96237	0.123702	1.10861	0.263902	1.10861	Op0113f_2	GIP-TL-Ribo	Q1LRC9 30S ribosomal protein S9
Rmet_0411	Q1LRC9	rpsI	1630.66	329.034	2238.05	428.253	1743.01	1069.52	1653.39	855.171	1.37248	0.802055	1.0689	0.08033	1.01393	0.0191872	1.37248	Op0113f_2	NA	Q1LRC8 Putative uncharacterized protein
Rmet_0413	Q1LRC7		1773.78	243.979	2159.18	630.986	2137	705.415	1403.89	243.136	1.21727	0.440465	1.20477	0.382576	0.791468	0.759351	1.21727	Op0113f_2	NA	Q1LRC6 Putative iron-sulfur cluster insertion protein erpA
Rmet_0414	Q1LRC6	erpA	1554.95	333.655	2115.42	411.004	1431.83	321.76	1825.24	422.94	1.36044	0.752653	0.920817	0.187859	1.17383	0.357247	1.36044	Op0113f_3	NA	Q1LRC5 Anhydro-N-acetylmuramic acid kinase
Rmet_0415	Q1LRC5	anmK	1712.03	174.449	1422.63	154.441	1782.78	449.428	1637.77	556.826	0.830964	0.879908	1.04133	0.113407	0.956624	0.101549	1.04133	Op0114r_1	NA	NA
Rmet_0417	Q1LRC3	tyrS	1571.5	134.482	1624.07	132.11	1828.71	248.421	1865.99	92.2818	1.03345	0.197205	1.16368	0.671751	1.1874	1.29868	1.1874	Op0115f_1	GIP-TL-Ass	Q1LRC2 D-tyrosyl-tRNA(Tyr) deacylase
Rmet_0419	Q1LRC1	ybhB	1525.89	171.212	2106.44	331.087	1917.01	550.924	1438.76	984.006	1.38047	1.15579	1.25632	0.541618	0.942902	0.0754194	1.38047	Op0115f_1	MET-CAH-FbP	Q1LRC0 Phosphoglycerate mutase
Rmet_0420	Q1LRC0	gpmB	1921.25	528.178	1733.75	920.202	1896.84	478.837	1455.11	394.42	0.902405	0.129459	0.987293	0.0242436	0.757378	0.505245	0.987293	Op0115f_1	NA	Q1LRB9 Putative lipoprotein
Rmet_0421	Q1LRB9		1732.27	297.402	1326.32	363.665	1919.86	301.28	1347.38	323.795	0.765654	0.614083	1.10829	0.313336	0.77781	0.619599	1.10829	Op0116r_4	NA	Q1LRB8 Putative uncharacterized protein
Rmet_0422	Q1LRB8		1764.58	501.038	1794.1	694.523	1776	591.15	1177.12	255.935	1.01673	0.0246935	1.00647	0.0104502	0.667084	0.776063	1.01673	Op0116r_4	GIP-REP-Recomb	Q1LRB7 Holliday junction ATP-dependent DNA helicase ruvB
Rmet_0423	Q1LRB7	ruvB	1879.52	488.926	1328.42	362.708	1647.6	385.198	1499.3	38.4047	0.706787	0.64711	0.876602	0.265328	0.797702	0.721034	0.876602	Op0116r_3	GIP-REP-Recomb	Q1LRB6 Holliday junction ATP-dependent DNA helicase ruvA
Rmet_0424	Q1LRB6	ruvA	2506.25	766.139	2367.52	397.222	1937.8	767.626	795.635	88.5104	0.944647	0.119249	0.773186	0.370626	0.31746	2.00154	0.944647	Op0116r_3	MET-LIP-GlycPLip	Q1LRB5 Glycerophosphoryl diester phosphodiesterase
Rmet_0425	Q1LRB5	glpQ	1600.4	318.376	2030.09	326.388	1713.35	368.623	1797.39	233.169	1.26849	0.666425	1.07057	0.164405	1.12309	0.357155	1.26849	Op0116r_3	GIP-REP-Recomb	Q1LRB4 Crossover junction endodeoxyribonuclease ruvC
Rmet_0427	Q1LRB3	purH	1591.28	195.65	1747.4	144.828	1748.31	328.971	1693.9	117.352	1.09811	0.458541	1.09868	0.299328	1.06449	0.32785	1.09868	Op0116r_3	NA	Q1LRB2 DNA-binding protein Fis
Rmet_0430	Q1LRB0	ubiH	1647.3	240.437	1419.4	61.8322	2036.58	345.987	1976.33	303.281	0.861653	0.753963	1.23631	0.663814	1.19974	0.605144	1.23631	Op0116r_2	NA	Q1LRA9 Putative uncharacterized protein
Rmet_0431	Q1LRA9		1855.18	816.419	981.602	232.113	1850.63	263.89	2106.83	223.195	0.529115	0.833141	0.997551	0.00420525	1.13565	0.242066	1.13565	Op0116r_2	NA	Q1LRA8 Aminopeptidase P. Metallo peptidase. MEROPS family M24B
Rmet_0432	Q1LRA8	pepP	1587.69	712.903	1974.17	220.001	1765.04	714.606	1838.68	884.748	1.24342	0.414274	1.11171	0.12424	1.15809	0.157101	1.24342	Op0116r_2	NA	Q1LRA7 Nucleotidyl transferase
Rmet_0433	Q1LRA7		1148.73	224.22	3032.26	1550.27	1295.67	1082.33	1500.96	674.286	2.63966	1.06144	1.12791	0.112463	1.30662	0.392012	2.63966	Op0116r_1	NA	Q1LRA6 AzlC-like protein
Rmet_0435	Q1LRA5		1721.81	227.42	1397.37	125.474	2130.01	307.188	1691.71	221.111	0.811573	0.919355	1.23708	0.763554	0.982521	0.0670978	1.23708	Op0116r_1	NA	Q1LRA4 LPS-assembly protein
Rmet_0436	Q1LRA4	lptD	1883.9	284.44	1999.72	188.364	1596.66	407.376	1616.03	220.429	1.06148	0.244962	0.847527	0.415201	0.857812	0.530569	1.06148	Op0117f_1	GIP-PTL-Fold	Q1LRA3 Chaperone surA
Rmet_0437	Q1LRA3	surA	1885.4	322.938	1824.85	227.259	1789.2	648.625	1589.7	779.584	0.967885	0.110049	0.948975	0.0990185	0.843164	0.268203	0.967885	Op0117f_1	MET-COF-B6	Q1LRA2 4-hydroxythreonine-4-phosphate dehydrogenase
Rmet_0438	Q1LRA2	pdxA	2175.31	584.525	1309.11	255.413	1831.42	323.244	1602.34	312.115	0.601803	1.03127	0.841911	0.378832	0.736601	0.639023	0.841911	Op0117f_1	NA	NA
Rmet_0439	Q1LRA1	rsmA	1456.53	398.564	1543.71	411.313	2172.17	861.478	1993.99	820.654	1.05985	0.107637	1.49133	0.567944	1.369	0.440822	1.49133	Op0117f_1	GIP-TL-Ass	Q1LRA1 Dimethyladenosine transferase
Rmet_0440	Q1LRA0	trpS	1847.09	499.259	1250.64	341.985	1464.58	419.978	1972.84	683.63	0.677085	0.709015	0.792909	0.416123	1.06808	0.106305	1.06808	Op0117f_2	MET-AA-Trp	Q1LRA0 Tryptophanyl-tRNA synthetase
Rmet_0442	Q1LR98	gloA	1758.1	209.365	1899.03	366.368	1652.13	488.343	1712.23	482.193	1.08016	0.244784	0.939722	0.151889	0.973908	0.0663312	1.08016	Op0118r_4	MET-CAH-Pyr	Q1LR98 Glyoxalase I
Rmet_0444	Q1LR96	plsC	1750.24	965.476	2314.37	152.845	807.12	71.4892	3743.14	752.773	1.32232	0.504445	0.461149	0.909496	2.13865	1.15985	2.13865	Op0118r_3	MET-LIP-GlycLip	Q1LR96 Phospholipid/glycerol acyltransferase
Rmet_0445	Q1LR95	gmhB	1816.67	405.092	1736.39	266.033	1656.83	136.276	1900.48	325.002	0.95581	0.119618	0.912015	0.295251	1.04613	0.114785	1.04613	Op0118r_3	MET-GLYC-LPS	Q1LR95 D-alpha,beta-D-heptose 1,7-bisphosphate phosphatase
Rmet_0446	Q1LR94	glyS	1761.04	318.471	1355.23	97.743	2039.65	368.079	1929.35	214.505	0.769562	0.975007	1.15821	0.405815	1.09557	0.315785	1.15821	Op0118r_3	MET-AA-GlySerThr	Q1LR94 Glycyl-tRNA synthetase, beta subunit
Rmet_0448	Q1LR92	glyQ	1972.28	239.247	1211.48	184.893	1665.78	259.873	1968.51	205.446	0.614255	1.79374	0.844593	0.614093	0.998086	0.00848724	0.998086	Op0118r_3	MET-AA-GlySerThr	Q1LR92 Glycyl-tRNA synthetase alpha subunit
Rmet_0450	Q1LR90	corC	1585.34	182.614	1836.62	203.158	1571.18	121.817	1625.03	411.131	1.1585	0.651363	0.991065	0.0465309	1.02504	0.0668467	1.1585	Op0118r_2	EIP-TRA-Other	Q1LR90 CBS transporter-associated protein
Rmet_0452	Q1LR88	phoL	1188.8	620.456	3698.97	809.405	1299.29	471.442	1140.91	51.797	3.11151	1.75553	1.09294	0.10119	0.95971	0.071248	3.11151	Op0118r_2	NA	Q1LR88 PhoH-like protein
Rmet_0453	Q1LR87	miaB	1599.97	171.653	1741.82	183.292	2068.37	547.367	1846.99	133.91	1.08866	0.399634	1.29275	0.651442	1.15439	0.808386	1.29275	Op0118r_2	GIP-TL-Ass	Q1LR87 tRNA-i(6)A37 thiotransferase enzyme MiaB
Rmet_0456	Q1LR84	rhlE1	1616.24	198.649	2228.39	622.816	1533.2	282.733	1752.97	131.86	1.37875	0.74519	0.948617	0.172519	1.08459	0.41368	1.37875	Op0119f_1	NA	Q1LR84 DEAD/DEAH box helicase-like protein
Rmet_0457	Q1LR83	yihE	1907.43	166.023	1938.94	96.4776	1680.27	296.873	1531.02	251.448	1.01652	0.120021	0.880905	0.490749	0.802657	0.901667	1.01652	Op0119f_1	NA	Q1LR83 Aminoglycoside phosphotransferase
Rmet_0458	Q1LR82	uspA1	1892.78	497.397	1765.12	451.943	1634.22	710.411	2154.29	723.082	0.932556	0.134469	0.8634	0.214068	1.13816	0.214271	1.13816	Op0120r_1	NA	Q1LR82 UspA
Rmet_0460	Q1LR80		1617.79	411.582	1169.9	97.226	1932.35	683.608	2135.58	649.124	0.723143	0.880287	1.19444	0.287216	1.32006	0.488152	1.32006	Op0121f_2	MET-CAH-But	Q1LR80 Pyridoxal-dependent decarboxylase
Rmet_0462	Q1LR78		1700.07	306.663	1844.91	125.324	1807.96	153.995	1460.94	268.924	1.0852	0.335285	1.06347	0.234222	0.859342	0.415451	1.0852	Op0122r_2	NA	Q1LR78 Major facilitator superfamily MFS_1
Rmet_0465	Q1LR75		1853.16	550.155	1748.07	365.056	1702.92	513.997	1700.21	133.212	0.943289	0.11483	0.918928	0.141183	0.917463	0.223825	0.943289	Op0122r_1	EIP-SIG-2Comp	Q1LR75 Two component transcriptional regulator, winged helix family
Rmet_0466	Q1LR74	recA	1562.4	212.479	1599.86	112.857	1811.02	874.391	2027.35	125.504	1.02397	0.115127	1.15912	0.228743	1.29758	1.37564	1.29758	Op0123f_1	GIP-REP-Recomb	Q1LR74 Protein recA
Rmet_0468	Q1LR72		1624.52	230.986	1212.33	120.447	1877.36	203.113	2329.38	156.64	0.746269	1.17289	1.15564	0.582444	1.43388	1.81838	1.43388	Op0123f_2	NA	Q1LR72 Putative uncharacterized protein
Rmet_0469	Q1LR71	sucC	1527.51	188.12	1548.84	213.364	1766.88	805.061	2066.51	151.012	1.01396	0.0531175	1.1567	0.241009	1.35286	1.58934	1.35286	Op0123f_3	MET-CAH-TCA	Q1LR71 Succinyl-CoA synthetase (ADP-forming) beta subunit
Rmet_0470	Q1LR70	sucD	2069.45	251.602	1847.48	208.043	2054.59	248.858	1460.36	245.266	0.892737	0.482929	0.992818	0.0296996	0.705675	1.22586	0.992818	Op0123f_3	MET-CAH-TCA	Q1LR70 Succinyl-CoA ligase [ADP-forming] subunit alpha
Rmet_0471	Q1LR69		1120.79	258.698	1042.52	170.322	1941.03	270.349	2866.06	541.726	0.930167	0.182436	1.73185	1.55043	2.55718	2.18043	2.55718	Op0123f_3	NA	Q1LR69 Integral membrane protein TerC
Rmet_0487	Q1LR53		2052.95	663.893	1407.64	288.026	1615.39	548.88	1914	694.664	0.685666	0.677907	0.78686	0.360798	0.932315	0.10228	0.932315	Op0131f_1	NA	Q1LR53 Peptidase M48, Ste24p
Rmet_0491	Q1LR49	rfaF	1678.09	210.532	2330.67	235.963	1793.93	335.943	1356.34	63.2289	1.38888	1.46155	1.06903	0.211977	0.808263	1.1753	1.38888	Op0132r_1	MET-GLYC-LPS	Q1LR49 Lipopolysaccharide heptosyltransferase II
Rmet_0493	Q1LR47	ilvE	1580.54	457.438	1164.94	179.844	1993.58	471.523	1869.24	317.469	0.737049	0.652152	1.26133	0.444627	1.18266	0.372561	1.26133	Op0132r_1	MET-AA-ValLeuIle	Q1LR47 Branched chain amino acid aminotransferase / branched chain amino acid: 2-keto-4-methylthiobutyrate aminotransferase
Rmet_0501	Q1LR39	pgk2	1698.1	327.427	2093.57	270.764	1842.52	492.438	1606.44	344.397	1.23289	0.661109	1.08505	0.176149	0.946023	0.136431	1.23289	Op0135f_1	MET-CAH-FbP	Q1LR39 Phosphoglycerate kinase
Rmet_0502	Q1LR38	pykA1	1476.86	261.751	1877.78	246.486	1646.82	388.934	1879.84	299.405	1.27147	0.788843	1.11508	0.261207	1.27286	0.718127	1.27286	Op0135f_1	MET-CAH-FbP	Q1LR38 Pyruvate kinase
Rmet_0503	Q1LR37	cbbA3	1636.26	77.1987	1908.14	252.417	1783.44	353.973	1774.28	295.587	1.16616	0.824846	1.08995	0.341342	1.08435	0.370237	1.16616	Op0135f_1	MET-CAH-FbP	Q1LR37 Fructose-bisphosphate aldolase
Rmet_0504	Q1LR36	purC	1773.84	147.555	1809.2	132.715	1513.12	493.569	1871.01	135.99	1.01993	0.126144	0.853021	0.406657	1.05478	0.342687	1.05478	Op0135f_1	MET-NUC-Pur	Q1LR36 Phosphoribosylaminoimidazole-succinocarboxamide synthase
Rmet_0505	Q1LR35	purE	1904.18	208.265	1687	191.986	2371.96	467.432	1170.4	340.689	0.885944	0.542616	1.24566	0.692286	0.614647	1.33669	1.24566	Op0135f_1	MET-NUC-Pur	Q1LR35 Phosphoribosylaminoimidazole carboxylase, catalytic subunit
Rmet_0506	Q1LR34	purK	1813.41	325.854	1499.66	148.864	1660.14	365.503	1780.38	299.818	0.826983	0.660921	0.915479	0.221696	0.981786	0.0527918	0.981786	Op0135f_1	MET-NUC-Pur	Q1LR34 Phosphoribosylaminoimidazole carboxylase
Rmet_0507	Q1LR33		1682.44	327.622	1829.87	348.957	2112.35	545.843	1521.14	179.07	1.08763	0.217905	1.25553	0.492189	0.904126	0.318345	1.25553	Op0135f_1	GIP-TL-Ass	Q1LR33 Translation factor SUA5
Rmet_0508	Q1LR32	dacB	1700.99	115.935	1641.77	131.32	1645.28	559.364	1800.42	540.347	0.965186	0.2395	0.967248	0.0824968	1.05846	0.151519	1.05846	Op0136r_1	NA	Q1LR32 D-Ala-D-Ala carboxypeptidase PBP3. Serine peptidase. MEROPS family S13
Rmet_0513	Q1LR27	mdtB	1503.52	237.875	2404.05	417.969	805.616	347.044	2959.15	114.619	1.59895	1.37309	0.53582	1.19316	1.96815	4.12951	1.96815	Op0138r_1	EIP-TRA-Ion	Q1LR27 Acriflavin resistance protein
Rmet_0514	Q1LR26	mdtA	1931.02	224.385	1990.14	444.262	1594.61	285.277	1421.32	211.801	1.03062	0.0884177	0.825787	0.660063	0.736048	1.16853	1.03062	Op0138r_1	EIP-TRA-Other	Q1LR26 Secretion protein HlyD
Rmet_0515	Q1LR25	ompR	1652.94	99.5921	1460.09	125.539	1844.85	296.713	1999.69	295.642	0.883328	0.856618	1.1161	0.48425	1.20978	0.877337	1.20978	Op0139f_1	EIP-SIG-2Comp	Q1LR25 Two component transcriptional regulator, winged helix family
Rmet_0516	Q1LR24	envZ	1582.6	148.597	1483.54	295.704	1874.44	502.751	1886.55	155.461	0.937411	0.222942	1.18441	0.448063	1.19206	0.999665	1.19206	Op0139f_1	EIP-SIG-2Comp	Q1LR24 Sensor protein
Rmet_0518	Q1LR22		1876.79	211.44	3215.94	246.05	3110.12	1127.02	330.103	70.9144	1.71353	2.92716	1.65714	0.921446	0.175887	5.47784	1.71353	Op0140r_2	NA	Q1LR22 Putative uncharacterized protein
Rmet_0519	Q1LR21	xerD	3391.92	462.84	1197.26	227.908	1992.37	796.106	943.209	14.7404	0.352975	3.17722	0.587389	1.11168	0.278076	5.12732	0.587389	Op0140r_2	GIP-REP-Recomb	Q1LR21 Tyrosine recombinase XerD subunit
Rmet_0521	Q1LR19	bug	1744.91	353.725	1339.94	365.225	1795.74	457.599	1998.9	200.51	0.767913	0.563281	1.02913	0.0626504	1.14556	0.458278	1.14556	Op0140r_2	NA	Q1LR19 Uncharacterized protein UPF0065
Rmet_0522	Q1LR18		1578.58	166.955	1687.48	175.975	1773.09	553.019	2144.7	340.625	1.06899	0.317558	1.12322	0.27016	1.35862	1.11532	1.35862	Op0140r_1	NA	Q1LR18 Putative uncharacterized protein
Rmet_0525	Q1LR15		1089.23	205.699	4655.15	3166.41	964.646	342.2	763.939	247.839	4.2738	1.05747	0.885623	0.227383	0.701357	0.717229	4.2738	Op0143f_1	NA	Q1LR15 Putative uncharacterized protein
Rmet_0526	Q1LR14	amiC	1638.9	228.823	1614.63	254.378	1404.3	499.825	1751.54	393.232	0.985187	0.0502439	0.856855	0.321966	1.06873	0.181074	1.06873	Op0143f_2	MET-PepGlyc	Q1LR14 Cell wall hydrolase/autolysin
Rmet_0528	Q1LR12		1712.7	147.337	1909.25	150.448	2335.79	1277.75	1428.76	212.963	1.11476	0.660018	1.3638	0.437228	0.834211	0.788085	1.3638	Op0145f_1	NA	Q1LR12 Transcriptional regulator, LysR family
Rmet_0531	Q1LR09		1651.43	321.658	1501.03	106.364	1760.42	438.723	2099.23	638.212	0.908928	0.351381	1.066	0.143337	1.27116	0.46653	1.27116	Op0148r_1	NA	Q1LR09 Short-chain dehydrogenase/reductase SDR
Rmet_0532	Q1LR08	adk	1697.95	310.935	1829.21	143.992	1848.44	816.767	1900.5	464.176	1.07731	0.28853	1.08863	0.133445	1.11929	0.261312	1.11929	Op0148r_1	MET-NUC-Pur	Q1LR08 Adenylate kinase
Rmet_0533	Q1LR07	kdsB	2772.93	244.798	1971.55	254.465	2457.31	542.019	641.501	39.9123	0.711001	1.60511	0.886179	0.40113	0.231345	7.48629	0.886179	Op0148r_1	MET-GLYC-LPS	Q1LR07 3-deoxy-D-manno-octulosonate cytidylyltransferase
Rmet_0535	Q1LR05	lpxK	2140.24	278.328	1817.16	72.5132	1603.6	418.931	1488.81	163.825	0.849044	0.920878	0.749261	0.769646	0.695628	1.47331	0.849044	Op0148r_1	MET-GLYC-LPS	Q1LR05 Tetraacyldisaccharide 4'-kinase
Rmet_0536	Q1LR04	exbD2	1573.14	600.781	1003.05	276.63	1913.71	682.676	1940.52	206.299	0.637612	0.649737	1.21649	0.265356	1.23354	0.455201	1.23354	Op0148r_1	NA	Q1LR04 Biopolymer transport protein ExbD/TolR
Rmet_0537	Q1LR03	exbB2	2262.41	1468.5	514.943	236.547	1240.46	613.645	2038.61	1063.36	0.227608	1.02488	0.548293	0.490814	0.901081	0.0883919	0.901081	Op0148r_1	NA	Q1LR03 MotA/TolQ/ExbB proton channel
Rmet_0538	Q1LR02	xseA	1775.45	160.741	1204.46	109.692	2190.49	248.078	1727.02	247.905	0.6784	2.11137	1.23377	1.01523	0.972723	0.118512	1.23377	Op0149f_2	GIP-REP-Recomb	Q1LR02 Exodeoxyribonuclease 7 large subunit
Rmet_0539	Q1LR01	sodB	1546.71	91.7337	1488.39	264.405	1720.28	43.2476	1882.12	255.755	0.962293	0.163761	1.11222	1.28589	1.21685	0.965225	1.21685	Op0149f_4	NA	Q1LR01 Superoxide dismutase
Rmet_0540	Q1LR00		1947.65	467.267	1738.28	163.633	1355.36	335.848	1514.2	435.703	0.892502	0.331858	0.695896	0.737486	0.777449	0.480028	0.892502	Op0149f_4	NA	Q1LR00 Transcriptional regulator, TetR family
Rmet_0545	Q1LQZ5		1817.86	220.291	2107	192.913	1809.28	419.805	2067.16	232.973	1.15906	0.699772	0.995281	0.0134018	1.13714	0.550017	1.15906	Op0151f_2	MET-EN-Methane	Q1LQZ5 Alcohol dehydrogenase, zinc-binding
Rmet_0546	Q1LQZ4	bdhA	1880.13	424.552	1558.6	217.805	1742.68	583.632	1740.05	73.979	0.828985	0.500547	0.926893	0.136334	0.925492	0.280994	0.926893	Op0152r_1	MET-CAH-But	Q1LQZ4 3-hydroxybutyrate dehydrogenase
Rmet_0554	Q1LQY6	fdsB	2137.76	630.086	1536.39	240.875	1770.58	425.564	1458.79	271.126	0.718693	0.690463	0.828244	0.347817	0.682394	0.753389	0.828244	Op0155f_1	MET-CAH-DiCarb	Q1LQY6 Respiratory-chain NADH dehydrogenase domain, 51 kDa subunit
Rmet_0555	Q1LQY5	fdsA	2247.98	396.604	2576.24	582.59	1345.33	234.668	1144.54	194.175	1.14603	0.33524	0.598464	1.42988	0.509142	1.86777	1.14603	Op0155f_1	MET-CAH-DiCarb	Q1LQY5 Formate dehydrogenase, alpha subunit
Rmet_0558	Q1LQY2		1602.14	136.401	1203.27	269.625	1344.37	330.164	2351.52	357.625	0.751039	0.982376	0.839105	0.552498	1.46773	1.51688	1.46773	Op0156r_1	NA	Q1LQY2 Glycosyl transferase, family 51
Rmet_0561	Q1LQX9		1879.92	184.489	1980.3	305.24	1663.25	531.631	1613.76	299.403	1.05339	0.204965	0.884743	0.302566	0.858419	0.55004	1.05339	Op0157f_1	NA	Q1LQX9 Protein tyrosine/serine phosphatase
Rmet_0563	Q1LQX7	ptb	1911.5	567.95	927.085	273.127	1822.3	416.912	1938.65	276.596	0.485005	1.17042	0.953335	0.090571	1.01421	0.0321518	1.01421	Op0158r_1	MET-CAH-Pyr	Q1LQX7 Phosphate acetyl/butaryl transferase
Rmet_0564	Q1LQX6		1676.86	329.365	1496.87	271.885	1732.48	209.11	1708.68	457.663	0.892662	0.299362	1.03317	0.10329	1.01898	0.0404321	1.03317	Op0159f_1	NA	Q1LQX6 Putative uncharacterized protein
Rmet_0565	Q1LQX5	fabI	2167.09	435.374	2315.07	240.559	1772.9	431.044	1025.09	238.76	1.06828	0.21892	0.818102	0.454966	0.473025	1.69403	1.06828	Op0159f_1	MET-LIP-FASyn	Q1LQX5 Enoyl-[acyl-carrier-protein] reductase (NADH)
Rmet_0567	Q1LQX3	modE	1574.84	574.557	1835.99	226.958	1928.01	568.709	1842	451.487	1.16583	0.325826	1.22426	0.308916	1.16965	0.260384	1.22426	Op0159f_1	EIP-TRA-ABC	Q1LQX3 Transcriptional regulator, ModE family
Rmet_0571	Q1LQW9	modA	1555.31	177.999	1902.14	1009.2	1655.53	353.312	1704.66	134.077	1.223	0.292147	1.06444	0.188628	1.09603	0.478574	1.223	Op0160r_1	EIP-TRA-ABC	Q1LQW9 Molybdenum ABC transporter, periplasmic molybdate-binding protein
Rmet_0578	Q1LQW2		1717.9	407.258	1635.75	155.474	1754.08	231.66	1676	76.6454	0.952183	0.145975	1.02106	0.0566307	0.975608	0.0865953	1.02106	Op0164r_1	NA	Q1LQW2 Putative uncharacterized protein
Rmet_0579	Q1LQW1	pqiB	1340.04	259.381	2106.61	873.203	1573.9	294.302	1877.2	352.664	1.57205	0.676836	1.17452	0.422371	1.40086	0.877653	1.57205	Op0164r_1	NA	Q1LQW1 Mammalian cell entry related
Rmet_0587	Q1LQV3		1731.57	488.967	1410.47	298.051	1794.39	254.983	2033.53	252.335	0.814563	0.407993	1.03628	0.0844362	1.17439	0.407339	1.17439	Op0166r_3	NA	Q1LQV3 Excisionase/Xis, DNA-binding
Rmet_0588	Q1LQV2	gltR2	2044.94	185.392	1029.67	229.607	2119.89	676.979	1874.94	184.067	0.503521	2.44644	1.03665	0.0869141	0.916868	0.460133	1.03665	Op0166r_2	NA	Q1LQV2 Two component, sigma54 specific, transcriptional regulator, Fis family
Rmet_0595	Q1LQU5	iorB	1862.25	171.014	1569.91	207.992	1739.94	335.675	2061.86	790.582	0.843018	0.771331	0.934324	0.241381	1.10719	0.207583	1.10719	Op0167f_2	NA	Q1LQU5 Twin-arginine translocation pathway signal
Rmet_0596	Q1LQU4		597.275	134.469	729.361	171.597	537.117	77.5977	6677.48	6628.11	1.22115	0.431561	0.89928	0.283673	11.1799	0.899096	11.1799	Op0168r_1	GIP-TK-RNAP	Q1LQU4 Putative transmembrane transcriptional regulator (Anti-sigma factor)
Rmet_0607	Q1LQT3		1734.73	359.143	1548.9	118.557	1614.04	128.803	2036.1	460.96	0.892874	0.389021	0.930429	0.247338	1.17372	0.367473	1.17372	Op0172r_2	MET-CAH-But	Q1LQT3 Hydroxymethylglutaryl-CoA lyase
Rmet_0608	Q1LQT2	accC	1885.34	320.298	1735.79	332.226	1750.74	616.005	1640.4	637.075	0.920677	0.229189	0.928606	0.143758	0.870085	0.255839	0.928606	Op0172r_2	MET-AA-ValLeuIle	Q1LQT2 3-methylcrotonoyl-CoA carboxylase, alpha subunit
Rmet_0609	Q1LQT1	accB	2122.91	202.287	1481.22	299.469	1768.36	176.922	1753.01	243.427	0.697733	1.27888	0.832992	0.934954	0.825758	0.829904	0.832992	Op0172r_2	MET-AA-ValLeuIle	Q1LQT1 Carboxyl transferase
Rmet_0615	Q1LQS5	groES	1460.09	185.455	1612.33	213.494	1745.44	494.135	2601.35	278.006	1.10427	0.3816	1.19544	0.419895	1.78164	2.46248	1.78164	Op0175f_1	GIP-PTL-Fold	Q1LQS5 10 kDa chaperonin
Rmet_0616	Q1LQS4	groEL	1542.21	51.5461	1351.91	185.772	1847.82	294.585	2411.11	579.326	0.876604	0.801891	1.19816	0.88292	1.56341	1.3773	1.56341	Op0175f_1	GIP-PTL-Fold	Q1LQS4 60 kDa chaperonin
Rmet_0638	Q1LQQ2		1886.8	296.246	1314.97	186.057	1822.99	216.765	1959.15	273.335	0.69693	1.18563	0.966178	0.124395	1.03834	0.127022	1.03834	Op0180r_4	NA	Q1LQQ2 Metallophosphoesterase
Rmet_0660	Q1LQN0		1815.86	470.499	1355.1	275.996	2118.26	535.022	1811.86	175.396	0.746255	0.617238	1.16653	0.300743	0.997799	0.00618797	1.16653	Op0182r_1	NA	Q1LQN0 Transcriptional regulator, LysR family
Rmet_0663	Q1LQM7		1144.6	160.187	751.548	144.74	2279.85	997.782	2515.41	693.738	0.656606	1.28899	1.99184	0.980385	2.19764	1.60531	2.19764	Op0184r_1	NA	Q1LQM7 Putative uncharacterized protein
Rmet_0665	Q1LQM5	lemA	1733.57	176.381	1418.43	218.68	1921.17	272.265	1673.2	174.639	0.818209	0.797722	1.10821	0.418134	0.965173	0.171999	1.10821	Op0184r_1	NA	Q1LQM5 LemA
Rmet_0667	Q1LQM3	hemL	1510.7	145.694	2130.02	93.3694	1747.86	313.457	1787.6	69.6185	1.40995	2.59059	1.15699	0.516522	1.18329	1.28604	1.40995	Op0186r_1	MET-COF-Porph	Q1LQM3 Glutamate-1-semialdehyde 2,1-aminomutase
Rmet_0669	Q1LQM1	pilG	1076.91	343.83	1647.26	386.727	2392.01	1002.62	1662.32	338.965	1.52961	0.780696	2.22117	0.976717	1.54359	0.857362	2.22117	Op0187f_1	GIP-PTL-T2S	Q1LQM1 Response regulator receiver domain protein (CheY-like)
Rmet_0671	Q1LQL9	pilI	1351.51	225.138	2971.9	657.65	1488.1	165.607	1103.31	421.501	2.19895	1.83554	1.10106	0.349556	0.816353	0.383832	2.19895	Op0187f_1	GIP-PTL-T2S	Q1LQL9 CheW protein
Rmet_0672	Q1LQL8	pilJ	1321.08	61.1923	1389.6	165.833	2423.76	473.867	1575.15	147.177	1.05186	0.301787	1.83468	2.06086	1.19232	1.21932	1.83468	Op0187f_1	GIP-PTL-T2S	Q1LQL8 Methyl-accepting chemotaxis sensory transducer
Rmet_0673	Q1LQL7	pilL2	1480.69	314.113	1536.58	245.057	2133.65	470.642	1977.02	365.409	1.03774	0.0999467	1.44098	0.832051	1.3352	0.730409	1.44098	Op0187f_1	GIP-PTL-T2S	Q1LQL7 CheA signal transduction histidine kinases
Rmet_0675	Q1LQL5	tsaC	2356.46	403.92	2025.39	448.785	1674.05	498.779	1232.18	208.887	0.859507	0.388253	0.710408	0.755968	0.522893	1.83464	0.859507	Op0188r_1	MET-LIP-FASyn	Q1LQL5 Short-chain dehydrogenase/reductase SDR
Rmet_0677	Q1LQL3	puuC	1633.22	371.381	1437.27	204.197	1998.39	364.057	1883.6	152.39	0.880019	0.340449	1.22359	0.496534	1.1533	0.478018	1.22359	Op0188r_1	MET-CAH-FbP	Q1LQL3 Aldehyde dehydrogenase
Rmet_0678	Q1LQL2	ppa	1499.9	348.545	1195.65	290.305	1782.37	468.312	2122.59	383.749	0.797154	0.476245	1.18832	0.345795	1.41515	0.850322	1.41515	Op0189f_1	MET-EN-OxPhos	Q1LQL2 Inorganic pyrophosphatase
Rmet_0680	Q1LQL0	nadE	1766.4	238.737	1007.83	116.018	2089.19	382.422	2088.08	257.176	0.570558	2.13828	1.18274	0.519656	1.18211	0.648664	1.18274	Op0191f_1	MET-AA-GluGSH	Q1LQL0 NAD+ synthetase
Rmet_0681	Q1LQK9	glnB	1330.2	238.728	1386.75	496.657	1364.43	159.786	2579.62	240.316	1.04251	0.0768957	1.02574	0.0859037	1.93928	2.60816	1.93928	Op0191f_2	EIP-SIG-2Comp	Q1LQK9 Nitrogen regulatory protein P-II
Rmet_0683	Q1LQK7		1411.8	1073.31	3733.95	689.326	1172.72	238.114	1104.56	165.353	2.64482	1.31743	0.830657	0.182305	0.782375	0.248044	2.64482	Op0192r_1	NA	Q1LQK7 Smr protein/MutS2
Rmet_0684	Q1LQK6	trxB	1981.31	902.527	855.052	532.685	1332.7	465.72	2109.05	221.514	0.43156	0.78473	0.672638	0.47404	1.06447	0.113643	1.06447	Op0192r_1	MET-NUC-Pyr	Q1LQK6 Thioredoxin reductase
Rmet_0685	Q1LQK5	ftsK	1747.84	482.284	2200.26	605.439	1635.76	416.299	1533.99	169.763	1.25884	0.415933	0.935875	0.12473	0.877649	0.327966	1.25884	Op0193f_1	EIP-TRA-Other	Q1LQK5 DNA translocase FtsK
Rmet_0686	Q1LQK4	lolA	1370.33	461.671	2675.69	751.24	1701.36	463.415	1190.91	327.413	1.9526	1.07623	1.24158	0.357845	0.869069	0.227375	1.9526	Op0193f_1	NA	Q1LQK4 Outer-membrane lipoprotein carrier protein
Rmet_0687	Q1LQK3		1562.2	495.38	749.155	344.585	2181.79	407.184	2182.4	170.287	0.479552	0.967948	1.39661	0.686478	1.39701	0.931702	1.39701	Op0193f_1	NA	Q1LQK3 Putative lipoprotein transmembrane
Rmet_0690	Q1LQK0		2055.65	606.112	897.612	548.514	1293.09	439.547	1602.74	378.47	0.436657	1.00295	0.629042	0.72926	0.779679	0.459994	0.779679	Op0195f_1	EIP-TRA-ABC	Q1LQK0 Extracellular solute-binding protein, family 3
Rmet_0694	Q1LQJ6	ycaJ	1902.85	269.773	2283.95	141.785	2080.66	358.532	1298.54	182.862	1.20028	0.925995	1.09345	0.283007	0.682417	1.3351	1.20028	Op0195f_2	GIP-REP-Recomb	Q1LQJ6 Recombination protein MgsA
Rmet_0695	Q1LQJ5	serS	1322.94	147.228	1481.99	137.645	2190.93	614.243	1858.5	451.519	1.12022	0.558302	1.6561	1.13988	1.40482	0.894467	1.6561	Op0195f_3	MET-AA-GlySerThr	Q1LQJ5 Seryl-tRNA synthetase
Rmet_0697	Q1LQJ3	pilA	267.73	93.0729	3517.23	449.344	1715.89	224.578	1202.75	281.75	13.1372	5.99077	6.40902	4.55896	4.4924	2.49456	13.1372	Op0196r_2	GIP-PTL-T2S	Q1LQJ3 Pilus assembly protein major pilin PilA
Rmet_0698	Q1LQJ2		1516.46	71.6547	2461.26	739.866	1317.86	307.004	1610.86	531.742	1.62303	1.16424	0.869038	0.524477	1.06225	0.156456	1.62303	Op0196r_1	NA	Q1LQJ2 Putative uncharacterized protein
Rmet_0701	Q1LQI9	gltI	939.187	123.669	1012.13	95.0742	1047.71	1011.21	4937.45	1081.34	1.07767	0.333476	1.11555	0.0956279	5.25716	3.31805	5.25716	Op0197f_2	EIP-TRA-ABC	Q1LQI9 Extracellular solute-binding protein, family 3
Rmet_0703	Q1LQI7	cphA1	1768.26	203.367	1581.95	214.881	2001.71	467.03	1870.04	245.35	0.894637	0.445454	1.13202	0.348217	1.05756	0.226808	1.13202	Op0198r_1	NA	Q1LQI7 Cyanophycin synthetase
Rmet_0704	Q1LQI6	cphA2	1961.76	112.068	1504.51	232.956	2015.76	143.09	1578.05	219.482	0.766918	1.32528	1.02752	0.211623	0.804403	1.15734	1.02752	Op0198r_1	NA	Q1LQI6 Cyanophycin synthetase
Rmet_0705	Q1LQI5		1471.53	590.154	1138.71	321.962	1993.94	776.872	2002.69	431.927	0.773829	0.364884	1.35501	0.382154	1.36096	0.519688	1.36096	Op0199f_1	EIP-TRA-ABC	Q1LQI5 ABC transporter-related protein
Rmet_0706	Q1LQI4		3217.15	162.867	2254.09	124.799	862.952	433.293	872.103	97.9829	0.700647	3.34786	0.268235	3.94894	0.27108	8.99004	0.700647	Op0199f_1	NA	Q1LQI4 Putative uncharacterized protein
Rmet_0710	Q1LQI0	gph	1702	587.852	1811.98	498.711	1823.59	482.686	1643.18	148.003	1.06462	0.101223	1.07144	0.113577	0.965441	0.0799331	1.07144	Op0202r_2	MET-CAH-DiCarb	Q1LQI0 Phosphoglycolate phosphatase
Rmet_0711	Q1LQH9	ubiG	1856.87	300.054	1743.73	383.735	1730.08	507.504	1724.96	503.683	0.93907	0.165461	0.931715	0.157013	0.928963	0.164118	0.93907	Op0202r_2	MET-COF-CoQ	Q1LQH9 3-demethylubiquinone-9 3-methyltransferase
Rmet_0712	Q1LQH8	ompA	1554.27	284.743	1138.06	234.633	1767.69	367.064	2035.35	687.988	0.732216	0.801361	1.13732	0.327436	1.30953	0.494572	1.30953	Op0202r_2	EIP-TRA-Pores	Q1LQH8 OmpA/MotB
Rmet_0713	Q1LQH7	gyrA	1748.42	148.233	1893.72	132.777	1815.38	241.532	1595.91	159.416	1.0831	0.517055	1.03829	0.171778	0.91277	0.495741	1.0831	Op0203f_1	GIP-REP-Complex	Q1LQH7 DNA gyrase subunit A
Rmet_0714	Q1LQH6		1779.84	271.824	1484.49	301.215	1775.22	543.729	1515.18	397.941	0.834059	0.515408	0.997409	0.00565554	0.851304	0.395146	0.997409	Op0203f_2	NA	Q1LQH6 Putative signal peptide protein
Rmet_0715	Q1LQH5	serC	1792.93	272.369	1740.04	135.362	1821.64	211.686	1848.77	66.9835	0.970502	0.12971	1.01602	0.0593284	1.03115	0.164571	1.03115	Op0203f_2	MET-AA-GlySerThr	Q1LQH5 Phosphoserine aminotransferase
Rmet_0716	Q1LQH4	pheA	1348.88	572.094	2467.15	342.325	1954.67	399.282	1461.35	148.041	1.82904	1.22294	1.44911	0.62364	1.08338	0.156182	1.82904	Op0203f_2	NA	Q1LQH4 Prephenate dehydratase / chorismate mutase
Rmet_0717	Q1LQH3	hisC	1699.07	221.883	1627.65	375.901	1556.74	616.06	2397.33	499.817	0.957968	0.119466	0.916234	0.169849	1.41097	0.967518	1.41097	Op0203f_2	MET-AA-His	Q1LQH3 Aminotransferase
Rmet_0718	Q1LQH2	tyrA	1811.57	576.414	1618.32	246.635	1642.73	269.634	1738.33	163.886	0.893326	0.234793	0.906801	0.199558	0.95957	0.0989338	0.95957	Op0203f_2	MET-AA-PheTyrTrp	Q1LQH2 Prephenate dehydrogenase
Rmet_0719	Q1LQH1	aroA	1682.97	338.585	1663.96	253.929	1778.41	384.317	1808.64	475.798	0.988706	0.0320782	1.05671	0.132035	1.07468	0.154322	1.07468	Op0203f_2	MET-AA-PheTyrTrp	Q1LQH1 3-phosphoshikimate 1-carboxyvinyltransferase
Rmet_0721	Q1LQG9	cmk	2323.26	661.945	1896.15	170.644	1643.36	220.876	1332.95	219.739	0.816158	0.512994	0.707351	0.770143	0.57374	1.12321	0.816158	Op0205f_1	MET-NUC-Pyr	Q1LQG9 Cytidylate kinase
Rmet_0722	Q1LQG8	rpsA	1593.64	189.499	1525.23	187.916	1756.97	262.376	1995.88	427.955	0.957076	0.181249	1.10249	0.36146	1.25241	0.651457	1.25241	Op0205f_2	GIP-TL-Ribo	Q1LQG8 SSU ribosomal protein S1P
Rmet_0723	Q1LQG7	ihfB	1653.62	286.558	1689.77	225.105	1871.12	157.571	1977.38	332.726	1.02186	0.0706466	1.13153	0.48972	1.19578	0.522786	1.19578	Op0205f_2	GIP-REP-Recomb	Q1LQG7 Integration host factor, beta subunit
Rmet_0725	Q1LQG5	lapB	1590.4	207.072	1490.33	117.839	1861.73	412.304	1955.4	268.405	0.937074	0.308014	1.1706	0.438061	1.2295	0.767643	1.2295	Op0205f_2	NA	Q1LQG5 Tetratricopeptide TPR_2
Rmet_0726	Q1LQG4	ugd	1216.2	263.793	1950.59	599.184	3400.64	2173.98	1188.31	219.969	1.60384	0.850999	2.79613	0.896082	0.977069	0.0576497	2.79613	Op0205f_2	MET-CAH-Pent	Q1LQG4 UDP-glucose/GDP-mannose dehydrogenase
Rmet_0727	Q1LQG3	rfaE	1746.81	303.371	1910.67	145.307	2027.79	485.969	1606.5	213.24	1.09381	0.365207	1.16085	0.355964	0.919679	0.271588	1.16085	Op0205f_2	NA	Q1LQG3 D-alpha,beta-D-heptose 7-phosphate 1-kinase
Rmet_0728	Q1LQG2	hldD	1647.84	253.508	1802.71	510.247	1874.34	596.301	1647.78	106.915	1.09398	0.202767	1.13745	0.26653	0.999963	0.000168966	1.13745	Op0205f_2	MET-GLYC-LPS	Q1LQG2 ADP-L-glycero-D-manno-heptose-6-epimerase
Rmet_0731	Q1LQF9	cysM	1805.87	142.088	1692.28	391.126	2024.83	94.4169	1959.75	400.121	0.9371	0.213028	1.12125	0.925829	1.08522	0.283815	1.12125	Op0205f_4	NA	Q1LQF9 Cysteine synthase
Rmet_0732	Q1LQF8	mltB	1536.2	139.858	1977.93	359.445	1706.24	633.003	1454.86	328.025	1.28755	0.884701	1.11069	0.220015	0.947052	0.173843	1.28755	Op0206r_1	NA	Q1LQF8 Lytic murein transglycosylase B
Rmet_0733	Q1LQF7		2017.85	690.706	1	1	1857.43	264.672	1950.15	233.347	0.000495577	2.91576	0.920499	0.167914	0.966452	0.0732596	0.966452	Op0207f_1	NA	Q1LQF7 Histone deacetylase superfamily
Rmet_0734	Q1LQF6	metN	1646.67	104.093	1546.16	74.9882	1825.22	208.9	2007.94	79.0926	0.938963	0.561238	1.10843	0.570463	1.21939	1.97215	1.21939	Op0207f_1	EIP-TRA-ABC	Q1LQF6 Methionine import ATP-binding protein metN
Rmet_0736	Q1LQF4	metQ	1533.41	424.162	1408.98	148.709	1777.79	313.86	1930.74	93.1823	0.918853	0.217207	1.15937	0.331134	1.25912	0.76802	1.25912	Op0207f_2	EIP-TRA-ABC	Q1LQF4 Lipoprotein YaeC
Rmet_0737	Q1LQF3	etfB	1641.77	91.0151	1777.52	130.347	1776.45	607.369	1887.59	300.66	1.08269	0.613256	1.08203	0.192846	1.14973	0.627618	1.14973	Op0207f_3	NA	Q1LQF3 Electron transfer flavoprotein beta-subunit
Rmet_0738	Q1LQF2	etfA	1678.16	219.067	1803.2	284.892	1814.2	553.164	1590.09	190.102	1.07451	0.248124	1.08106	0.176159	0.947521	0.215236	1.08106	Op0207f_3	NA	Q1LQF2 Electron transfer flavoprotein, alpha subunit
Rmet_0739	Q1LQF1		1786.82	271.931	1827.55	148.249	1676.15	429.775	1696.12	49.7999	1.02279	0.0969255	0.938061	0.157721	0.949236	0.281933	1.02279	Op0207f_3	NA	Q1LQF1 Acyl-CoA dehydrogenase-like protein
Rmet_0748	Q1LQE2	rpsP	1486.37	214.204	1916.67	279.847	1817.12	327.316	1796.91	286.283	1.2895	0.87096	1.22252	0.610776	1.20892	0.620466	1.2895	Op0213f_1	GIP-TL-Ribo	Q1LQE2 SSU ribosomal protein S16P
Rmet_0749	Q1LQE1	rimM	1609.9	408.78	1919.86	224.643	1581.96	253.088	1909.26	460.947	1.19254	0.489348	0.982644	0.0422161	1.18595	0.344206	1.19254	Op0213f_1	GIP-TL-Ass	Q1LQE1 Ribosome maturation factor rimM
Rmet_0751	Q1LQD9	rplS	1670.85	376.796	1464.7	131.494	1838.13	479.739	2157.59	184.65	0.876621	0.405573	1.10012	0.195296	1.29131	0.866937	1.29131	Op0213f_2	GIP-TL-Ribo	Q1LQD9 50S ribosomal protein L19
Rmet_0752	Q1LQD8		1693.39	338.093	1278.22	128.072	2143.7	306.313	1837.7	522.217	0.754828	0.890613	1.26592	0.698802	1.08522	0.167747	1.26592	Op0213f_2	NA	Q1LQD8 NUDIX hydrolase
Rmet_0753	Q1LQD7	trhO	1804.11	192.225	2656.7	236.473	1613.58	415.011	1740.03	110.957	1.47258	1.98878	0.894387	0.313779	0.964479	0.211372	1.47258	Op0214r_1	NA	Q1LQD7 UPF0176 protein Rmet_0753
Rmet_0754	Q1LQD6	dnaE	1689.66	115.614	2226.91	635.491	1679.59	379.204	1666.25	142.471	1.31797	0.715287	0.994043	0.0203412	0.986144	0.090712	1.31797	Op0215f_1	GIP-REP-DNA_Pol	Q1LQD6 DNA polymerase III, alpha subunit
Rmet_0755	Q1LQD5		1254.77	253.497	2672.8	1682.17	2095.21	1097.4	1424.25	113.245	2.13012	0.732584	1.6698	0.62214	1.13507	0.462122	2.13012	Op0215f_1	NA	Q1LQD5 Glycosyl transferase, group 1
Rmet_0756	Q1LQD4		1915.77	360.479	1471.9	143.119	1733.91	348.852	1645.24	126.196	0.768308	0.881396	0.905071	0.256385	0.858787	0.555878	0.905071	Op0216r_1	NA	Q1LQD4 Glycosyl transferase, family 2
Rmet_0757	Q1LQD3	msbA	1705.77	245.334	1496.85	183.763	1863.96	244.645	1898.08	107.138	0.877521	0.486884	1.09273	0.322838	1.11274	0.545602	1.11274	Op0217f_1	NA	Q1LQD3 Lipid A export ATP-binding/permease protein msbA
Rmet_0758	Q1LQD2		1967.82	162.317	2137.16	246.517	1846.55	298.333	1346.86	174.28	1.08605	0.4142	0.938373	0.263262	0.684444	1.84481	1.08605	Op0217f_1	NA	Q1LQD2 Uncharacterised peroxidase-related
Rmet_0767	Q1LQC3	phnF	2160.86	211.918	2736.33	643.839	1634.22	244.658	1538.09	199.637	1.26631	0.672465	0.756281	1.15346	0.711794	1.51322	1.26631	Op0219f_1	NA	Q1LQC3 Transcriptional regulator, GntR family
Rmet_0768	Q1LQC2	phnM	2635.2	222.539	1397.04	402.631	1971.83	678.136	1	1	0.530147	1.98051	0.748267	0.736522	0.000379479	11.7841	0.748267	Op0219f_1	NA	Q1LQC2 Amidohydrolase 3
Rmet_0778	Q1LQB2	rng	1200.49	324.535	2911.88	545.017	1514.73	260.126	1244.55	143.202	2.42558	1.96813	1.26176	0.537475	1.0367	0.0942008	2.42558	Op0222r_3	GIP-TL-Ass	Q1LQB2 RNAse G
Rmet_0779	Q1LQB1		2887.01	369.835	4241.21	299.853	434.417	247.167	350.616	96.5545	1.46907	2.02214	0.150473	3.97502	0.121446	5.43836	1.46907	Op0222r_2	DIV-Division	Q1LQB1 Maf-like protein Rmet_0779
Rmet_0781	Q1LQA9	rsfS	1908.26	985.431	670.559	345.09	1437.81	538.582	2216.82	966.179	0.351398	0.930236	0.753467	0.308691	1.1617	0.158108	1.1617	Op0222r_2	NA	Q1LQA9 Iojap-related protein
Rmet_0782	Q1LQA8	nadD	2096.17	235.096	1383.48	339.394	1473.17	738.188	2041.3	761.539	0.660003	1.24056	0.702792	0.640098	0.973825	0.0550524	0.973825	Op0222r_1	MET-COF-NicAm	Q1LQA8 Nicotinate-nucleotide adenylyltransferase
Rmet_0783	Q1LQA7	hemF	1952.67	207.971	1635.99	252.893	2262.78	316.313	1143.79	251.084	0.837822	0.687147	1.15881	0.591484	0.585756	1.76206	1.15881	Op0222r_1	MET-COF-Porph	Q1LQA7 Coproporphyrinogen oxidase
Rmet_0784	Q1LQA6	purD	1853	55.3604	1901.98	136.019	1751.95	322.462	1644.58	196.287	1.02643	0.255905	0.945466	0.267456	0.88752	0.828244	1.02643	Op0222r_1	MET-NUC-Pur	Q1LQA6 Phosphoribosylamine--glycine ligase
Rmet_0785	Q1LQA5		1443.15	437.199	2653.02	733.986	1033.64	712.664	2461.45	1003.37	1.83835	1.03303	0.716238	0.356138	1.70561	0.706877	1.83835	Op0222r_1	NA	Q1LQA5 UPF0082 protein Rmet_0785
Rmet_0786	Q1LQA4	yjgR	1683.82	53.628	2230.86	300.122	1598.12	259.916	1588.24	525.913	1.32488	1.5464	0.949105	0.273319	0.943237	0.164921	1.32488	Op0223f_1	NA	Q1LQA4 Putative uncharacterized protein
Rmet_0788	Q1LQA2	upp	1964.95	687.477	1272.78	224.583	1896.64	622.005	1870.23	202.027	0.647742	0.758909	0.965233	0.0521692	0.951794	0.106488	0.965233	Op0224r_1	MET-NUC-Pyr	Q1LQA2 Uracil phosphoribosyltransferase
Rmet_0789	Q1LQA1	bug	2058.82	144.802	1722.24	360.368	1633.41	567.056	2010.21	322.732	0.836518	0.666267	0.793375	0.597596	0.976391	0.103962	0.976391	Op0224r_1	NA	Q1LQA1 Uncharacterized protein UPF0065
Rmet_0794	Q1LQ96		1534.7	190.004	1807.08	408.272	1911.3	315.319	1643.36	158.087	1.17748	0.455276	1.24539	0.745255	1.0708	0.312146	1.24539	Op0226r_2	EIP-TRA-ABC	Q1LQ96 Basic membrane lipoprotein
Rmet_0796	Q1LQ94		1301.4	277.476	1994.69	598.026	1791.39	254.688	1824.09	275.716	1.53273	0.79188	1.37651	0.920746	1.40164	0.94486	1.53273	Op0226r_1	EIP-TRA-ABC	Q1LQ94 Inner-membrane translocator
Rmet_0797	Q1LQ93		1423.45	173.557	1491.53	391.533	1530.68	345.346	2839.28	1383.04	1.04783	0.120471	1.07533	0.206642	1.99464	0.909562	1.99464	Op0226r_1	EIP-TRA-ABC	Q1LQ93 ABC transporter-related protein
Rmet_0798	Q1LQ92		2173.04	632.893	1400.91	266.288	1529.21	943.354	1736.5	337.018	0.644675	0.858711	0.70372	0.408457	0.799108	0.450088	0.799108	Op0226r_1	NA	Q1LQ92 Pirin-like protein
Rmet_0799	Q1LQ91		1137.55	166.034	1529.09	287.408	1725.91	243.163	2656.13	375.904	1.34419	0.863481	1.51721	1.43784	2.33495	2.80213	2.33495	Op0227f_1	EIP-TRA-ABC	Q1LQ91 Binding-protein-dependent transport systems inner membrane component
Rmet_0800	Q1LQ90		1484.43	398.728	1707.82	472.511	1663.45	326.664	2418.1	596.212	1.15049	0.256401	1.1206	0.246789	1.62897	0.938416	1.62897	Op0227f_1	EIP-TRA-ABC	Q1LQ90 Substrate-binding region of ABC-type glycine betaine transport system
Rmet_0801	Q1LQ89		1255.42	228.717	1531.32	353.886	1690.63	336.488	2580.46	464.879	1.21977	0.473568	1.34667	0.770013	2.05546	1.91039	2.05546	Op0227f_1	EIP-TRA-ABC	Q1LQ89 Binding-protein-dependent transport systems inner membrane component
Rmet_0802	Q1LQ88		1483.57	225.223	2157.74	636.026	1824.67	394.967	1928.19	296.216	1.45442	0.78278	1.22992	0.550002	1.2997	0.85269	1.45442	Op0227f_1	EIP-TRA-ABC	Q1LQ88 Glycine betaine/L-proline transport ATP binding subunit
Rmet_0807	Q1LQ83		1665.29	752.384	1006.46	656.326	896.434	887.31	2508.74	1056.96	0.604379	0.467678	0.538306	0.4689	1.50649	0.466164	1.50649	Op0229f_1	NA	Q1LQ83 Class II aldolase/adducin-like protein
Rmet_0809	Q1LQ81	ltaA	2237.3	298.915	1947.28	230.721	1593.13	286.723	1404.2	295.525	0.870371	0.547583	0.712079	1.09994	0.627632	1.40149	0.870371	Op0229f_2	MET-AA-GlySerThr	Q1LQ81 L-threonine aldolase
Rmet_0810	Q1LQ80		1989.99	313.71	1552.44	283.391	1910.45	449.858	1611.23	81.9712	0.780122	0.732798	0.960032	0.104164	0.809665	0.957245	0.960032	Op0229f_2	NA	Q1LQ80 NUDIX hydrolase
Rmet_0811	Q1LQ79	sirA	1375.14	448.142	2623.59	848.171	1635.58	618.825	1664.1	786.963	1.90787	0.963077	1.18939	0.244095	1.21014	0.23396	1.90787	Op0229f_2	GIP-PTL-Fold	Q1LQ79 SirA-like protein
Rmet_0812	Q1LQ78	fbp	1880.26	362.392	1612.27	155.414	1998.7	178.024	1661.14	552.037	0.857469	0.517558	1.06299	0.219169	0.883464	0.239624	1.06299	Op0230r_3	GIP-PTL-Fold	Q1LQ78 Peptidyl-prolyl cis-trans isomerase
Rmet_0813	Q1LQ77		2591.66	158.211	2521.34	300.805	2375.23	909.692	528.084	169.926	0.97287	0.153177	0.916491	0.202664	0.203763	6.28875	0.97287	Op0230r_2	NA	Q1LQ77 YaeQ
Rmet_0817	Q1LQ73	ybcJ	2822.29	147.135	979.408	90.9515	1805.96	462.905	1737.09	224.487	0.347026	7.74038	0.639891	1.66601	0.615489	2.92017	0.639891	Op0230r_1	NA	Q1LQ73 Putative uncharacterized protein
Rmet_0818	Q1LQ72	glnS	1728.99	181.695	1947.14	184.938	1774.96	1094.61	1669.35	179.84	1.12617	0.595009	1.02659	0.0360188	0.965505	0.164969	1.12617	Op0230r_1	MET-AA-GluGSH	Q1LQ72 Glutaminyl-tRNA synthetase
Rmet_0819	Q1LQ71		1945.98	354.667	1105.08	165.509	1868.02	187.536	1810.09	199.281	0.567881	1.61655	0.959942	0.14377	0.930173	0.245298	0.959942	Op0231f_1	NA	Q1LQ71 L-carnitine dehydratase/bile acid-inducible protein F
Rmet_0821	Q1LQ69		1960.56	283.27	1909.18	121.896	1782.72	188.099	1506.26	386.399	0.97379	0.126827	0.909293	0.377277	0.768278	0.678402	0.97379	Op0232r_2	NA	Q1LQ69 Phenazine biosynthesis PhzC/PhzF protein
Rmet_0822	Q1LQ68	ggt	1877.57	235.071	2139.99	261.269	1995.66	582.425	1220.27	355.826	1.13976	0.528692	1.06289	0.144451	0.649916	1.11239	1.13976	Op0232r_2	MET-LIP-Others	Q1LQ68 Gamma-glutamyltransferase 2. Threonine peptidase. MEROPS family T03
Rmet_0823	Q1LQ67	bug	1765.85	242.175	1880.85	261.571	3087.93	1298.58	991.839	285.786	1.06512	0.228282	1.7487	0.858074	0.561678	1.46604	1.7487	Op0232r_1	NA	Q1LQ67 Uncharacterized protein UPF0065
Rmet_0825	Q1LQ65		1334.25	295.826	1132.17	164.103	2039.09	337.88	2250.71	194.532	0.848546	0.439367	1.52827	1.11225	1.68688	1.86897	1.68688	Op0234r_1	NA	Q1LQ65 Putative uncharacterized protein
Rmet_0828	Q1LQ62	bug	2064.58	377.842	1352.45	346.237	1688.87	113.164	1240.69	466.155	0.655073	0.983494	0.818021	0.765181	0.60094	0.976176	0.818021	Op0236r_2	NA	Q1LQ62 Uncharacterized protein UPF0065
Rmet_0830	Q1LQ60		1929.3	410.589	2051.62	749.743	1657.21	666.457	1365.59	216.007	1.0634	0.105418	0.858966	0.252633	0.707815	0.899643	1.0634	Op0236r_1	NA	Q1LQ60 L-carnitine dehydratase/bile acid-inducible protein F
Rmet_0831	Q1LQ59	alaS	1677.26	74.4842	1875.86	83.9273	1783.59	216.223	1634.16	175.629	1.11841	1.25371	1.06339	0.365747	0.974301	0.172335	1.11841	Op0237f_1	MET-AA-AlaAsp	Q1LQ59 Alanyl-tRNA synthetase
Rmet_0833	Q1LQ57		1492.45	404.922	2247.68	545.173	1860.76	911.649	1710.23	551.455	1.50603	0.794898	1.24678	0.27975	1.14592	0.227706	1.50603	Op0238r_1	NA	Q1LQ57 Transcriptional regulator, GntR family
Rmet_0847	Q1LQ43		1493.34	238.065	1478.86	232.458	1958.89	219.945	1755.28	261.391	0.990305	0.030771	1.31175	1.01646	1.1754	0.524443	1.31175	Op0242r_1	NA	Q1LQ43 Putative uncharacterized protein
Rmet_0848	Q1LQ42		1681.66	369.38	1653.98	364.544	1933.66	234.767	1692.18	74.992	0.983542	0.0377118	1.14985	0.417114	1.00625	0.023671	1.14985	Op0242r_1	NA	Q1LQ42 Putative uncharacterized protein
Rmet_0850	Q1LQ40	hemN	1760.65	270.413	1566.99	502.028	2040.55	977.557	1818.38	319.007	0.890005	0.250716	1.15897	0.224284	1.03279	0.0979445	1.15897	Op0244r_2	MET-COF-Porph	Q1LQ40 Coproporphyrinogen III oxidase, anaerobic
Rmet_0851	Q1LQ39	yggV	1751.35	799.753	1453.9	252.965	1660.5	539.636	2129.1	198.465	0.83016	0.282555	0.948126	0.067829	1.21569	0.37842	1.21569	Op0244r_2	NA	Q1LQ39 Nucleoside-triphosphatase
Rmet_0852	Q1LQ38	rph	1792.38	562.207	1157.12	379.964	1813.99	733.113	2105.32	890.155	0.645574	0.674259	1.01206	0.0166815	1.17459	0.215465	1.17459	Op0244r_2	GIP-TL-Ass	Q1LQ38 Ribonuclease PH
Rmet_0853	Q1LQ37		2133.7	163.296	2363.27	625.315	1752.18	516.206	1225.31	277.328	1.10759	0.29111	0.821196	0.561462	0.574267	2.06159	1.10759	Op0244r_2	NA	Q1LQ37 Protein serine/threonine phosphatases
Rmet_0854	Q1LQ36		2226.27	1403.39	564.007	497.741	1072.54	900.703	1817.55	836.253	0.253341	0.874358	0.481764	0.500733	0.816408	0.182496	0.816408	Op0244r_2	NA	Q1LQ36 Serine/threonine protein kinase
Rmet_0855	Q1LQ35		1728.81	131.423	2131.29	283.06	1860.54	272.794	1628.76	229.003	1.23281	0.971038	1.0762	0.325889	0.942126	0.277595	1.23281	Op0245f_1	NA	Q1LQ35 Putative uncharacterized protein
Rmet_0856	Q1LQ34	gmk	1422.13	177.003	1817.53	149.564	1898	764.467	2008.21	269.844	1.27803	1.21078	1.33462	0.505452	1.41211	1.31158	1.41211	Op0245f_1	MET-NUC-Pur	Q1LQ34 Guanylate kinase
Rmet_0857	Q1LQ33	rpoZ	1268.23	341.653	1786.68	213.658	1740.33	218.803	2056.13	326.889	1.4088	0.933619	1.37225	0.842353	1.62126	1.17854	1.62126	Op0245f_2	GIP-TK-RNAP	B3R3N5 DNA-DIRECTED RNA POLYMERASE (OMEGA CHAIN) PROTEIN
Rmet_0858	Q1LQ32	spoT	1818.09	185.322	979.287	126.47	2029.04	180.837	2109.1	126.229	0.538637	2.69025	1.11603	0.57612	1.16007	0.934091	1.16007	Op0245f_2	MET-NUC-Pur	Q1LQ32 (P)ppGpp synthetase I (GTP pyrophosphokinase), SpoT/RelA
Rmet_0866	Q1LQ24	aspH	1837.4	173.857	2887.89	218.715	2170.76	406.133	886.559	55.8512	1.57173	2.67593	1.18143	0.574758	0.482507	4.13936	1.57173	Op0249f_2	NA	Q1LQ24 Aspartyl/Asparaginyl beta-hydroxylase
Rmet_0867	Q1LQ23		1883.64	266.826	1273.96	294.222	2012.03	223.08	1775.91	167.265	0.67633	1.08668	1.06817	0.26209	0.942809	0.248166	1.06817	Op0250r_1	NA	Q1LQ23 Diguanylate cyclase (GGDEF domain)
Rmet_0868	Q1LQ22	gntR	1480.75	175.424	1374.09	222.499	1232.81	184.113	2414.56	2131.61	0.927964	0.268061	0.832557	0.689617	1.63063	0.404763	1.63063	Op0250r_1	NA	Q1LQ22 Transcriptional regulator, GntR family
Rmet_0869	Q1LQ21		1738.21	494.226	1251.63	221.839	1986.92	335.383	2171.72	238.144	0.720067	0.679523	1.14308	0.299789	1.2494	0.591928	1.2494	Op0251f_1	NA	Q1LQ21 FAD dependent oxidoreductase
Rmet_0871	Q1LQ19		1314.06	132.705	1787.38	811.157	3557.5	1329.38	1107.73	148.534	1.3602	0.501473	2.70725	1.53441	0.842985	0.733636	2.70725	Op0252r_1	NA	Q1LQ19 Putative uncharacterized protein
Rmet_0875	Q1LQ15	fbp1	2408.9	213.209	1392.19	476.079	1621.84	842.181	1696.18	278.787	0.577937	1.47501	0.673269	0.745754	0.704131	1.44863	0.704131	Op0254r_3	MET-CAH-FbP	Q1LQ15 D-fructose 1,6-bisphosphatase
Rmet_0876	Q1LQ14	pepN	1850.87	346.989	1436.4	191.55	1760.8	527.491	1844.9	269.765	0.776063	0.769636	0.951336	0.103	0.996771	0.00969152	0.996771	Op0254r_2	MET-OAA-GSH	Q1LQ14 Peptidase M1, alanyl aminopeptidase
Rmet_0877	Q1LQ13		1494.99	383.169	1446.78	161.448	1689.04	271.637	1833.6	105.805	0.967752	0.0885217	1.1298	0.296349	1.22649	0.692482	1.22649	Op0255f_1	NA	Q1LQ13 Putative lipoprotein transmembrane
Rmet_0878	Q1LQ12	maeB	1526.41	142.689	1467.72	105.022	1871.05	294.286	1793.39	315.894	0.961547	0.23695	1.22578	0.788693	1.17491	0.582185	1.22578	Op0255f_2	MET-CAH-Pyr	Q1LQ12 Malic enzyme, NAD-binding
Rmet_0882	Q1LQ08		1719.72	200.757	1095.37	275.448	1858.23	365.15	2077.53	492.53	0.636948	1.31109	1.08054	0.244764	1.20806	0.516109	1.20806	Op0256r_1	NA	Q1LQ08 Polysaccharide deacetylase
Rmet_0884	Q1LQ06		1741.24	137.606	2579.66	1659.9	1	1	1	1	1.48151	0.466434	0.000574305	12.5553	0.000574305	12.5553	1.48151	Op0256r_1	NA	Q1LQ06 Transcriptional regulator, GntR family
Rmet_0889	Q1LQ01	guaD	1527.13	380.166	1633.19	225.196	2820.32	1413.65	1466.35	61.4767	1.06945	0.175201	1.84681	0.720915	0.960197	0.137631	1.84681	Op0258r_2	MET-NUC-Pur	Q1LQ01 Guanine deaminase
Rmet_0890	Q1LQ00		1394.35	183.552	1550.45	120.906	2111.4	264.492	2004.4	175.802	1.11195	0.512715	1.51425	1.6004	1.43751	1.69763	1.51425	Op0258r_2	MET-NUC-Pur	Q1LQ00 Adenosine deaminase
Rmet_0892	Q1LPZ8	xdhB	1535.2	208.354	1016.61	203.693	2118.76	479.949	1964.8	128.016	0.662204	1.25855	1.38013	0.847836	1.27984	1.27718	1.38013	Op0258r_1	NA	Q1LPZ8 Xanthine oxidase
Rmet_0894	Q1LPZ6		1672.1	118.851	1827.27	292.938	1640.78	335.46	2131.37	924.823	1.0928	0.376812	0.981265	0.0689556	1.27466	0.440045	1.27466	Op0259f_1	NA	Q1LPZ6 Transcriptional regulator, LysR family
Rmet_0895	Q1LPZ5		2345.96	307.162	2603.33	335.154	2281.02	342.04	889.25	144.643	1.10971	0.400693	0.972316	0.100038	0.379056	3.2242	1.10971	Op0260r_1	EIP-TRA-ABC	Q1LPZ5 Putative signal peptide protein
Rmet_0896	Q1LPZ4		2160.76	130.789	1473.57	197.1	1754.26	394.29	1579.03	148.994	0.681966	2.09582	0.811871	0.774172	0.730777	2.0792	0.811871	Op0261f_1	NA	Q1LPZ4 Transcriptional regulator of molybdate metabolism, LysR family
Rmet_0898	Q1LPZ2	lolE	1870.44	247.736	2001.04	335.859	2277.89	1047.85	1195.24	239.401	1.06982	0.22378	1.21784	0.31449	0.639014	1.38606	1.21784	Op0261f_1	EIP-TRA-ABC	Q1LPZ2 Putative uncharacterized protein
Rmet_0901	Q1LPY9		1651.35	899.737	1472.09	1001.83	1754.76	176.888	1978.17	172.61	0.891446	0.0942696	1.06262	0.0960476	1.19791	0.304768	1.19791	Op0261f_2	NA	Q1LPY9 Transcriptional regulator, TetR family
Rmet_0910	Q1LPY0	rpoR	1648.08	795.683	1619	1111.01	3389.29	4612.79	1130.28	306.703	0.982351	0.0152556	2.05651	0.321941	0.685812	0.469715	2.05651	Op0262r_1	GIP-TK-RNAP	Q1LPY0 Sigma-24 (FecI-like)
Rmet_0911	Q1LPX9	ilvI	1893.77	209.064	1726.38	312.696	1934.36	521.4	1624.3	120.333	0.91161	0.320817	1.02144	0.055574	0.857709	0.818059	1.02144	Op0263f_2	MET-CAH-But	Q1LPX9 Acetolactate synthase, large subunit
Rmet_0912	Q1LPX8	ilvH	1605.26	183.765	1707.65	208.602	1777.81	831.763	1990.34	347.778	1.06378	0.260943	1.10749	0.169908	1.23989	0.724459	1.23989	Op0263f_2	MET-CAH-But	Q1LPX8 Acetolactate synthase, small subunit
Rmet_0913	Q1LPX7	ilvC	1680.3	272.16	1759.68	87.8841	1853.26	387.59	1954.59	200.324	1.04725	0.22049	1.10294	0.26217	1.16324	0.580539	1.16324	Op0263f_3	MET-AA-ValLeuIle	Q1LPX7 Ketol-acid reductoisomerase
Rmet_0916	Q1LPX4	pssA	1668.14	437.191	1468.9	197.066	1686.7	75.4346	1789.13	159.084	0.880563	0.314127	1.01112	0.0362011	1.07253	0.202917	1.07253	Op0263f_3	MET-LIP-GlycPLip	Q1LPX4 CDP-diacylglycerol--serine O-phosphatidyltransferase
Rmet_0917	Q1LPX3		1628.94	493.158	2752.92	448.607	1221.26	79.2407	1303.78	169.524	1.69001	1.19348	0.749729	0.712223	0.800385	0.490673	1.69001	Op0263f_4	NA	Q1LPX3 Peptidoglycan-binding LysM
Rmet_0918	Q1LPX2	leuA	1468.26	247.63	1249.55	168.479	2193.82	748.209	2420.84	812.929	0.851045	0.525596	1.49416	0.728588	1.64878	0.89819	1.64878	Op0263f_4	MET-CAH-Pyr	Q1LPX2 2-isopropylmalate synthase
Rmet_0919	Q1LPX1		1287.77	445.421	1933.71	889.428	1898.85	451.272	2484.01	203.748	1.5016	0.483911	1.47453	0.681481	1.92893	1.84273	1.92893	Op0264r_1	NA	Q1LPX1 Putative lipoprotein transmembrane
Rmet_0920	Q1LPX0		2055.92	710.742	1127.54	282.147	1533.43	591.313	1792.38	929.222	0.548434	0.935032	0.74586	0.401281	0.871814	0.160699	0.871814	Op0265f_1	EIP-TRA-ABC	Q1LPX0 Putative transporter signal peptide protein
Rmet_0921	Q1LPW9	rpsO	1703.23	298.295	1417.57	411.832	1443.04	599.654	2238.58	971.504	0.832282	0.40227	0.847234	0.289767	1.31431	0.4216	1.31431	Op0265f_2	GIP-TL-Ribo	Q1LPW9 30S ribosomal protein S15
Rmet_0923	Q1LPW7	pnp	1514.23	43.645	1462.93	204.806	1714.26	245.727	1931.13	319.843	0.966121	0.206482	1.1321	0.691247	1.27532	1.14695	1.27532	Op0267f_1	MET-NUC-Pur	Q1LPW7 Polyribonucleotide nucleotidyltransferase
Rmet_0924	Q1LPW6		1537.9	286.176	1403.75	127.121	1954.22	235.684	1825.1	217.31	0.91277	0.324585	1.27071	0.797767	1.18675	0.570423	1.27071	Op0267f_1	NA	Q1LPW6 Alcohol dehydrogenase, zinc-binding
Rmet_0925	Q1LPW5	cbbJ2	1918.27	408.964	1998	181.205	1766.34	41.1023	1774.52	368.596	1.04156	0.135097	0.920797	0.337579	0.925063	0.184873	1.04156	Op0267f_2	MET-CAH-FbP	Q1LPW5 Triosephosphate isomerase
Rmet_0929	Q1LPW1	nuoC	1452.71	183.382	1911.4	316.152	1730.64	159.454	1827.76	270.907	1.31574	0.918224	1.19132	0.810687	1.25817	0.825563	1.31574	Op0267f_3	MET-EN-OxPhos	Q1LPW1 NADH-quinone oxidoreductase subunit C
Rmet_0930	Q1LPW0	nuoD	1559.01	131.027	1458.85	105.449	1961.35	240.865	1751.19	244.43	0.935752	0.423568	1.25807	1.08187	1.12327	0.511836	1.25807	Op0267f_3	MET-EN-OxPhos	Q1LPW0 NADH dehydrogenase I, D subunit
Rmet_0931	Q1LPV9	nuoE	1654.56	208.67	1446.35	141.083	1866.79	709.529	1791.08	524.167	0.874159	0.595308	1.12827	0.231139	1.08252	0.186299	1.12827	Op0267f_3	MET-EN-OxPhos	Q1LPV9 NADH-quinone oxidoreductase, E subunit
Rmet_0932	Q1LPV8	nuoF	1771.38	224.242	1683.66	112.403	1928.41	282.648	1627.19	447.412	0.950477	0.260586	1.08864	0.309777	0.918599	0.214682	1.08864	Op0267f_3	MET-EN-OxPhos	Q1LPV8 NADH-quinone oxidoreductase, F subunit
Rmet_0933	Q1LPV7	nuoG	1798.14	76.4124	1833.88	44.5001	1915.3	354.036	1613.41	113.545	1.01988	0.295584	1.06516	0.272184	0.897267	0.972471	1.06516	Op0267f_3	MET-EN-OxPhos	Q1LPV7 NADH-quinone oxidoreductase
Rmet_0934	Q1LPV6	nuoH	1445.36	354.868	1731.83	380.511	1702.59	366.383	1898.82	225.783	1.1982	0.389562	1.17797	0.356649	1.31373	0.780948	1.31373	Op0267f_3	MET-EN-OxPhos	Q1LPV6 NADH-quinone oxidoreductase subunit H
Rmet_0935	Q1LPV5	nuoI	1838.63	555.467	1461.3	227.631	1990.21	307.74	1579.3	136.794	0.794779	0.481835	1.08244	0.175602	0.858959	0.374601	1.08244	Op0267f_3	MET-EN-OxPhos	Q1LPV5 NADH-quinone oxidoreductase subunit I
Rmet_0936	Q1LPV4	nuoJ	1729.68	90.006	1583.96	472.2	1706.91	238.038	1652.27	81.1007	0.915754	0.259191	0.986837	0.0694021	0.955247	0.452399	0.986837	Op0267f_3	MET-EN-OxPhos	Q1LPV4 NADH-ubiquinone/plastoquinone oxidoreductase, chain 6
Rmet_0937	Q1LPV3	nuoK	1350.64	551.986	3464.28	1216.59	1337.25	530.249	1298.05	581.557	2.56492	1.19511	0.990088	0.0123702	0.961066	0.0463905	2.56492	Op0267f_3	MET-EN-OxPhos	Q1LPV3 NADH-ubiquinone oxidoreductase, chain 4L
Rmet_0938	Q1LPV2	nuoL	2091.51	534.453	1360.37	182.058	1808.25	399.65	1580.82	241.771	0.650425	1.02042	0.864568	0.30324	0.755825	0.657921	0.864568	Op0267f_3	MET-EN-OxPhos	Q1LPV2 Proton-translocating NADH-quinone oxidoreductase, chain L
Rmet_0939	Q1LPV1	nuoM	1465.64	230.138	1570.11	442.589	1832.54	346.68	1830.53	231.315	1.07128	0.155297	1.25033	0.636063	1.24896	0.79073	1.25033	Op0267f_3	MET-EN-OxPhos	Q1LPV1 Proton-translocating NADH-quinone oxidoreductase, chain M
Rmet_0940	Q1LPV0	nuoN	1605.93	148.784	1171.26	235.711	1931.36	423.261	1903.48	272.999	0.729337	1.13048	1.20265	0.568902	1.18528	0.705461	1.20265	Op0267f_3	MET-EN-OxPhos	Q1LPV0 Proton-translocating NADH-quinone oxidoreductase, chain N
Rmet_0942	Q1LPU8		2047.39	289.307	1589.64	278.107	1869.05	329.396	1665.13	327.674	0.776424	0.806724	0.912893	0.288251	0.813296	0.619559	0.912893	Op0267f_3	MET-NUC-Pur	Q1LPU8 NUDIX hydrolase
Rmet_0944	Q1LPU6		1413.56	399.182	3159.18	706.923	1556.06	698.942	1543.57	536.806	2.23491	1.57816	1.10081	0.129771	1.09198	0.138905	2.23491	Op0267f_3	NA	Q1LPU6 Acyl-CoA dehydrogenase-like protein
Rmet_0945	Q1LPU5		1285.8	359.658	1803.78	196.091	2095.23	951.174	1943.82	372.131	1.40285	0.93204	1.62952	0.617497	1.51176	0.8992	1.62952	Op0267f_3	NA	Q1LPU5 Acyl-CoA dehydrogenase-like protein
Rmet_0948	Q1LPU2	cyoA	1853.87	326.644	1853.06	272.305	1720.59	247.242	1892.27	348.77	0.999565	0.00134591	0.928106	0.232246	1.02071	0.0568551	1.02071	Op0267f_4	MET-EN-OxPhos	Q1LPU2 Ubiquinol oxidase, subunit II
Rmet_0949	Q1LPU1	cyoB	1449.2	456.593	3070.81	656.753	1465.2	395.772	1644.48	299.932	2.11896	1.45652	1.01104	0.0187742	1.13475	0.258124	2.11896	Op0267f_4	MET-EN-OxPhos	Q1LPU1 Cytochrome c oxidase, subunit I
Rmet_0961	Q1LPS9	ureC	1945.06	562.031	1411.01	280.43	1777.75	284.025	1533.92	238.366	0.725432	0.63392	0.91398	0.197759	0.788624	0.51367	0.91398	Op0267f_5	MET-NUC-Pur	Q1LPS9 Urease
Rmet_0962	Q1LPS8	ureE	2471.44	337.415	1996.57	536.505	1396.54	393.885	1267.83	111.968	0.807855	0.543384	0.56507	1.46985	0.512993	2.67836	0.807855	Op0267f_5	GIP-PTL-Fold	Q1LPS8 UreE urease accessory-like protein
Rmet_0964	Q1LPS6	ureG	1779.3	179.664	1507.89	271.352	1879.69	208.729	1739.99	365.98	0.847467	0.601756	1.05642	0.258485	0.977911	0.0720305	1.05642	Op0267f_5	GIP-PTL-Fold	Q1LPS6 Urease accessory protein ureG
Rmet_0965	Q1LPS5		1643.59	296.691	1434.77	85.5808	2042.96	500.532	1815.27	186.533	0.872953	0.54624	1.24299	0.500958	1.10445	0.35528	1.24299	Op0268r_1	NA	Q1LPS5 Transcriptional regulator, XRE family
Rmet_0967	Q1LPS3	gstI	1773.82	329.305	1860.73	485.526	1362.95	729.031	2014.39	359.904	1.04899	0.106658	0.768368	0.388227	1.13562	0.349052	1.13562	Op0270r_1	MET-OAA-GSH	Q1LPS3 Glutathione S-transferase-like protein
Rmet_0968	Q1LPS2		1626.21	83.1086	1961.31	74.5038	1757.22	188.757	1697.63	106.581	1.20606	2.12607	1.08056	0.48189	1.04392	0.376486	1.20606	Op0270r_1	MET-CAH-Prop	Q1LPS2 Acyl-CoA dehydrogenase-like protein
Rmet_0969	Q1LPS1		2301.17	290.317	2920.08	512.064	1096.94	434.907	1205.93	167.927	1.26895	0.771335	0.476687	1.6605	0.524051	2.39008	1.26895	Op0271f_1	NA	Q1LPS1 Transcriptional regulator, LysR family
Rmet_0970	Q1LPS0	ggt	2086.99	303.927	1488.61	604.205	1644.06	206.344	1216.34	226.493	0.71328	0.658916	0.787768	0.868022	0.582818	1.64145	0.787768	Op0271f_2	MET-LIP-Others	Q1LPS0 Gamma-glutamyltransferase 1. Threonine peptidase. MEROPS family T03
Rmet_0972	Q1LPR8		1489.14	352.416	2412.96	365.378	2138.25	428.397	1169.65	38.8143	1.62038	1.28704	1.4359	0.831327	0.785454	0.816624	1.62038	Op0272r_1	NA	Q1LPR8 Aminoglycoside phosphotransferase
Rmet_0973	Q1LPR7	paaG	1447.16	252.915	1550.21	225.522	2023.35	506.901	1705.86	426.993	1.07121	0.215401	1.39816	0.758336	1.17877	0.380494	1.39816	Op0272r_1	MET-CAH-Prop	Q1LPR7 Enoyl-CoA hydratase / short chain enoyl-CoA hydratase
Rmet_0974	Q1LPR6	paaH	1266.06	110.68	2300.8	264.771	1403.4	182.196	2317.54	613.87	1.81729	2.75599	1.10848	0.468954	1.83051	1.45121	1.83051	Op0272r_1	MET-CAH-But	Q1LPR6 3-hydroxyacyl-CoA dehydrogenase
Rmet_0975	Q1LPR5	gst	1528.6	293.662	660.648	144.612	2405.4	871.496	2275.93	534.649	0.432191	1.98039	1.57359	0.752509	1.48889	0.902229	1.57359	Op0273f_1	MET-OAA-GSH	Q1LPR5 Glutathione S-transferase-like protein
Rmet_0976	Q1LPR4	ybdL	1803.94	199.016	1665.32	159.703	2088.14	967.119	1290.41	306.92	0.923158	0.386427	1.15755	0.243713	0.715327	1.01501	1.15755	Op0274r_2	NA	Q1LPR4 2-keto-4-methylthiobutyrate aminotransferase
Rmet_0977	Q1LPR3		1771.8	125.891	1350.43	186.813	1917.45	147.899	1927.12	237.627	0.762176	1.34753	1.08221	0.531984	1.08766	0.427273	1.08766	Op0274r_1	NA	Q1LPR3 Putative uncharacterized protein
Rmet_0978	Q1LPR2		2303.3	205.778	2383.85	445.801	1588.5	679.665	1274.69	386.311	1.03497	0.123634	0.689662	0.807279	0.55342	1.73725	1.03497	Op0275f_1	NA	Q1LPR2 UPF0246 protein Rmet_0978
Rmet_0979	Q1LPR1		1805.66	508.114	1803.26	197.425	1975.23	194.232	1402.95	190.789	0.998666	0.00341509	1.09391	0.241434	0.77697	0.576214	1.09391	Op0275f_1	NA	Q1LPR1 Peptidase M14, carboxypeptidase A
Rmet_0980	Q1LPR0		1626.02	406.842	2053.52	320.343	1552.71	270.926	1472.38	146.086	1.26291	0.587881	0.954909	0.108176	0.905511	0.277869	1.26291	Op0276r_2	NA	Q1LPR0 Putative lipoprotein transmembrane
Rmet_0982	Q1LPQ8	bug	1678.13	296.567	1881.06	202.926	2248.22	202.99	1334.58	426.258	1.12093	0.406271	1.33972	1.1412	0.795276	0.475294	1.33972	Op0276r_1	NA	Q1LPQ8 Uncharacterized protein UPF0065
Rmet_0984	Q1LPQ6		1679.3	152.835	3176.2	1063.53	1382.78	494.167	1105.43	122.468	1.89138	1.23063	0.823425	0.458302	0.658266	2.08452	1.89138	Op0278r_1	NA	Q1LPQ6 Putative uncharacterized protein
Rmet_0985	Q1LPQ5		1725.85	464.982	1833.88	130.513	2436.78	787.877	1056.57	243.23	1.0626	0.181414	1.41193	0.567441	0.6122	0.945036	1.41193	Op0278r_1	NA	Q1LPQ5 GCN5-related N-acetyltransferase
Rmet_0986	Q1LPQ4		1890.74	250.516	1977.54	184.118	1854.82	609.121	1444.22	343.442	1.04591	0.199721	0.981002	0.0417862	0.76384	0.751766	1.04591	Op0278r_1	NA	Q1LPQ4 ATPase associated with various cellular activities, AAA_5
Rmet_0987	Q1LPQ3		2422.85	1241.76	637.789	357.934	1147.11	570.692	2581.56	866.144	0.263239	1.11588	0.473453	0.703877	1.0655	0.07529	1.0655	Op0279f_1	NA	Q1LPQ3 Cytochrome c, class I
Rmet_0988	Q1LPQ2		1772	123.714	1392.7	160.711	1658.56	303.367	1789.61	425.371	0.78595	1.33356	0.935983	0.265613	1.00994	0.0320692	1.00994	Op0279f_2	NA	Q1LPQ2 Cytochrome c, class I
Rmet_0989	Q1LPQ1	aroG	2375.99	463.24	2466.68	449.678	1600.68	620.855	1211.35	407.334	1.03817	0.0993448	0.673691	0.715163	0.509831	1.33778	1.03817	Op0280r_1	MET-AA-PheTyrTrp	Q1LPQ1 3-deoxy-D-arabinoheptulosonate-7-phosphate synthase
Rmet_0991	Q1LPP9	tldD	1841.37	149.822	1750.94	82.8775	1890.75	416.905	1650.48	66.9741	0.95089	0.388609	1.02682	0.0871327	0.896333	0.880505	1.02682	Op0282r_2	NA	Q1LPP9 Putative uncharacterized protein
Rmet_0992	Q1LPP8	nit	1364.27	574.874	1999.99	861.782	2750.34	1153.47	1396.31	78.3098	1.46598	0.442502	2.01599	0.80197	1.02349	0.0490613	2.01599	Op0282r_1	MET-EN-Nitrog	Q1LPP8 Nitrilase/cyanide hydratase and apolipoprotein N-acyltransferase
Rmet_0993	Q1LPP7		1657.72	244.598	1478.08	117.783	2369.81	511.927	1663.29	58.3689	0.891638	0.495702	1.42956	0.941268	1.00336	0.0183966	1.42956	Op0282r_1	NA	Q1LPP7 Putative uncharacterized protein
Rmet_0994	Q1LPP6	glnE	2301.96	571.32	1308.32	487.507	1034.73	328.289	1869.14	308.169	0.568352	0.938432	0.449501	1.40864	0.811978	0.492125	0.811978	Op0283f_1	GIP-PTL-Fold	Q1LPP6 Glutamate-ammonia ligase adenylyltransferase
Rmet_0997	Q1LPP3		1655.27	567.473	1039.2	154.014	1895	268.164	1961.81	229.143	0.627815	0.853883	1.14483	0.28689	1.18519	0.384805	1.18519	Op0284r_1	NA	Q1LPP3 Putative lipoprotein
Rmet_0998	Q1LPP2	recN	2253.23	311.224	1481.47	250.949	1702.98	878.136	1589.85	677.011	0.657489	1.37281	0.755795	0.462644	0.705589	0.671273	0.755795	Op0284r_1	GIP-REP-Recomb	Q1LPP2 DNA repair protein RecN
Rmet_0999	Q1LPP1	nadK	2006.95	214.04	1236.93	230.485	1873.31	228.06	1844.38	252.753	0.616326	1.73222	0.933415	0.302266	0.918999	0.348257	0.933415	Op0284r_1	MET-COF-NicAm	Q1LPP1 ATP-NAD/AcoX kinase
Rmet_1000	Q1LPP0	hrcA	1914.06	383.717	1487.26	245.933	1998.7	504.449	1729.65	318.661	0.777016	0.677844	1.04422	0.0953009	0.903656	0.262548	1.04422	Op0285f_1	NA	Q1LPP0 Heat-inducible transcription repressor HrcA
Rmet_1001	Q1LPN9	hemH	1734.83	77.4638	1447.4	158.82	1686.43	652.711	1821.4	248.067	0.834321	1.21643	0.972103	0.0662801	1.0499	0.265951	1.0499	Op0285f_1	MET-COF-Porph	Q1LPN9 Ferrochelatase
Rmet_1002	Q1LPN8	hslR	1806.28	283.394	859.491	93.5657	1889.23	343.033	1296.49	249.464	0.475836	2.51164	1.04593	0.132425	0.71777	0.956699	1.04593	Op0285f_1	GIP-TL-Ass	Q1LPN8 RNA-binding S4
Rmet_1004	Q1LPN6	grpE	2012.54	112.96	1509.49	168.818	1878.87	699.351	1679.29	328.71	0.750043	1.78526	0.93358	0.164558	0.834414	0.754518	0.93358	Op0287f_1	GIP-PTL-Fold	Q1LPN6 GrpE protein
Rmet_1009	Q1LPN1	rutE	1931.6	400.683	1310.7	347.691	1664.46	749.266	1965.02	388.193	0.678559	0.829657	0.861703	0.2323	1.01731	0.0423743	1.01731	Op0289f_2	NA	Q1LPN1 Nitroreductase
Rmet_1013	Q1LPM7		2665.37	302.388	2623.13	743.294	1324.85	427.558	1308.79	259.709	0.984152	0.040396	0.49706	1.83647	0.491033	2.41344	0.984152	Op0291f_1	NA	Q1LPM7 Transcriptional regulator, TetR family
Rmet_1014	Q1LPM6	nth	1235.37	232.505	1421.23	361.728	2148.85	51.2581	2020.42	321.351	1.15045	0.312766	1.73944	3.21917	1.63548	1.41743	1.73944	Op0292r_1	NA	Q1LPM6 DNA-(Apurinic or apyrimidinic site) lyase / endonuclease III
Rmet_1015	Q1LPM5	rnfB	1992.29	230.06	1459.2	96.062	2056.44	618.101	1371.46	1635.78	0.732425	1.63462	1.0322	0.0756366	0.688384	0.332734	1.0322	Op0292r_1	NA	Q1LPM5 Electron transport complex, RnfABCDGE type, B subunit
Rmet_1016	Q1LPM4		1737.23	537.484	956.805	233.383	2273.42	453.424	1866.43	119.353	0.550765	1.0124	1.30865	0.54111	1.07437	0.196695	1.30865	Op0293f_1	NA	Q1LPM4 Transcriptional regulator, TetR family
Rmet_1017	Q1LPM3	phaZ1	1554.05	230.275	1315.62	182.04	1454.52	362.992	1996.22	635.712	0.846578	0.578261	0.935956	0.167762	1.28453	0.510605	1.28453	Op0294r_1	NA	Q1LPM3 Polyhydroxyalkanoate depolymerase, intracellular
Rmet_1018	Q1LPM2	tyrB	1575.72	148.23	1334.6	161.574	2138.52	590.934	2104.37	254.368	0.84698	0.778287	1.35717	0.761401	1.3355	1.3131	1.35717	Op0294r_1	MET-AA-Met	Q1LPM2 Aminotransferase
Rmet_1019	Q1LPM1	uvrB	2730.35	263.158	696.997	64.5898	2083.11	538.197	687.335	79.1251	0.255277	6.20402	0.762945	0.807685	0.251739	5.96879	0.762945	Op0295f_1	GIP-REP-Recomb	Q1LPM1 UvrABC system protein B
Rmet_1021	Q1LPL9		2145.65	101.113	1102.33	144.249	2017.97	595.956	1328.28	80.9604	0.513751	4.25216	0.940492	0.183171	0.619059	4.4892	0.940492	Op0295f_2	NA	Q1LPL9 Putative uncharacterized protein
Rmet_1022	Q1LPL8	ptpA	1669.48	1578.83	1353	391.7	1895.98	306.571	1827.6	529.973	0.810434	0.160605	1.13567	0.120136	1.09471	0.0749802	1.13567	Op0295f_2	NA	Q1LPL8 Protein tyrosine phosphatase
Rmet_1023	Q1LPL7		3857.01	491.777	2140.25	305.933	1317.92	375.12	527.957	27.0261	0.554899	2.15211	0.341695	2.92894	0.136882	6.4168	0.554899	Op0295f_2	NA	Q1LPL7 Putative site-specific recombinase transmembrane protein
Rmet_1024	Q1LPL6	iscR	1648.05	402.701	3118.65	1248.03	1602.71	686.891	938.152	255.773	1.89233	0.890879	0.97249	0.0416091	0.569251	1.07809	1.89233	Op0295f_3	NA	Q1LPL6 Transcriptional regulator, BadM/Rrf2 family
Rmet_1025	Q1LPL5	iscS	1486.82	159.894	1494.9	76.5291	1581.14	184.796	2315.12	526.265	1.00543	0.0341722	1.06344	0.273637	1.5571	1.20716	1.5571	Op0295f_3	NA	Q1LPL5 Cysteine desulfurase IscS
Rmet_1026	Q1LPL4	iscU	1679.88	276.492	1615.36	307.253	1829.82	635.328	1703.99	859.467	0.961593	0.110527	1.08926	0.164441	1.01435	0.0212228	1.08926	Op0295f_3	MET-EN-Nitrog	Q1LPL4 FeS cluster assembly scaffold IscU
Rmet_1027	Q1LPL3	iscA	1733.22	553.392	1215.75	326.902	1605.68	322.136	1926.16	388.322	0.701441	0.587835	0.926415	0.145671	1.11132	0.204882	1.11132	Op0295f_3	NA	Q1LPL3 Iron-sulfur cluster assembly protein IscA
Rmet_1028	Q1LPL2	hscB	1638.63	138.483	1173.86	187.675	1895.02	336.935	2710.41	22.5499	0.716364	1.425	1.15646	0.539284	1.65407	6.65565	1.65407	Op0295f_3	GIP-PTL-Fold	Q1LPL2 Co-chaperone Hsc20
Rmet_1029	Q1LPL1	hscA	1875.05	189.403	1792.39	154.005	1667.59	634.951	1930.44	205.871	0.955914	0.240716	0.88936	0.251659	1.02954	0.14012	1.02954	Op0295f_3	GIP-PTL-Fold	Q1LPL1 Chaperone protein hscA homolog
Rmet_1031	Q1LPK9		1394.5	281.173	1451.52	416.832	1421.6	491.73	1794.38	582.354	1.04089	0.0816821	1.01943	0.0350573	1.28675	0.46307	1.28675	Op0295f_3	NA	Q1LPK9 Putative uncharacterized protein
Rmet_1034	Q1LPK6	lysS	1916.34	135.512	1805.27	166.82	1581.46	904.525	2034.15	407.292	0.942043	0.367361	0.825254	0.321981	1.06148	0.217048	1.06148	Op0296r_1	MET-AA-Lys_Syn	Q1LPK6 Lysyl-tRNA synthetase
Rmet_1035	Q1LPK5		1238.1	419.608	2114.88	453.587	2011.92	1170.26	2184.31	831.203	1.70816	1.0041	1.62501	0.48672	1.76425	0.756481	1.76425	Op0296r_1	NA	Q1LPK5 Short-chain dehydrogenase/reductase SDR
Rmet_1036	Q1LPK4	prfB	1656.31	250.364	1948.94	177.699	2037.68	1178.65	1506.31	152.61	1.17668	0.683621	1.23026	0.266881	0.90944	0.372221	1.23026	Op0296r_1	NA	Q1LPK4 Bacterial peptide chain release factor 2 (BRF-2)
Rmet_1037	Q1LPK3	nlpD	2218.19	163.87	2191.73	301.995	2053.36	578.182	1058.89	141.536	0.988072	0.0567937	0.92569	0.222132	0.477366	3.79594	0.988072	Op0297f_1	NA	Q1LPK3 Peptidase M23B
Rmet_1038	Q1LPK2	recJ	1976.7	386.758	1751.68	202.924	2610.77	764.456	1412.93	77.9774	0.886164	0.381595	1.32077	0.550786	0.714789	1.21311	1.32077	Op0298r_1	GIP-REP-Recomb	Q1LPK2 Exonuclease RecJ
Rmet_1039	Q1LPK1		1500.72	232.813	1396.56	243.896	1761.99	163.067	2253.99	470.732	0.930597	0.218485	1.1741	0.65999	1.50194	1.07068	1.50194	Op0298r_1	NA	Q1LPK1 Putative uncharacterized protein
Rmet_1040	Q1LPK0	lolE	1943.81	733.837	1344.39	181.951	1937.46	222.724	1901.57	454.194	0.691627	0.654537	0.996738	0.00662896	0.978272	0.03555	0.996738	Op0299f_1	NA	Q1LPK0 Lipoprotein releasing system, transmembrane protein, LolC/E family
Rmet_1041	Q1LPJ9	lolD	1844.02	187.69	1070.82	320.297	1548.69	276.006	2291.12	339.505	0.5807	1.52208	0.839844	0.636903	1.24246	0.848079	1.24246	Op0299f_1	NA	Q1LPJ9 Lipoprotein-releasing system ATP-binding protein lolD
Rmet_1044	Q1LPJ6	yebK	1649.45	454.167	3008.09	343.268	1271.63	395.911	1400.96	115.97	1.82369	1.70377	0.77094	0.444457	0.849352	0.435835	1.82369	Op0300r_1	NA	Q1LPJ6 Transcriptional regulator, RpiR family
Rmet_1045	Q1LPJ5	edd	1505.73	242.975	1472.01	188.95	1860.99	164.689	2099.59	184.094	0.977603	0.0780767	1.23594	0.871451	1.39439	1.39053	1.39439	Op0301f_1	MET-CAH-PP_KDPG	Q1LPJ5 6-phosphogluconate dehydratase
Rmet_1046	Q1LPJ4	gntK	1891.76	153.99	2342.63	257.513	1874.21	954.724	1535.98	124.035	1.23833	1.09566	0.99072	0.015834	0.811931	1.27968	1.23833	Op0301f_1	MET-CAH-PP_KDPG	Q1LPJ4 Gluconate kinase
Rmet_1047	Q1LPJ3		2100.34	253.452	1881.25	372.873	1618.9	331.099	1565.94	310.526	0.895688	0.349803	0.770781	0.823606	0.745564	0.94756	0.895688	Op0301f_1	NA	Q1LPJ3 Putative uncharacterized protein
Rmet_1048	Q1LPJ2		2261.44	263.856	3882.61	297.724	521.757	185.333	962.275	212.258	1.71687	2.8868	0.230719	3.87295	0.425514	2.72869	1.71687	Op0301f_1	NA	Q1LPJ2 Putative uncharacterized protein
Rmet_1049	Q1LPJ1		1972.13	238.29	1706.43	94.9314	1724.11	458.721	1660.76	94.9741	0.865274	0.797359	0.874237	0.355835	0.842114	0.934308	0.874237	Op0301f_1	NA	Q1LPJ1 Transglutaminase-like protein
Rmet_1050	Q1LPJ0		2110.73	165.266	1890.96	284.827	1858.12	755.12	1618.14	287.884	0.895883	0.488258	0.880321	0.27446	0.766627	1.08702	0.895883	Op0301f_1	GIP-PTL-Fold	Q1LPJ0 Putative proteasome-type protease
Rmet_1052	Q1LPI8	pyrG	1538.86	289.87	1906.53	492.766	1653.52	208.742	2088.4	315.435	1.23893	0.469792	1.07451	0.229958	1.35711	0.907884	1.35711	Op0301f_2	MET-NUC-Pyr	Q1LPI8 CTP synthase
Rmet_1053	Q1LPI7	kdsA	1635.13	415.856	1656.84	229.472	1737.55	276.486	1877.33	174.582	1.01328	0.0336368	1.06263	0.147923	1.14812	0.410192	1.14812	Op0301f_2	MET-GLYC-LPS	Q1LPI7 2-dehydro-3-deoxyphosphooctonate aldolase
Rmet_1054	Q1LPI6		2304.44	239.309	2195.38	113.999	2137.15	1081.6	1357.67	101.595	0.952673	0.308692	0.927406	0.126646	0.589155	2.77723	0.952673	Op0301f_2	NA	Q1LPI6 Putative uncharacterized protein
Rmet_1055	Q1LPI5	eno1	1725.36	465.222	1103.23	265.565	1922.43	386.204	1972.61	205.779	0.639417	0.851324	1.11421	0.231449	1.1433	0.368475	1.1433	Op0301f_3	MET-CAH-FbP	Q1LPI5 Enolase 1
Rmet_1056	Q1LPI4	ftsB	1964.71	326.021	2158.29	935.689	1509.09	625.304	1506.42	230.824	1.09852	0.153421	0.768096	0.478937	0.766738	0.823018	1.09852	Op0301f_3	DIV-Division	Q1LPI4 Cell division protein ftsB homolog
Rmet_1058	Q1LPI2	hslO	2188.57	339.16	1944.92	90.9335	2021.3	277.609	1217.04	244.556	0.888671	0.566506	0.92357	0.271207	0.55609	1.66439	0.92357	Op0302r_1	GIP-PTL-Fold	Q1LPI2 Hsp33 protein
Rmet_1059	Q1LPI1	paaY	2196.62	231.557	1604.31	98.9872	1583.84	281.598	1723.15	766.423	0.730357	1.7919	0.721036	1.19413	0.784456	0.474427	0.784456	Op0302r_1	NA	Q1LPI1 Transferase hexapeptide repeat
Rmet_1061	Q1LPH9		1794.13	89.0836	2105.05	82.1916	1840.37	155.999	1362.71	137.15	1.1733	1.81537	1.02578	0.18869	0.759538	1.90696	1.1733	Op0304r_1	MET-CAH-FbP	Q1LPH9 AMP-dependent synthetase and ligase
Rmet_1062	Q1LPH8		2006.2	666.575	1297.1	429.837	1060.51	752.07	2741.66	781.657	0.646546	0.646743	0.528619	0.666609	1.3666	0.507835	1.3666	Op0305f_1	NA	Q1LPH8 Alpha/beta hydrolase fold
Rmet_1063	Q1LPH7		1504.8	93.1093	1664.36	223.39	1554.15	259.087	1943.53	179.44	1.10603	0.50413	1.03279	0.1401	1.29155	1.60971	1.29155	Op0306r_1	MET-NUC-Pyr	Q1LPH7 FAD-dependent pyridine nucleotide-disulphide oxidoreductase
Rmet_1064	Q1LPH6		1710.42	460.028	1300.78	169.147	1557.13	405.421	2619.8	503.751	0.760507	0.651063	0.910379	0.177121	1.53168	0.943563	1.53168	Op0307f_1	NA	Q1LPH6 PHP-like protein
Rmet_1067	Q1LPH3		2048.45	278.624	1643.01	166.614	1632.79	450.362	1460.27	434.274	0.802075	0.910612	0.797086	0.570188	0.712866	0.825056	0.802075	Op0307f_1	NA	Q1LPH3 Methyltransferase type 12
Rmet_1068	Q1LPH2	dapA	1788.49	234.183	1697.22	442.231	1821.95	261.888	2000.91	92.2359	0.948964	0.134942	1.01871	0.0674494	1.11877	0.650759	1.11877	Op0307f_2	MET-AA-Lys_Syn	Q1LPH2 Dihydrodipicolinate synthase
Rmet_1069	Q1LPH1		1944.68	186.114	1504.59	157.057	1692	344.231	1578.54	51.7905	0.7737	1.2824	0.870068	0.476437	0.811727	1.53898	0.870068	Op0307f_2	NA	Q1LPH1 Putative transmembrane protein
Rmet_1072	Q1LPG8		1931.19	166.077	2055.15	165.798	1485.02	762.275	1956.59	227.42	1.06419	0.373508	0.768967	0.480603	1.01315	0.0645514	1.06419	Op0308r_1	NA	Q1LPG8 Cupin 4
Rmet_1073	Q1LPG7	slyD	1557.29	422.976	1705.43	320.885	2593.98	1122.15	1398.79	692.843	1.09513	0.199153	1.6657	0.670942	0.898218	0.142052	1.6657	Op0309f_1	GIP-PTL-Fold	Q1LPG7 Putative fkbp-type peptidyl-prolyl cis-trans isomerase (Rotamase) protein
Rmet_1075	Q1LPG5	mutS	1607.24	187.84	2000.29	417.669	1620.26	228.477	1876.81	179.568	1.24455	0.649125	1.0081	0.0312762	1.16772	0.733714	1.24455	Op0310r_2	GIP-REP-Recomb	Q1LPG5 DNA mismatch repair protein mutS
Rmet_1078	Q1LPG2	suhB	1751.43	234.918	1735.5	301.854	1835.01	169.771	1784.21	133.632	0.990906	0.0296742	1.04772	0.206526	1.01872	0.0889419	1.04772	Op0310r_1	MET-CAH-Inos	Q1LPG2 Inositol monophosphatase
Rmet_1079	Q1LPG1	trmJ	1867.16	581.089	1796.41	347.771	1528.37	541.718	1664.3	1068.2	0.962105	0.076175	0.818554	0.301735	0.891352	0.123	0.962105	Op0311f_1	GIP-TL-Ass	Q1LPG1 RNA methyltransferase TrmH, group 1
Rmet_1080	Q1LPG0	cysE	1488.67	442.252	1814.52	295.507	1462.75	183.899	2105.76	176.215	1.21889	0.441676	0.982588	0.0413959	1.41453	0.997781	1.41453	Op0311f_1	MET-EN-Sulf	Q1LPG0 Serine O-acetyltransferase
Rmet_1082	Q1LPF8	ppiB	1655.58	240.598	1492.43	231.288	1667.02	575.326	1840.35	287.69	0.901451	0.345752	1.00691	0.0140183	1.1116	0.349751	1.1116	Op0312r_3	GIP-PTL-Fold	Q1LPF8 Peptidyl-prolyl cis-trans isomerase
Rmet_1083	Q1LPF7	ppiA	1713.06	94.5995	1742.89	159.08	1899.17	129.951	1963.33	558.726	1.01741	0.117597	1.10864	0.828822	1.1461	0.383076	1.1461	Op0312r_2	GIP-PTL-Fold	Q1LPF7 Peptidyl-prolyl cis-trans isomerase
Rmet_1084	Q1LPF6		2079.4	619.269	1384.49	247.999	1549.06	494.205	1864.8	782.788	0.665813	0.801262	0.744952	0.476299	0.896794	0.153066	0.896794	Op0312r_1	NA	Q1LPF6 Tetratricopeptide TPR_2
Rmet_1085	Q1LPF5	cysS	1629.8	238.556	2178.26	130.898	1766.19	135.269	1614.05	194.469	1.33652	1.48451	1.08368	0.364841	0.990336	0.0363733	1.33652	Op0313f_1	MET-AA-Cys	Q1LPF5 Cysteinyl-tRNA synthetase
Rmet_1086	Q1LPF4		2190.16	215.099	2076.99	740.78	1573.02	61.9942	1515.23	120.337	0.948331	0.118387	0.718224	2.22717	0.691835	2.0121	0.948331	Op0313f_1	GIP-REP-Recomb	Q1LPF4 HhH-GPD
Rmet_1087	Q1LPF3	accA	1549.14	285.022	1593.56	106.072	2047.55	821.998	2000.14	1126.73	1.02868	0.113586	1.32173	0.450228	1.29113	0.319462	1.32173	Op0313f_2	MET-CAH-Pyr	Q1LPF3 Acetyl-coenzyme A carboxylase carboxyl transferase subunit alpha
Rmet_1089	Q1LPF1	lysC	1578.36	166.166	2016.74	160.615	1560.9	560.088	2002.29	657.697	1.27774	1.3415	0.988938	0.0240412	1.26858	0.514556	1.27774	Op0313f_3	MET-AA-GlySerThr	Q1LPF1 Aspartokinase
Rmet_1093	Q1LPE7	adh	2150.57	142.162	1637.56	295.039	1550.7	188.475	1115.63	177.354	0.761451	1.17341	0.721066	1.81428	0.518761	3.23909	0.761451	Op0315f_2	NA	Q1LPE7 Alcohol dehydrogenase GroES-like protein
Rmet_1098	Q1LPE2	cobW1	28.4607	6.86539	23.1075	4.76581	57.3814	9.72155	5519.81	601.561	0.81191	0.460242	2.01616	1.74358	193.945	9.02551	193.945	Op0317f_1	NA	Q1LPE2 Cobalamin synthesis protein, P47K
Rmet_1099	Q1LPE1	folEI_B2	5.97347	0.777597	42.8401	26.5928	15.3519	5.71312	5423.82	1084.49	7.17172	1.34695	2.57	1.44489	907.984	4.99219	907.984	Op0317f_1	NA	Q1LPE1 UPF0343 protein Rmet_1099
Rmet_1100	Q1LPE0	cysS	29.4912	1.93121	29.2191	4.13574	55.1157	6.17974	5147.69	400.698	0.990772	0.0448582	1.86889	3.15925	174.55	12.712	174.55	Op0317f_1	MET-AA-Cys	Q1LPE0 Cysteinyl-tRNA synthetase
Rmet_1101	Q1LPD9		57.2486	18.6966	1	1	131.96	25.9906	4262.56	654.535	0.0174677	2.85576	2.30504	1.67188	74.4571	6.24646	74.4571	Op0317f_1	MET-COF-Folate	Q1LPD9 6-pyruvoyl-tetrahydropterin synthase-like protein
Rmet_1102	Q1LPD8		1	1	1	1	1	1	5367.41	859.634	1	0	1	0	5367.41	6.23542	5367.41	Op0317f_1	NA	Q1LPD8 Carbonic anhydrases/acetyltransferase isoleucine patch superfamily
Rmet_1103	Q1LPD7	allB	1	1	1	1	1	1	5814.9	734.847	1	0	1	0	5814.9	7.90096	5814.9	Op0317f_1	MET-NUC-Pyr	Q1LPD7 Dihydroorotase
Rmet_1113	Q1LPC7		2090.89	357.145	4565.71	398.781	359.182	101.871	543.648	118.333	2.18363	3.2739	0.171785	3.77265	0.260008	3.25407	2.18363	Op0320r_2	NA	Q1LPC7 IucA/IucC
Rmet_1116	Q1LPC4	ocd	1203.7	233.273	1624.64	283.721	1961.41	701.806	2389.6	479.28	1.3497	0.814204	1.62948	0.810312	1.98521	1.6643	1.98521	Op0320r_2	MET-AA-ArgPro	Q1LPC4 Ornithine cyclodeaminase
Rmet_1118	Q1LPC2	aleB	1397.72	126.556	1262.32	79.4286	1788.69	289.495	2418.5	274.763	0.903125	0.657356	1.27972	0.939717	1.73031	2.54355	1.73031	Op0320r_2	EIP-TRA-Pores	Q1LPC2 TonB-dependent siderophore receptor
Rmet_1121	Q1LPB9	acrD	960.836	374.498	763.018	109.363	2421.07	769.134	3271.38	1027.1	0.794119	0.408832	2.51975	1.27684	3.40472	1.6485	3.40472	Op0320r_1	EIP-TRA-Ion	Q1LPB9 Hydrophobe/amphiphile efflux-1 HAE1
Rmet_1128	Q1LPB2	glcD2	1744.47	144.716	1961.82	471.637	1792.33	319.648	1701.12	110.033	1.12459	0.352631	1.02743	0.103056	0.97515	0.170169	1.12459	Op0322r_2	NA	Q1LPB2 FAD linked oxidase-like protein
Rmet_1131	Q1LPA9	rbn	1928.46	492.854	2055.85	584.119	1603.96	457.813	1731.58	600.48	1.06605	0.11828	0.831727	0.341348	0.897906	0.180078	1.06605	Op0323f_1	NA	Q1LPA9 tRNA-processing RNAse BN
Rmet_1133	Q1LPA7		1799.18	205.22	1428.65	467.895	1963.06	306.353	1814.06	81.7531	0.794057	0.55047	1.09108	0.320338	1.00827	0.0518492	1.09108	Op0324r_1	NA	Q1LPA7 Alpha/beta hydrolase fold
Rmet_1134	Q1LPA6	metY	1647.66	537.415	1312.53	301.31	1604.86	268.7	1997.31	724.273	0.796602	0.399572	0.974021	0.0531002	1.21221	0.277127	1.21221	Op0324r_1	MET-AA-Met	Q1LPA6 O-acetylhomoserine/O-acetylserine sulfhydrylase
Rmet_1135	Q1LPA5		2215.31	291.204	1149.73	269.119	1747.88	1164.82	1962.24	385.402	0.518992	1.90173	0.789002	0.321029	0.885765	0.374021	0.885765	Op0325f_1	NA	Q1LPA5 Putative signal-transduction protein with CBS domains
Rmet_1136	Q1LPA4		1758.67	417.239	1032.16	239.848	1884.47	344.491	1884.76	358.242	0.586901	1.10564	1.07153	0.165153	1.0717	0.1626	1.0717	Op0325f_1	NA	Q1LPA4 Phospholipid/glycerol acyltransferase
Rmet_1137	Q1LPA3		2241.3	375.8	1732.9	724.24	1806.13	377.241	1302.6	128.836	0.773166	0.462169	0.805839	0.577889	0.58118	1.86016	0.805839	Op0325f_1	NA	Q1LPA3 Putative glutathione S-transferase
Rmet_1138	Q1LPA2	aroC	1780.94	95.2688	1609.87	119.11	1937.06	381.835	1677.51	83.1302	0.903943	0.79799	1.08766	0.327223	0.941923	0.579772	1.08766	Op0325f_2	MET-AA-PheTyrTrp	Q1LPA2 Chorismate synthase
Rmet_1140	Q1LPA0		1473.54	376.944	2356.55	324.969	1393.58	296.933	1671.31	200.999	1.59925	1.25801	0.945735	0.118659	1.13422	0.342199	1.59925	Op0326r_2	NA	Q1LPA0 FAD dependent oxidoreductase
Rmet_1146	Q1LP94	etfD	1748.45	112.467	1601.36	274.64	1735.24	172.344	1768.59	273.879	0.915875	0.379966	0.992448	0.0463588	1.01152	0.0521302	1.01152	Op0328r_1	NA	Q1LP94 Electron transfer flavoprotein-ubiquinone oxidoreductase
Rmet_1147	Q1LP93		1695.89	369.179	1560.98	207.604	1913.21	622.775	1676.65	319.291	0.920452	0.233891	1.12815	0.219085	0.988658	0.0279384	1.12815	Op0329f_1	NA	Q1LP93 Short-chain dehydrogenase/reductase SDR
Rmet_1150	Q1LP90		1613.03	95.7319	1758.83	176.77	1726.99	486.089	1583.97	230.253	1.09039	0.535041	1.07065	0.195867	0.981982	0.0891554	1.09039	Op0329f_2	NA	Q1LP90 TRAP dicarboxylate transporter, DctP subunit
Rmet_1151	Q1LP89		1764.38	183.354	1486.64	262.387	1706.23	340.025	1923.17	326.255	0.842585	0.623098	0.967043	0.111103	1.09	0.311589	1.09	Op0329f_2	NA	Q1LP89 Thioesterase superfamily
Rmet_1153	Q1LP87	atoD	1893.65	201.927	1721.23	486.36	1654.95	315.479	2155.19	235.913	0.908948	0.250508	0.873943	0.461356	1.13811	0.597341	1.13811	Op0331f_1	MET-CAH-But	Q1LP87 3-oxoacid CoA-transferase, subunit A
Rmet_1154	Q1LP86	atoA	1125.04	568.788	4319.95	372.997	2547.37	736.951	296.012	119.116	3.83982	3.3924	2.26424	1.08929	0.263113	1.20515	3.83982	Op0331f_1	MET-CAH-But	Q1LP86 Butyryl-CoA:acetate CoA transferase
Rmet_1156	Q1LP84	bdhA	1128.84	478.318	2319.77	387.746	1708.08	938.694	1763.49	374.922	2.055	1.37511	1.51312	0.408772	1.56221	0.743804	2.055	Op0332r_1	MET-CAH-But	Q1LP84 3-hydroxybutyrate dehydrogenase
Rmet_1157	Q1LP83		1890.15	423.31	1362.38	378.387	1630.57	480.025	1945.08	961.689	0.720779	0.658315	0.862666	0.287359	1.02906	0.0396597	1.02906	Op0333f_1	NA	Q1LP83 Alpha/beta hydrolase fold
Rmet_1159	Q1LP81	relA	1746.75	154.538	2250.36	199.49	1562.09	107.064	1694.82	107.009	1.28832	1.42252	0.894285	0.705874	0.97027	0.198552	1.28832	Op0333f_1	MET-NUC-Pur	Q1LP81 (P)ppGpp synthetase I (GTP pyrophosphokinase), SpoT/RelA
Rmet_1160	Q1LP80	thrS	1784.53	68.6463	1650.85	142.151	1789.18	257.255	1793.42	91.1578	0.92509	0.634158	1.00261	0.0142698	1.00498	0.0556307	1.00498	Op0333f_2	MET-AA-GlySerThr	Q1LP80 Threonyl-tRNA synthetase / Ser-tRNA(Thr) hydrolase
Rmet_1161	Q1LP79	infC	1719.02	840.133	2308.82	306.375	1964.24	584.156	1277.19	631.457	1.3431	0.514425	1.14265	0.172168	0.742975	0.300241	1.3431	Op0333f_3	NA	Q1LP79 Translation initiation factor IF-3
Rmet_1163	Q1LP77	rplT	1565.82	845.66	3162.91	1534.16	2119.1	1282.77	856.637	298.056	2.01997	0.671095	1.35335	0.259946	0.547085	0.620071	2.01997	Op0333f_3	GIP-TL-Ribo	Q1LP77 50S ribosomal protein L20
Rmet_1164	Q1LP76	pheS	1983.16	89.6979	1500.5	139.828	1798.87	506.328	1766.96	236.044	0.75662	2.10286	0.907075	0.309189	0.890985	0.663701	0.907075	Op0333f_3	MET-AA-PheTyrTrp	Q1LP76 Phenylalanyl-tRNA synthetase alpha chain
Rmet_1165	Q1LP75	pheT	1726.06	149.421	1702.15	107.425	1764.12	456.848	1793.39	161.234	0.986146	0.0931017	1.02205	0.0627729	1.03901	0.216731	1.03901	Op0333f_3	MET-AA-PheTyrTrp	Q1LP75 Phenylalanyl-tRNA synthetase beta subunit
Rmet_1166	Q1LP74	ihfA	2620.76	414.456	3565.95	774.375	1488.96	592.021	745.656	161.98	1.36066	0.795062	0.568142	1.12451	0.284519	3.25292	1.36066	Op0333f_3	GIP-REP-Recomb	Q1LP74 Integration host factor, alpha subunit
Rmet_1167	Q1LP73		1862.27	177.444	1657.98	229.484	1782.9	887.077	1619.21	499.072	0.890304	0.502011	0.957384	0.0745515	0.869484	0.359274	0.957384	Op0333f_3	NA	Q1LP73 Transcriptional regulator, MerR family
Rmet_1168	Q1LP72		1302.62	363.666	3927.75	2156.29	1404.55	238.179	1010.61	439.901	3.01527	1.04173	1.07825	0.169361	0.775832	0.363387	3.01527	Op0333f_4	NA	Q1LP72 Putative acetyl transferase protein
Rmet_1184	Q1LP56	bug	2261.67	175.664	1433.39	146.724	2228.43	459.875	1132	395.767	0.633776	2.5692	0.985302	0.0523037	0.500515	1.97691	0.985302	Op0342r_1	NA	Q1LP56 Uncharacterized protein UPF0065
Rmet_1185	Q1LP55		961.909	314.398	3441.42	2390.12	2761.43	2032.42	838.063	109.884	3.57769	0.9168	2.87078	0.766794	0.87125	0.291896	3.57769	Op0343f_1	NA	Q1LP55 Transcriptional regulator, LysR family
Rmet_1186	Q1LP54	atzB	1622.06	232.246	1594.52	348.137	1660.13	466.878	1938.45	182.277	0.983021	0.0474533	1.02347	0.0544544	1.19505	0.763257	1.19505	Op0343f_1	MET-XEN-Others	Q1LP54 Amidohydrolase
Rmet_1187	Q1LP53		1396.12	400.267	1596.39	427.497	1599.13	446.099	2059.76	727.59	1.14345	0.24195	1.14542	0.239871	1.47535	0.588409	1.47535	Op0343f_2	NA	Q1LP53 Putative uncharacterized protein
Rmet_1189	Q1LP51	xthA2	1648.61	143.734	1243.63	409.827	1547.23	914.535	1938.2	655.657	0.754349	0.731593	0.93851	0.0957904	1.17566	0.362269	1.17566	Op0344r_1	GIP-REP-Recomb	Q1LP51 Exodeoxyribonuclease III
Rmet_1191	Q1LP49	prlC	1819.13	82.1205	1740.44	224.989	1559.97	488.253	1712.86	411.604	0.956742	0.256238	0.857538	0.454366	0.941579	0.215252	0.956742	Op0344r_1	NA	Q1LP49 Oligopeptidase A. Metallo peptidase. MEROPS family M03A
Rmet_1192	Q1LP48	folD	1681.09	234.658	2009.29	103.974	1866.67	561.971	1717.39	177.538	1.19523	0.969197	1.11039	0.23295	1.02159	0.088066	1.19523	Op0344r_1	MET-CAH-DiCarb	Q1LP48 Bifunctional protein folD
Rmet_1194	Q1LP46		2038.59	361.279	1662.43	172.284	1713.11	120.312	1509.06	292.041	0.815481	0.704993	0.840343	0.675829	0.740247	0.810521	0.840343	Op0346r_2	NA	Q1LP46 Two component transcriptional regulator, LuxR family
Rmet_1195	Q1LP45		2082.02	41.0321	1698.42	149.185	1675.02	389.965	1653.58	103.911	0.815756	2.01663	0.804521	0.944302	0.79422	2.9559	0.815756	Op0346r_1	NA	Q1LP45 Sensor protein
Rmet_1196	Q1LP44	aceE	1797.6	57.876	2044.3	113.65	1892.89	1315.56	1703.3	377.195	1.13724	1.4383	1.05301	0.0693855	0.947541	0.216744	1.13724	Op0347f_2	MET-CAH-FbP	Q1LP44 2-oxo-acid dehydrogenase E1 component, homodimeric type
Rmet_1197	Q1LP43	aceF	1488.85	420.666	1768.34	173.503	1933.22	314.93	1862.64	220.662	1.18772	0.470385	1.29846	0.604093	1.25106	0.582843	1.29846	Op0347f_2	MET-CAH-FbP	Q1LP43 Dihydrolipoamide acetyltransferase
Rmet_1198	Q1LP42		1993.41	502.096	2047.45	434.989	1839.52	459.289	1231.65	370.961	1.02711	0.0576672	0.9228	0.160072	0.617863	0.872515	1.02711	Op0347f_2	GIP-PTL-Fold	Q1LP42 20S proteasome, A and B subunits
Rmet_1199	Q1LP41	lpdA	1613.96	135.629	1959.68	305.684	1625.25	353.405	1998.75	375.547	1.2142	0.783366	1.007	0.0230863	1.23841	0.752752	1.23841	Op0347f_2	MET-CAH-FbP	Q1LP41 Dihydrolipoamide dehydrogenase
Rmet_1200	Q1LP40	phaP	1131.83	543.134	1906.31	616.249	1661.15	588.699	2345.18	821.279	1.68427	0.668011	1.46766	0.467663	2.07202	0.889284	2.07202	Op0348r_1	NA	Q1LP40 Phasin
Rmet_1201	Q1LP39		3123.73	222.525	4370.15	835.346	1	1	1	1	1.39901	1.17823	0.00032013	13.9704	0.00032013	13.9704	1.39901	Op0349f_1	NA	Q1LP39 Histone deacetylase superfamily
Rmet_1202	Q1LP38		2072.36	193.95	1514.29	218.946	1519.36	219.228	2629.06	178.486	0.730706	1.35161	0.733155	1.3384	1.26863	1.49473	1.26863	Op0349f_1	NA	Q1LP38 Thioesterase superfamily
Rmet_1203	Q1LP37		1628.03	757.859	2589.32	312.161	1410.55	746.923	1608.8	215.427	1.59047	0.89839	0.866416	0.144525	0.988187	0.0197605	1.59047	Op0349f_1	NA	Q1LP37 Nitroreductase
Rmet_1205	Q1LP35		1895.95	615.483	1769.37	846.558	1462.64	775.042	1876	405.705	0.933236	0.086578	0.771454	0.311618	0.989477	0.0195363	0.989477	Op0350r_1	NA	Q1LP35 Transcriptional regulator, IclR family
Rmet_1206	Q1LP34	ykgE	1758.41	180.19	2006.61	421.623	1924.05	503.967	1780.75	139.17	1.14115	0.412425	1.0942	0.242116	1.01271	0.0699718	1.14115	Op0351f_1	NA	Q1LP34 Putative uncharacterized protein
Rmet_1207	Q1LP33		2341.38	157.833	2324.18	132.922	1463.15	346.096	1242.98	153.586	0.992655	0.0591511	0.624908	1.74277	0.530873	3.52709	0.992655	Op0351f_1	NA	Q1LP33 Iron-sulfur cluster binding protein
Rmet_1209	Q1LP31		1652.43	196.357	1993.24	64.9779	1709.25	320.016	1815.07	152.692	1.20625	1.30412	1.03439	0.110035	1.09842	0.465948	1.20625	Op0352r_2	EIP-TRA-ABC	Q1LP31 ABC transporter-related protein
Rmet_1210	Q1LP30		1	1	1	1	1	1	1	1	1	0	1	0	1	0	1	Op0352r_2	EIP-TRA-ABC	Q1LP30 Inner-membrane translocator
Rmet_1211	Q1LP29		1682.96	197.097	1305.4	378.744	1853.33	75.3529	1986.98	97.5045	0.775659	0.655661	1.10123	0.62532	1.18065	1.03197	1.18065	Op0352r_2	EIP-TRA-ABC	Q1LP29 Putative uncharacterized protein
Rmet_1212	Q1LP28	tas	1629.97	109.717	1922.43	298.189	1826.99	309.18	1443.86	277.118	1.17943	0.716991	1.12088	0.470352	0.88582	0.481109	1.17943	Op0352r_1	NA	Q1LP28 Aldo/keto reductase
Rmet_1213	Q1LP27	pyrD	1623.54	95.4645	1473.09	185.578	2009.9	172.935	1765.38	202.906	0.90733	0.535343	1.23797	1.4395	1.08737	0.475388	1.23797	Op0352r_1	MET-NUC-Pyr	Q1LP27 Dihydroorotate dehydrogenase
Rmet_1217	Q1LP23		1712.03	672.537	2269.41	452.235	2295.38	676.574	1181.75	166.872	1.32557	0.495549	1.34073	0.43239	0.690262	0.631731	1.34073	Op0354r_1	NA	Q1LP23 NUDIX hydrolase
Rmet_1221	Q1LP19	boxB	1981.34	248.877	1971.48	386.11	1261.56	275.131	1809.02	72.6205	0.995019	0.0155415	0.63672	1.37361	0.913025	0.536019	0.995019	Op0354r_1	NA	Q1LP19 Benzoyl-CoA oxygenase, component B
Rmet_1222	Q1LP18		1740.65	402.662	2369.02	383.686	1324.15	374.447	1927.08	197.217	1.36099	0.799094	0.760719	0.535966	1.1071	0.310782	1.36099	Op0354r_1	MET-CAH-Prop	Q1LP18 2,3-dihydro-2,3-dihydroxybenzoyl-CoA ring cleavage enzyme
Rmet_1226	Q1LP14		2012.66	110.225	1336.57	102.046	1329.42	275.484	1537.55	284.628	0.664081	3.18504	0.66053	1.77138	0.763939	1.20326	0.763939	Op0355f_2	EIP-TRA-ABC	Q1LP14 Extracellular ligand-binding receptor
Rmet_1230	Q1LP10	livF6	1920.66	479.141	809.006	278.03	2268.76	658.667	2083.55	715.662	0.421213	1.46816	1.18124	0.30594	1.08481	0.136333	1.18124	Op0355f_2	EIP-TRA-ABC	Q1LP10 ABC transporter-related protein
Rmet_1231	Q1LP09	kup	1775.16	147.216	236.736	34.2106	2271.51	404.168	1870.53	216.527	0.13336	8.4796	1.2796	0.900178	1.05372	0.262188	1.2796	Op0355f_3	EIP-TRA-Ion	Q1LP09 Probable potassium transport system protein kup
Rmet_1232	Q1LP08	yhgF	1785.7	283.142	1956.67	211.618	1893.53	489.963	1844.51	136.332	1.09574	0.345564	1.06039	0.139479	1.03294	0.140207	1.09574	Op0356r_1	NA	Q1LP08 RNA binding S1
Rmet_1235	Q1LP05	yoaA	1864.62	212.379	1466.01	137.201	1897.97	182.648	1950.94	294.383	0.786226	1.14025	1.01789	0.0844311	1.04629	0.170341	1.04629	Op0357f_1	GIP-REP-Recomb	Q1LP05 Helicase c2
Rmet_1280	Q1LNW1	tnpA	1815.52	269.444	1559.09	258.814	1731.76	304.267	1649.81	186.098	0.858759	0.485416	0.953869	0.145984	0.908728	0.363756	0.953869	Op0369f_1	NA	Q1LNW1 Integrase, catalytic region
Rmet_1352	Q1LNP1	comL	1605.21	26.1532	1127.05	176.838	1803.97	273.753	2042.25	264.317	0.702116	2.3556	1.12382	0.66274	1.27226	1.50458	1.27226	Op0380r_1	NA	Q1LNP1 Putative transmembrane protein
Rmet_1353	Q1LNP0	rluD	1488.22	221.866	1522.09	151.68	1831.07	469.094	2238.22	1511.48	1.02276	0.0906859	1.23037	0.49619	1.50396	0.432691	1.50396	Op0381f_1	GIP-TL-Ass	Q1LNP0 Pseudouridine synthase
Rmet_1356	Q1LNN7	phaC1	1666.92	176.656	1589.14	313.196	1540.15	554.605	1782.62	557.742	0.953343	0.158769	0.923952	0.173352	1.06941	0.157548	1.06941	Op0383f_1	MET-CAH-But	Q1LNN7 Poly(R)-hydroxyalkanoic acid synthase, class I
Rmet_1357	Q1LNN6	phaA	1885.17	162.229	1450.12	279.002	1814.07	345.722	1905.49	122.479	0.769225	0.985992	0.962284	0.139976	1.01078	0.0713598	1.01078	Op0383f_2	MET-CAH-Pyr	Q1LNN6 Acetyl-CoA acetyltransferase
Rmet_1358	Q1LNN5	phaB	1482.11	265.492	1417.31	261.711	1741.14	1056.81	2285.31	111.712	0.956275	0.122924	1.17477	0.195893	1.54192	2.12933	1.54192	Op0383f_2	MET-CAH-But	Q1LNN5 Acetoacetyl-CoA reductase
Rmet_1359	Q1LNN4	phaR	984.594	605.522	2802.91	198.734	1059.87	699.867	1908.28	496.743	2.84677	2.26087	1.07645	0.0576637	1.93814	0.837986	2.84677	Op0383f_2	NA	Q1LNN4 Polyhydroxyalkanoate synthesis repressor PhaR
Rmet_1361	Q1LNN2	rimO	1731.75	201.012	1555.73	312.949	1784.89	287.126	1893.61	161.763	0.89836	0.342468	1.03069	0.108872	1.09347	0.446179	1.09347	Op0383f_3	NA	Q1LNN2 Putative uncharacterized protein
Rmet_1362	Q1LNN1	bktB	1581.81	156.411	2292.85	470.75	2036.51	743.604	1334.98	249.375	1.44951	1.13374	1.28745	0.505211	0.843952	0.608297	1.44951	Op0383f_4	MET-CAH-Pyr	Q1LNN1 3-ketoacyl-CoA thiolase
Rmet_1364	Q1LNM9	metC	1711.71	175.909	963.907	420.236	1900.36	639.436	1816.62	572.613	0.563126	1.25439	1.11021	0.231376	1.06129	0.140157	1.11021	Op0383f_4	MET-EN-Nitrog	Q1LNM9 Cystathionine beta-lyase
Rmet_1368	Q1LNM5	serB	1518.9	128.507	1531.06	258.693	2120.11	343.743	1645.18	226.725	1.00801	0.0314131	1.39582	1.27307	1.08314	0.35548	1.39582	Op0384r_1	MET-AA-GlySerThr	Q1LNM5 Phosphoserine phosphatase
Rmet_1378	Q1LNL5	cysA	1683.53	298.223	853.425	176.909	1969.54	389.462	2365.53	93.5556	0.506926	1.74711	1.16989	0.415898	1.4051	1.74078	1.4051	Op0385f_3	EIP-TRA-ABC	Q1LNL5 Sulphate transport system permease protein 1
Rmet_1379	Q1LNL4	cysB	1375.83	173.153	1262.54	133.914	2308.04	134.446	2168.6	449.809	0.917656	0.368947	1.67757	3.0306	1.57621	1.27258	1.67757	Op0385f_3	NA	Q1LNL4 Transcriptional regulator, LysR family
Rmet_1382	Q1LNL1	rraA	2007.98	210.255	1794.65	409.067	2181.36	481.987	1610.47	710.524	0.893758	0.34446	1.08635	0.250464	0.802035	0.43171	1.08635	Op0385f_4	NA	Q1LNL1 Putative uncharacterized protein
Rmet_1387	Q1LNK6	uspA3	1514.98	313.67	1298.75	443.729	1489.65	803.894	1662.65	681.327	0.857267	0.285501	0.983279	0.0226669	1.09747	0.14841	1.09747	Op0386r_1	NA	Q1LNK6 UspA
Rmet_1388	Q1LNK5	lysR	1591.33	387.259	2238.2	300.455	1767.2	624.526	1455.23	310.334	1.4065	0.940611	1.11052	0.173823	0.914471	0.195106	1.4065	Op0386r_1	NA	Q1LNK5 Transcriptional regulator, LysR family
Rmet_1390	Q1LNK3	aceB	1784.53	305.923	2052.12	143.695	1811.08	476.416	1547.43	372.672	1.14995	0.595163	1.01488	0.0339401	0.867138	0.349393	1.14995	Op0387f_2	MET-CAH-Pyr	Q1LNK3 Malate synthase
Rmet_1392	Q1LNK1		2437.48	334.902	1738.72	300.003	1615.11	275.624	1516.73	631.422	0.713328	1.10057	0.662612	1.347	0.622252	0.952843	0.713328	Op0389f_1	NA	Q1LNK1 Putative uncharacterized protein
Rmet_1395	Q1LNJ8	yeaZ	1855.12	158.183	2173.89	471.816	2111.04	326.258	1174.84	225.668	1.17183	0.505979	1.13795	0.528271	0.633298	1.77224	1.17183	Op0391f_1	NA	Q1LNJ8 Peptidase M22, glycoprotease
Rmet_1397	Q1LNJ6		2612.27	206.595	2041.91	323.648	1748.21	891.507	1492.95	259.458	0.781662	1.07565	0.669232	0.786861	0.571515	2.40169	0.781662	Op0391f_1	GIP-REP-DNA_Pol	Q1LNJ6 Phage SPO1 DNA polymerase-related protein
Rmet_1398	Q1LNJ5		1393.65	146.542	1806.2	295.771	2250.5	1065.84	1575.52	24.4545	1.29602	0.932721	1.61483	0.70675	1.1305	1.0636	1.61483	Op0391f_1	NA	Q1LNJ5 Putative uncharacterized protein
Rmet_1400	Q1LNJ3	alr	847.876	558.254	2336.89	679.092	1650.67	864.831	1890.92	561.791	2.75617	1.20339	1.94682	0.564119	2.23018	0.93125	2.75617	Op0393f_1	MET-AA-AlaAsp	Q1LNJ3 Alanine racemase
Rmet_1401	Q1LNJ2	radA	1085.97	194.671	1801.49	106.696	2178.69	402.421	1855.9	87.6129	1.65887	2.37422	2.00621	1.83006	1.70897	2.72748	2.00621	Op0393f_1	GIP-REP-Recomb	Q1LNJ2 DNA repair protein radA
Rmet_1402	Q1LNJ1		1922.89	485.272	1460	341.468	1965.87	417.613	1238.78	252.689	0.759275	0.559896	1.02235	0.0476071	0.64423	0.927021	1.02235	Op0394r_1	NA	Q1LNJ1 Putative uncharacterized protein
Rmet_1404	Q1LNI9	yheS	1635.64	511.035	1712.64	59.4851	1733.52	117.658	2097.75	112.771	1.04708	0.134961	1.05984	0.155691	1.28253	0.740795	1.28253	Op0396r_1	GIP-TL-Ass	Q1LNI9 ABC transporter-related protein
Rmet_1407	Q1LNI6	dppD1	1700.7	651.563	1770.21	429.664	1651.96	378.14	1868.44	243.839	1.04087	0.0642883	0.97134	0.0473353	1.09863	0.187335	1.09863	Op0397f_1	NA	Q1LNI6 Oligopeptide/dipeptide ABC transporter, ATP-binding protein-like protein
Rmet_1408	Q1LNI5	dppA1b	1589.46	145.509	1606.6	60.6628	1876.27	683.379	1731.91	321.514	1.01078	0.0831165	1.18045	0.346022	1.08962	0.30501	1.18045	Op0397f_2	NA	Q1LNI5 Extracellular solute-binding protein, family 5
Rmet_1409	Q1LNI4	dppB1	1630.79	151.274	1570.84	406.041	1924.46	212.097	1807.5	69.8501	0.963241	0.107564	1.18008	0.80819	1.10836	0.799133	1.18008	Op0397f_2	NA	Q1LNI4 Binding-protein-dependent transport systems inner membrane component
Rmet_1412	Q1LNI1	dppA	1502.32	571.711	1250.38	1022.8	1991.93	557.745	2017.75	221.448	0.832296	0.158008	1.3259	0.433484	1.34309	0.649841	1.34309	Op0397f_2	EIP-TRA-ABC	Q1LNI1 D-aminopeptidase DppA. Metallo peptidase. MEROPS family M55
Rmet_1419	Q1LNH4	prmB	1983.38	421.645	1930.31	226.463	1356.69	398.427	2796.93	320.803	0.973245	0.0818781	0.684029	0.76419	1.41019	1.09577	1.41019	Op0398r_2	GIP-TL-Ass	Q1LNH4 Modification methylase, HemK family
Rmet_1420	Q1LNH3	dapE	1484.53	255.128	2041.16	285.706	1724.77	502.316	1947.8	174.294	1.37495	1.0292	1.16183	0.317174	1.31207	1.07883	1.37495	Op0398r_2	MET-AA-Lys_Syn	Q1LNH3 Succinyldiaminopimelate desuccinylase
Rmet_1422	Q1LNH1		1458.13	598.862	716.538	432.442	2181.69	539.976	2420.11	592.276	0.491408	0.719085	1.49622	0.635346	1.65973	0.807607	1.65973	Op0398r_2	NA	Q1LNH1 Twin-arginine translocation pathway signal
Rmet_1423	Q1LNH0	dapD	1414.68	206.012	1920.55	127.348	1772.51	354.983	1793.16	271.908	1.35759	1.51749	1.25294	0.637851	1.26754	0.791939	1.35759	Op0398r_2	MET-AA-Lys_Syn	Q1LNH0 2,3,4,5-tetrahydropyridine-2,6-dicarboxylate N-succinyltransferase
Rmet_1424	Q1LNG9	dapC	1530.48	257.127	2010.49	355.287	1925.36	300.094	1734.95	211.396	1.31364	0.783807	1.25801	0.708663	1.1336	0.436411	1.31364	Op0398r_1	NA	Q1LNG9 Succinyldiaminopimelate aminotransferase
Rmet_1426	Q1LNG7	smc	1705.67	255.459	1416.42	179.086	1936.61	272.707	2210.7	187.165	0.830415	0.665654	1.13539	0.437244	1.29608	1.14097	1.29608	Op0399f_1	DIV-Division	Q1LNG7 Condensin subunit Smc
Rmet_1427	Q1LNG6		2507.43	55.9387	2699.83	228.821	934.258	174.82	951.978	170.961	1.07673	0.675672	0.372596	6.81738	0.379663	6.85524	1.07673	Op0399f_1	NA	Q1LNG6 Conserved hypothetical transmembrane protein
Rmet_1428	Q1LNG5	ligA	2017.25	699.806	975.876	180.116	1837.53	643.402	2003.67	671.378	0.483766	1.18348	0.91091	0.133796	0.993271	0.00989971	0.993271	Op0399f_1	GIP-REP-Recomb	Q1LNG5 DNA ligase
Rmet_1432	Q1LNG1	rsuA1	1740.07	197.743	1664.6	196.494	1735.19	519.721	1845.41	312.402	0.956628	0.191435	0.997197	0.00679789	1.06053	0.20648	1.06053	Op0402r_1	GIP-TL-Ass	Q1LNG1 Pseudouridine synthase, Rsu
Rmet_1433	Q1LNG0	glnD	1493.63	58.9466	1397.92	221.672	2106.48	234.714	1894.11	128.228	0.935922	0.341067	1.4103	2.08691	1.26812	2.13961	1.4103	Op0402r_1	GIP-PTL-Fold	Q1LNG0 [Protein-PII] uridylyltransferase
Rmet_1434	Q1LNF9	map	1209.23	227.01	1816.94	554.883	1610.28	1076.07	2203.7	400.657	1.50256	0.777234	1.33166	0.307772	1.8224	1.58439	1.8224	Op0402r_1	GIP-TL-Ass	Q1LNF9 Methionine aminopeptidase
Rmet_1435	Q1LNF8	rpsB	1607.96	156.849	1821.42	116.863	1857.51	424.004	1966.9	164.812	1.13275	0.779866	1.15519	0.429617	1.22322	1.11587	1.22322	Op0403f_1	GIP-TL-Ribo	Q1LNF8 30S ribosomal protein S2
Rmet_1436	Q1LNF7	tsf	1544.01	429.726	2193.26	184.721	1616.44	936.466	1912.21	150.371	1.42049	1.05663	1.04691	0.0530165	1.23847	0.634721	1.42049	Op0403f_1	NA	Q1LNF7 Elongation factor Ts
Rmet_1437	Q1LNF6	pyrH	1690.88	49.718	1641.23	108.656	1910.72	434.716	1751.57	244.336	0.970635	0.313514	1.13001	0.453805	1.03589	0.206399	1.13001	Op0403f_1	NA	Q1LNF6 Uridylate kinase
Rmet_1438	Q1LNF5	frr	2431.93	358.719	1691.72	494.614	3464.2	2030.22	948.529	597.591	0.695627	0.867437	1.42447	0.432106	0.390032	1.55117	1.42447	Op0403f_2	NA	Q1LNF5 Ribosome-recycling factor
Rmet_1439	Q1LNF4	uppS	1	1	3842.8	1069.25	1	1	1	1	3842.8	3.58964	1	0	1	0	3842.8	Op0403f_2	Met-SecMetab	Q1LNF4 Undecaprenyl pyrophosphate synthetase
Rmet_1441	Q1LNF2	dxr	1708.34	327.742	1670.78	97.1639	1742.09	405.217	1797.72	287.794	0.978015	0.0883917	1.01975	0.0460371	1.05232	0.145207	1.05232	Op0403f_2	MET-LIP-Ster	Q1LNF2 1-deoxy-D-xylulose 5-phosphate reductoisomerase
Rmet_1442	Q1LNF1	yaeL	1451.48	244.939	1798.95	353.925	1808.42	275.391	1775.37	174.84	1.23939	0.580213	1.24591	0.685986	1.22314	0.771561	1.24591	Op0403f_2	NA	Q1LNF1 RseP peptidase. Metallo peptidase. MEROPS family M50B
Rmet_1443	Q1LNF0	yaeT	1575.43	397.75	1067.25	88.2809	1845.75	251.476	2081.87	159.186	0.677433	1.04557	1.17159	0.416377	1.32146	0.909337	1.32146	Op0403f_3	NA	Q1LNF0 Surface antigen (D15)
Rmet_1444	Q1LNE9	hlpA	1427.16	732.177	1799.89	615.397	2232.88	1178.74	1445.76	678.88	1.26117	0.276592	1.56456	0.42164	1.01303	0.0131766	1.56456	Op0403f_3	NA	Q1LNE9 Outer membrane chaperone Skp (OmpH)
Rmet_1445	Q1LNE8	lpxD	1998.5	796.159	1209.53	427.004	1408.34	629.678	1942.23	742.831	0.605219	0.645022	0.704701	0.4139	0.971847	0.0365591	0.971847	Op0403f_3	MET-GLYC-LPS	Q1LNE8 UDP-3-O-[3-hydroxymyristoyl] glucosamine N-acyltransferase
Rmet_1446	Q1LNE7	fabZ	1818.99	453.71	1344.39	585.953	1735.15	292.082	1629.85	954.64	0.739088	0.456492	0.953907	0.112421	0.896022	0.134296	0.953907	Op0403f_3	MET-LIP-FASyn	Q1LNE7 (3R)-hydroxymyristoyl-[acyl-carrier-protein] dehydratase
Rmet_1447	Q1LNE6	lpxA	1772.84	220.603	1839.07	102.528	1765.25	536.301	1420.95	163.216	1.03735	0.204944	0.995717	0.0100327	0.801511	0.916813	1.03735	Op0403f_3	MET-GLYC-LPS	Q1LNE6 Acyl-[acyl-carrier-protein]--UDP-N-acetylglucosamine O-acyltransferase
Rmet_1448	Q1LNE5	lpxB	1775.49	125.626	1680.67	119.389	1953.15	328.291	1713.84	125.841	0.946598	0.386975	1.10006	0.391399	0.96528	0.245141	1.10006	Op0403f_3	MET-GLYC-LPS	Q1LNE5 Lipid-A-disaccharide synthase
Rmet_1449	Q1LNE4	rnhB	1559.36	249.373	1211.24	110.436	1961.05	354.679	2045.89	287.867	0.776755	0.967509	1.25761	0.665006	1.31201	0.905617	1.31201	Op0403f_3	GIP-REP-Recomb	Q1LNE4 Ribonuclease HII
Rmet_1450	Q1LNE3	rlmB	3979.65	647.477	3124.49	540.755	1	1	1	1	0.785117	0.71969	0.000251278	6.13538	0.000251278	6.13538	0.785117	Op0403f_3	GIP-TL-Ass	Q1LNE3 tRNA/rRNA methyltransferase (SpoU)
Rmet_1452	Q1LNE1		2124.95	473.65	991.406	400.009	1601.45	380.061	1947.96	223.488	0.466556	1.29746	0.753641	0.613206	0.91671	0.253877	0.91671	Op0404r_1	NA	Q1LNE1 Putative phosphotransferase Rmet_1452
Rmet_1453	Q1LNE0	pps	1790.41	18.5904	1680.75	114.283	1779.44	216.001	1819.54	272.058	0.93875	0.82532	0.99387	0.0467825	1.01627	0.100208	1.01627	Op0405f_1	MET-CAH-Pyr	Q1LNE0 Phosphoenolpyruvate synthase
Rmet_1455	Q1LND8	ybbK	1482.7	165.596	1793.74	218.902	1728.35	484.965	1822.04	530.807	1.20978	0.808941	1.16568	0.377593	1.22887	0.487277	1.22887	Op0405f_1	NA	Q1LND8 SPFH domain, Band 7 family protein
Rmet_1456	Q1LND7	smpB	1909.6	591.927	1222.45	496.983	1633.63	789.304	1677.48	405.096	0.640159	0.631046	0.855485	0.199796	0.878448	0.232809	0.878448	Op0406r_1	GIP-PTL-Fold	Q1LND7 SsrA-binding protein
Rmet_1457	Q1LND6	yfjG	1153.13	720.457	2627.51	895.062	1887.1	852.703	1725.84	846.831	2.2786	0.912639	1.63651	0.466561	1.49666	0.365418	2.2786	Op0407f_2	NA	Q1LND6 Cyclase/dehydrase
Rmet_1461	Q1LND2	guaB	1619.5	197.385	1508.26	347.764	1842.36	333.832	1845.34	146.073	0.931315	0.204046	1.13761	0.419523	1.13945	0.65756	1.13945	Op0409f_1	MET-NUC-Pur	Q1LND2 Inosine-5'-monophosphate dehydrogenase
Rmet_1463	Q1LND0	guaA	1611.13	60.1556	1385.79	329.019	1936.23	583.686	1845.51	400.98	0.860139	0.579007	1.20179	0.504941	1.14548	0.50827	1.20179	Op0409f_1	MET-NUC-Pur	Q1LND0 GMP synthase (Glutamine-hydrolyzing)
Rmet_1467	Q1LNC6		845.917	468.481	2507.46	818.976	2004.23	624.951	1473.54	100.615	2.9642	1.29056	2.3693	1.05934	1.74195	1.10285	2.9642	Op0411f_1	NA	Q1LNC6 Prophage CP4-57 regulatory
Rmet_1469	Q1LNC4		2294.87	558.147	1490.11	273.114	1134.13	453.167	1697.31	501.553	0.649322	0.968122	0.494203	1.14775	0.739611	0.563894	0.739611	Op0412r_1	GIP-PTL-Exp	Q1LNC4 TatD-related deoxyribonuclease
Rmet_1470	Q1LNC3		1468.37	344.557	1244.41	347.126	1601.52	441.833	2352.58	544.912	0.847474	0.323797	1.09068	0.169316	1.60217	0.994082	1.60217	Op0412r_1	NA	Q1LNC3 Putative uncharacterized protein
Rmet_1471	Q1LNC2		1860.47	243.725	1510.68	327.73	2070.5	469.468	1776.84	292.146	0.811992	0.612091	1.11289	0.294493	0.955051	0.156055	1.11289	Op0412r_1	NA	Q1LNC2 Putative uncharacterized protein
Rmet_1472	Q1LNC1		1998.51	1170.77	566.346	214.551	1300.66	280.078	2484.12	1070.58	0.283384	1.03381	0.650812	0.480997	1.24298	0.216659	1.24298	Op0412r_1	NA	Q1LNC1 KAP P-loop
Rmet_1479	Q1LNB4		1992.09	281.669	1656.58	225.819	277.339	42.0244	2353.51	241.444	0.831576	0.66113	0.13922	5.29746	1.18143	0.690896	1.18143	Op0416r_1	NA	Q1LNB4 Putative uncharacterized protein
Rmet_1569	Q1LN24		1013.1	177.196	773.352	156.344	2601.15	806.708	2943.23	574.06	0.763352	0.718798	2.56752	1.61403	2.90517	2.5692	2.90517	Op0432r_1	NA	Q1LN24 Putative uncharacterized protein
Rmet_1570	Q1LN23		1666.47	153.987	2081.16	375.643	1760.75	149.217	1379.52	209.107	1.24885	0.782985	1.05658	0.310952	0.827814	0.790267	1.24885	Op0433f_1	NA	Q1LN23 Putative uncharacterized protein
Rmet_1573	Q1LN20	tadA	1808.83	274.103	3050.96	369.865	1577.38	242.945	976.423	197.156	1.68671	1.92887	0.872046	0.447632	0.53981	1.76634	1.68671	Op0433f_2	NA	Q1LN20 tRNA-adenosine deaminase
Rmet_1574	Q1LN19	ldcA	1921.19	179.235	2191.38	161.236	1700.82	339.769	1518.61	251.198	1.14064	0.793585	0.885298	0.424591	0.790453	0.935292	1.14064	Op0433f_2	NA	Q1LN19 Peptidase U61, LD-carboxypeptidase A
Rmet_1575	Q1LN18		1598.63	253.6	2349.73	57.7998	1968.92	485.718	1703	309.794	1.46984	2.41201	1.23162	0.500843	1.06529	0.185253	1.46984	Op0433f_2	NA	Q1LN18 ABC transporter-related protein
Rmet_1576	Q1LN17		1767.68	223.866	1780.9	485.951	1696.59	462.02	1347.98	931.281	1.00748	0.0186226	0.959786	0.10364	0.76257	0.363331	1.00748	Op0434r_1	NA	Q1LN17 Putative proline-rich protein
Rmet_1577	Q1LN16	betB	1768.06	174.551	1501.06	48.2769	1961.97	474.321	1848.23	223.756	0.848987	1.19824	1.10967	0.298833	1.04534	0.201267	1.10967	Op0435f_1	MET-AA-GlySerThr	Q1LN16 Aldehyde dehydrogenase
Rmet_1578	Q1LN15		1771.57	173.349	1133.54	281.153	1900.7	175.885	1795.42	156.957	0.639851	1.4038	1.07289	0.369755	1.01347	0.0722199	1.07289	Op0435f_1	Met-SecMetab	Q1LN15 Peptidase S45, penicillin amidase
Rmet_1579	Q1LN14		1697.48	281.39	2397.43	688.226	1214.88	430.146	1512.37	184.562	1.41235	0.721886	0.715697	0.678247	0.89095	0.397273	1.41235	Op0435f_2	MET-NUC-Pur	Q1LN14 Glutamine amidotransferase class-I
Rmet_1580	Q1LN13		2060.37	276.81	1412.49	103.817	1604.13	163.098	1818.56	335.709	0.685554	1.70212	0.778566	1.03712	0.88264	0.394769	0.88264	Op0435f_2	NA	Q1LN13 MOSC domain protein
Rmet_1583	Q1LN10	ansB	1752.82	119.576	1437.77	410.117	1571.68	169.695	2296.2	113.947	0.820262	0.594776	0.896658	0.626196	1.31	2.32687	1.31	Op0438r_3	MET-EN-Nitrog	Q1LN10 Asparaginase
Rmet_1584	Q1LN09		2342.12	318.692	2230.43	258.412	1996.61	204.978	866.303	118.776	0.952312	0.193537	0.852479	0.65979	0.369879	3.37355	0.952312	Op0438r_2	NA	Q1LN09 Methylitaconate delta2-delta3-isomerase
Rmet_1585	Q1LN08	acnA1	1865.27	154.425	1389.38	245.893	1796.23	308.499	1935.84	801.496	0.744871	1.18877	0.962991	0.149122	1.03783	0.0738254	1.03783	Op0438r_2	MET-CAH-TCA	Q1LN08 Aconitase
Rmet_1586	Q1LN07	prpC	2027.35	247.027	1568.56	73.9259	1793.65	117.284	1554.37	214.228	0.773698	1.42947	0.884728	0.641479	0.766698	1.02543	0.884728	Op0438r_2	MET-CAH-Prop	Q1LN07 2-methylcitrate synthase
Rmet_1587	Q1LN06	prpB	2019.38	388.316	1501.94	188.248	1593.13	448.358	1670.78	867.843	0.74376	0.897465	0.788919	0.509463	0.827373	0.277513	0.827373	Op0438r_1	MET-CAH-Prop	Q1LN06 2,3-dimethylmalate lyase
Rmet_1588	Q1LN05	prpR	1876.99	316.133	1694.41	423.034	1822.87	632.654	1856.08	435.932	0.902728	0.247005	0.971168	0.057039	0.988861	0.0278009	0.988861	Op0439f_1	NA	Q1LN05 Putative PAS/PAC sensor protein
Rmet_1600	Q1LMZ3		1961.43	284.642	1382.53	159.085	1847.33	588.385	1266.45	370.239	0.704859	1.30463	0.941828	0.130695	0.645677	1.06123	0.941828	Op0443f_3	MET-AA-Urea	Q1LMZ3 Twin-arginine translocation pathway signal
Rmet_1608	Q1LMY5		44.4347	32.5917	8489.25	7315.18	251.369	369.834	60.6808	13.5021	191.05	1.1493	5.65705	0.514218	1.36562	0.352456	191.05	Op0448r_1	NA	Q1LMY5 FAD linked oxidase-like protein
Rmet_1627	Q1LMW6		2092.39	511.132	1040.43	301.78	2060.5	559.705	1794.77	358.069	0.497243	1.29406	0.984759	0.0297809	0.857763	0.342401	0.984759	Op0454r_1	EIP-SIG-2Comp	Q1LMW6 Two component transcriptional regulator, winged helix family
Rmet_1628	Q1LMW5		1497.5	370.641	2092.87	310.443	1898.94	665.889	1911.9	411.998	1.39758	0.874158	1.26808	0.387294	1.27673	0.52949	1.39758	Op0455f_1	NA	Q1LMW5 Porin, Gram-negative type
Rmet_1632	Q1LMW1	garR	1915.14	93.5462	1561.37	134.072	1914.02	395.424	1550.76	244.944	0.815278	1.55422	0.999415	0.00229135	0.809734	1.0765	0.999415	Op0458r_1	MET-CAH-DiCarb	Q1LMW1 2-hydroxy-3-oxopropionate reductase
Rmet_1634	Q1LMV9	ybiC	2293.41	105.639	2118.25	306.925	1627.46	239.944	1475.15	103.429	0.923625	0.424565	0.709624	1.92704	0.64321	3.91388	0.923625	Op0458r_1	NA	Q1LMV9 Malate/L-lactate dehydrogenase
Rmet_1635	Q1LMV8	bug	1614.9	503.543	2564.68	1813.35	1506.46	394.976	1489.25	241.541	1.58814	0.409939	0.932849	0.12069	0.922196	0.168632	1.58814	Op0458r_1	NA	Q1LMV8 Uncharacterized protein UPF0065
Rmet_1636	Q1LMV7		2264.99	133.084	1769.39	243.958	1957.07	720.268	1303.76	95.9959	0.781191	1.31444	0.864053	0.360835	0.575614	4.19604	0.864053	Op0459f_1	MET-CAH-But	Q1LMV7 Thiamine pyrophosphate enzyme-like TPP-binding
Rmet_1640	Q1LMV3		1570.25	105.73	1846.4	258.228	2064.3	154.857	1628.95	235.576	1.17587	0.758755	1.31464	1.89593	1.03738	0.171989	1.31464	Op0462r_3	EIP-TRA-ABC	Q1LMV3 Putative UreA/short-chain amide ABC transporter
Rmet_1641	Q1LMV2		2137.38	507.894	1986.13	397.512	1547.43	235.141	1382.66	274.701	0.929234	0.167056	0.723984	0.793976	0.646894	0.964385	0.929234	Op0462r_3	NA	Q1LMV2 Putative uncharacterized protein
Rmet_1644	Q1LMU9		2244.91	407.651	2308.32	549.185	1689.3	319.281	1239.42	91.0913	1.02825	0.0662725	0.752501	0.764326	0.552101	2.01605	1.02825	Op0462r_2	NA	Q1LMU9 Beta-lactamase-like protein
Rmet_1656	Q1LMT7	yqjG	1680.02	712.079	1540.8	282.11	1449.9	376.345	1856.59	464.12	0.917133	0.140032	0.863024	0.211426	1.1051	0.15012	1.1051	Op0467f_1	GIP-PTL-Fold	Q1LMT7 Glutathione S-transferase-like protein
Rmet_1677	Q1LMR8	uspA5	2705.1	489.09	1807.17	505.891	1304.22	517.347	1822.59	208.688	0.668058	0.902466	0.482135	1.39192	0.67376	1.26475	0.67376	Op0471f_2	NA	Q1LMR8 UspA
Rmet_1681	Q1LMR4	aroG	1799.7	160.528	1567.86	57.4924	2099.02	785.375	1518.45	142.99	0.871178	1.06339	1.16631	0.316434	0.843723	0.92664	1.16631	Op0474r_1	MET-AA-PheTyrTrp	Q1LMR4 3-deoxy-D-arabinoheptulosonate-7-phosphate synthase
Rmet_1684	Q1LMR1	rbbA	3162.06	429.295	3888.17	390.256	174.409	40.7243	294.574	41.2618	1.22963	0.885984	0.0551566	6.35644	0.0931588	6.09381	1.22963	Op0476r_2	NA	Q1LMR1 Response regulator receiver domain protein (CheY-like)
Rmet_1685	Q1LMR0		1911.53	667.324	1537.21	507.879	1734.34	404.118	1395.01	419.595	0.80418	0.318511	0.907304	0.165376	0.729788	0.475213	0.907304	Op0476r_2	EIP-TRA-ABC	Q1LMR0 Secretion protein HlyD
Rmet_1686	Q1LMQ9		1544.7	150.076	1107.45	336.896	2084.32	236.498	1848.9	162.015	0.716931	0.897913	1.34933	1.39588	1.19693	0.974717	1.34933	Op0476r_2	NA	Q1LMQ9 RND efflux system, outer membrane lipoprotein, NodT
Rmet_1701	Q1LMP4	acrA	2758.52	469.623	751.198	299.443	1496	373.334	565.144	169.178	0.272319	2.61008	0.542321	1.49772	0.204873	3.43358	0.542321	Op0481f_2	EIP-TRA-Other	Q1LMP4 Secretion protein HlyD
Rmet_1702	Q1LMP3	acrF	2894.2	316.128	875.609	293.046	1341.35	192.943	1069.94	273.538	0.302539	3.31365	0.463461	3.05036	0.369685	3.09371	0.463461	Op0481f_2	EIP-TRA-Ion	Q1LMP3 Hydrophobe/amphiphile efflux-1 HAE1
Rmet_1705	Q1LMP0		2830.26	201.992	802.884	107.76	1295.22	656.602	968.126	412.973	0.283679	6.54514	0.457635	1.78785	0.342063	3.02803	0.457635	Op0481f_2	NA	Q1LMP0 Putative uncharacterized protein
Rmet_1715	Q1LMN0		1611.32	351.208	1179.85	24.7597	2611.48	752.408	1803.35	67.3622	0.732224	1.14763	1.62071	0.906256	1.11918	0.458775	1.62071	Op0484r_1	NA	Q1LMN0 Transcriptional regulator, AraC family
Rmet_1732	Q1LML5		2161.37	334.166	2474.47	540.93	1470.48	222.055	1033.91	78.3535	1.14486	0.357795	0.680349	1.2421	0.47836	2.7331	1.14486	Op0491f_1	NA	Q1LML5 Transcriptional regulator, AraC family
Rmet_1741	Q1LMK6	uspA6	2086.49	272.326	1871.54	202.86	1892.07	236.475	1394.89	517.835	0.896982	0.45234	0.906819	0.382117	0.668533	0.875266	0.906819	Op0495f_1	NA	Q1LMK6 UspA
Rmet_1745	Q1LMK2		1693.66	359.784	1721.45	512.242	1273.94	251.767	1789.54	183.855	1.01641	0.0318725	0.752181	0.686323	1.05661	0.176369	1.05661	Op0496r_1	NA	Q1LMK2 Putative uncharacterized protein
Rmet_1766	Q1LMI1	gadB	3007.11	233.078	981.921	448.156	1719.15	296.054	744.663	146.16	0.326533	2.97283	0.571694	2.43411	0.247634	5.96577	0.571694	Op0507f_1	MET-CAH-But	Q1LMI1 Glutamate decarboxylase
Rmet_1769	Q1LMH8	bug	2057.83	169.423	1888.9	205.986	1925.84	514.059	1060.01	178.748	0.917907	0.449997	0.93586	0.193112	0.51511	2.8659	0.93586	Op0510r_2	NA	Q1LMH8 Uncharacterized protein UPF0065
Rmet_1770	Q1LMH7	gatA	1977.99	318.675	1831.23	326.139	1950.24	513.26	1315.84	314.074	0.925804	0.2276	0.985973	0.0333503	0.665239	1.04647	0.985973	Op0510r_2	GIP-TL-Ass	Q1LSE1 Glutamyl-tRNA(Gln) amidotransferase subunit A
Rmet_1776	Q1LMH1	ampC	1652.32	381.71	1969.59	60.9693	2607.89	1261.52	1141.88	168.261	1.19201	0.716689	1.57831	0.581514	0.691076	0.928127	1.57831	Op0514r_1	Met-SecMetab	Q1LMH1 Beta-lactamase
Rmet_1777	Q1LMH0		2370.19	234.146	2130.79	402.999	2188.79	583.147	1258.51	426.49	0.898996	0.375738	0.923466	0.221953	0.530976	1.68274	0.923466	Op0515f_1	EIP-TRA-Ion	Q1LMH0 Na/Pi cotransporter II-related
Rmet_1779	Q1LMG8		1680.65	255.078	1357.33	208.668	1917.46	548.803	1672.87	382.101	0.807623	0.697189	1.1409	0.294585	0.995372	0.0122063	1.1409	Op0517f_1	NA	Q1LMG8 Putative uncharacterized protein
Rmet_1788	Q1LMF9	poxR	2654.39	160.004	1984.72	370.173	1841.67	390.747	1299.19	121.9	0.74771	1.26312	0.693821	1.47566	0.489449	4.80732	0.74771	Op0519f_1	NA	Q1LMF9 Sigma-54 factor, interaction region
Rmet_1789	Q1LMF8		1613.62	212.469	1127.79	382.482	1960.56	592.355	2479.14	422.438	0.698921	0.816582	1.21501	0.431082	1.53638	1.36322	1.53638	Op0519f_1	NA	Q1LMF8 Transcriptional regulator, GntR family
Rmet_1790	Q1LMF7	glcD	1545.17	156.769	1565.44	294.815	1648.36	490.561	2439.94	240.505	1.01312	0.0448891	1.06678	0.159412	1.57907	2.25227	1.57907	Op0519f_2	NA	Q1LMF7 FAD linked oxidase-like protein
Rmet_1791	Q1LMF6		2171.94	759.853	3105.75	846.161	653.805	342.219	2072.66	910.523	1.42994	0.581444	0.301023	1.37753	0.954287	0.0594393	1.42994	Op0519f_2	NA	Q1LMF6 Secretion protein HlyD
Rmet_1795	Q1LMF2		1479.35	771.073	1478.78	279.049	2688.57	1286.96	1673.28	396.7	0.999611	0.00054865	1.81739	0.587559	1.13109	0.166066	1.81739	Op0520r_1	NA	Q1LMF2 Transcriptional regulator, LysR family
Rmet_1798	Q1LME9		1820.9	355.612	1674.62	211.63	1842.97	307.83	2041.29	111.664	0.919663	0.257889	1.01212	0.0332667	1.12103	0.471638	1.12103	Op0522r_2	NA	Q1LME9 Putative uncharacterized protein
Rmet_1804	Q1LME3		1853.39	206.136	1189.63	226.139	1967.69	269.275	1775.6	207.392	0.641864	1.53552	1.06167	0.240407	0.958025	0.188128	1.06167	Op0523f_2	NA	Q1LME3 2OG-Fe(II) oxygenase
Rmet_1807	Q1LME0		2007.91	210.497	1723.6	387.599	1799.07	290.512	1766.73	1013.5	0.858406	0.475357	0.895991	0.41684	0.879883	0.197048	0.895991	Op0525f_1	NA	Q1LME0 RfbF; ADP-glucose pyrophosphorylase
Rmet_1808	Q1LMD9	pepM	1799.88	242.258	1912.57	333.991	1861.56	369.833	1647.17	119.645	1.06261	0.195565	1.03427	0.100777	0.915156	0.42196	1.06261	Op0525f_1	MET-OAA-Other	Q1LMD9 2,3-dimethylmalate lyase
Rmet_1809	Q1LMD8	ppd	1892.32	241.818	2543.11	629.489	1559.12	459.229	1401.04	340.348	1.34391	0.746912	0.823916	0.475299	0.740381	0.84389	1.34391	Op0525f_1	NA	Q1LMD8 Thiamine pyrophosphate enzyme-like TPP-binding
Rmet_1810	Q1LMD7	phnW	1685.14	196.516	1587.99	227.751	1791.95	170.269	1841.81	93.0172	0.942352	0.22897	1.06339	0.291229	1.09297	0.541114	1.09297	Op0525f_1	MET-OAA-Other	Q1LMD7 Aminotransferase, class V
Rmet_1811	Q1LMD6	ymdC	2301.39	304.987	1827.54	258.835	1083.34	141.666	1666.91	111.827	0.794103	0.840425	0.470732	2.72706	0.724306	1.52222	0.794103	Op0526r_2	NA	Q1LMD6 Phospholipase D/Transphosphatidylase
Rmet_1812	Q1LMD5		1771	295.478	1642.12	240.105	1697.12	276.751	1643.04	786.763	0.927228	0.240633	0.958284	0.129108	0.927746	0.118239	0.958284	Op0526r_2	NA	Q1LMD5 Rieske (2Fe-2S) region
Rmet_1820	Q1LMC7	purT	1533.31	251.289	1682.67	186.03	1793.26	396.522	1915.13	462.405	1.09741	0.341524	1.16954	0.401278	1.24901	0.534987	1.24901	Op0527f_2	MET-NUC-Pur	Q1LMC7 Phosphoribosylglycinamide formyltransferase 2
Rmet_1821	Q1LMC6	ybdG	3011.29	347.666	3871.37	502.703	165.14	125.692	571.489	140.729	1.28562	1.01141	0.0548401	6.01269	0.189782	4.99556	1.28562	Op0528r_1	NA	Q1LMC6 MscS Mechanosensitive ion channel
Rmet_1824	Q1LMC3	arp3	2272.15	271.071	2749.47	333.113	1826.09	510.5	717.057	189.05	1.21007	0.790016	0.803681	0.570732	0.315585	3.37976	1.21007	Op0530r_2	NA	Q1LMC3 Ankyrin
Rmet_1825	Q1LMC2		1524.96	285.83	1942.09	225.23	2349.75	574.619	1353.08	221.624	1.27353	0.816203	1.54086	0.958558	0.887286	0.338721	1.54086	Op0530r_2	GIP-PTL-Exp	Q1LMC2 TatD-related deoxyribonuclease
Rmet_1826	Q1LMC1	pilZ	995.934	431.263	1668.83	448.033	3504.08	333.828	989.513	143.666	1.67564	0.765266	3.51839	3.27824	0.993552	0.0111689	3.51839	Op0530r_2	GIP-PTL-T2S	Q1LMC1 Type IV pilus assembly PilZ
Rmet_1827	Q1LMC0	holB	1526.76	177.357	1375.98	134.268	1979.59	397.611	2070.72	189.386	0.901244	0.483839	1.2966	0.787574	1.35629	1.48323	1.35629	Op0530r_2	GIP-REP-DNA_Pol	Q1LMC0 DNA polymerase III, delta prime subunit
Rmet_1828	Q1LMB9	tmk	1749.65	311.203	1705.79	124.716	1590.55	294.251	1650.03	829.589	0.97493	0.100622	0.909067	0.262779	0.943063	0.0873258	0.97493	Op0530r_2	NA	NA
Rmet_1829	Q1LMB8	yceG	2323.87	121.575	1393.89	115.051	1722.25	336.911	1456.11	185.756	0.599813	3.93018	0.741113	1.31219	0.626589	2.82354	0.741113	Op0530r_1	MET-NUC-Pyr	Q1LMB9 Thymidylate kinase
Rmet_1830	Q1LMB7	gcvT	1550.38	504.091	1489.62	292.625	1704.78	468.365	2001.96	73.7449	0.960809	0.0762637	1.09959	0.15877	1.29127	0.781492	1.29127	Op0531f_1	NA	Q1LMB7 Glycine cleavage T protein (Aminomethyl transferase)
Rmet_1832	Q1LMB5		1531.17	335.733	2377.71	586.142	1412.45	641.197	2208.52	450.459	1.55287	0.918281	0.922461	0.12153	1.44237	0.861558	1.55287	Op0531f_1	NA	Q1LMB5 Putative uncharacterized protein
Rmet_1833	Q1LMB4		4032.01	619.667	1563.87	662.405	1691.35	1512.9	782.184	244.793	0.387862	1.92512	0.419479	1.09758	0.193993	3.75938	0.419479	Op0532r_1	NA	Q1LMB4 GCN5-related N-acetyltransferase
Rmet_1839	Q1LMA8	hyi1	2113.05	800.158	1354.93	586.082	1602.38	400.208	1817.01	502.415	0.641221	0.546888	0.758327	0.425425	0.859902	0.227269	0.859902	Op0533f_2	MET-CAH-DiCarb	Q1LMA8 Xylose isomerase-like TIM barrel
Rmet_1840	Q1LMA7		1676.51	742.943	1648.34	402.621	1667.53	762.823	1761.29	380.098	0.983195	0.0245935	0.994643	0.00596425	1.05057	0.0754888	1.05057	Op0533f_2	NA	Q1LMA7 NAD-dependent epimerase/dehydratase
Rmet_1842	Q1LMA5	bug	1903.37	181.327	2060.93	382.81	1647.34	391.376	1413.79	154.799	1.08278	0.279295	0.865485	0.447061	0.742784	1.45653	1.08278	Op0534r_2	NA	Q1LMA5 Twin-arginine translocation pathway signal
Rmet_1845	Q1LMA2		2304.13	864.474	2277.34	407.363	1565.31	284.331	1081.57	127.693	0.988376	0.0210587	0.679349	0.643121	0.469406	1.23221	0.988376	Op0536r_1	NA	Q1LMA2 Alpha/beta hydrolase fold
Rmet_1846	Q1LMA1		1831.98	318.208	1608.73	229.149	1881.67	1024.7	1113.41	354.48	0.878138	0.407865	1.02713	0.0370039	0.607762	1.06821	1.02713	Op0536r_1	NA	Q1LMA1 Short-chain dehydrogenase/reductase SDR
Rmet_1848	Q1LM99		2002.12	426.511	1082.43	459.53	1481.18	447.81	1975.71	366.153	0.540645	1.03797	0.739807	0.595818	0.986809	0.0333182	0.986809	Op0536r_1	NA	Q1LM99 Class II aldolase/adducin-like protein
Rmet_1849	Q1LM98		1819.51	244.027	1234.22	153.754	1956.98	780.752	2033.15	580.247	0.678329	1.47137	1.07556	0.134154	1.11742	0.259187	1.11742	Op0536r_1	NA	Q1LM98 Alcohol dehydrogenase, zinc-binding
Rmet_1851	Q1LM96		1921.8	216.599	1494.25	140.754	2057.99	140.434	1411.58	244.821	0.777528	1.19643	1.07087	0.381454	0.734508	1.10576	1.07087	Op0536r_1	NA	Q1LM96 Short-chain dehydrogenase/reductase SDR
Rmet_1852	Q1LM95		1822.6	201.777	1431.16	261.775	1797.69	166.801	1912.19	194.578	0.785227	0.844451	0.986329	0.0676013	1.04915	0.226016	1.04915	Op0536r_1	MET-CAH-But	Q1LM95 Acyl-CoA dehydrogenase-like protein
Rmet_1853	Q1LM94	atoB	1959.02	140.162	1882.79	111.104	1976.67	276.84	1586.24	201.01	0.961088	0.303382	1.00901	0.0423392	0.809713	1.09263	1.00901	Op0536r_1	MET-CAH-Pyr	Q1LM94 Thiolase
Rmet_1855	Q1LM92	fadB	1883.44	186.783	1726.29	145.854	2005.95	302.019	1680.58	283.053	0.916562	0.472439	1.06505	0.250648	0.892297	0.431752	1.06505	Op0536r_1	MET-CAH-But	Q1LM92 3-hydroxyacyl-CoA dehydrogenase / short chain enoyl-CoA hydratase
Rmet_1858	Q1LM89	livF7	1601.81	233.27	2124.91	1232.27	1902.42	718.128	1296.75	94.2311	1.32656	0.35693	1.18767	0.315967	0.809554	0.931476	1.32656	Op0538r_1	EIP-TRA-ABC	Q1LM89 ABC transporter-related protein
Rmet_1859	Q1LM88	livG7	1637.23	172.392	1198.63	263.454	2200.65	355.142	1687.91	288.454	0.732106	1.00633	1.34413	1.06802	1.03095	0.109973	1.34413	Op0538r_1	EIP-TRA-ABC	Q1LM88 ABC transporter-related protein
Rmet_1862	Q1LM85		1922.69	240.772	1541.07	115.651	1758.49	495.131	1100.72	197.206	0.801515	1.07071	0.914598	0.223131	0.572491	1.87674	0.914598	Op0538r_1	EIP-TRA-ABC	Q1LM85 Extracellular ligand-binding receptor
Rmet_1863	Q1LM84		1946.21	363.035	1685.61	392.332	1397.29	292.387	2064.13	272.215	0.866096	0.345005	0.717951	0.837517	1.06059	0.185627	1.06059	Op0538r_1	MET-LIP-FASyn	Q1LM84 AMP-dependent synthetase and ligase
Rmet_1864	Q1LM83	selO	1990.61	608.914	1058.2	412.068	1278.1	489.166	2188.95	1104.46	0.531596	0.913247	0.642065	0.648866	1.09964	0.115765	1.09964	Op0539f_1	NA	Q1LM83 UPF0061 protein Rmet_1864
Rmet_1867	Q1LM80	bolA	1563.22	441.585	1	1	1735.67	750.129	1941.91	140.138	0.000639705	3.52977	1.11032	0.144709	1.24225	0.65097	1.24225	Op0539f_1	NA	Q1LM80 Transcriptional regulator BolA
Rmet_1868	Q1LM79		1703.1	307.701	1429.66	230.217	1626.04	452.641	1905.2	446.664	0.839445	0.508332	0.954753	0.101349	1.11867	0.267917	1.11867	Op0539f_2	GIP-PTL-Fold	Q1LM79 PpiC-type peptidyl-prolyl cis-trans isomerase
Rmet_1870	Q1LM77	purL	1595.14	124.261	1771.34	133.692	1869.98	502.582	2075.64	200.729	1.11046	0.683088	1.1723	0.438458	1.30123	1.47851	1.30123	Op0540r_2	MET-NUC-Pur	Q1LM77 Phosphoribosylformylglycinamidine synthase
Rmet_1871	Q1LM76		1676.11	460.169	1613.39	505.342	1869.42	922.227	1783.11	819.004	0.96258	0.0649614	1.11533	0.139831	1.06384	0.0836439	1.11533	Op0540r_1	NA	Q1LM76 Putative transcriptional regulator
Rmet_1872	Q1LM75		359.481	49.6405	663.126	288.4	3772.5	1289.14	3953.16	396.902	1.84467	0.898248	10.4943	2.54935	10.9969	8.0478	10.9969	Op0541f_2	NA	Q1LM75 Diguanylate cyclase (GGDEF domain)
Rmet_1873	Q1LM74		1810.69	251.824	1511.83	305.778	1869.62	313.547	1513.27	361.043	0.834946	0.535977	1.03254	0.104229	0.835741	0.485297	1.03254	Op0541f_3	GIP-TL-Ass	Q1LM74 Amidase
Rmet_1874	Q1LM73		2853.81	566.949	2380.69	1204.01	1905.24	1345.36	1	1	0.834214	0.267154	0.667614	0.496032	0.000350409	5.023	0.834214	Op0541f_3	NA	Q1LM73 TRAP dicarboxylate transporter-DctP subunit
Rmet_1878	Q1LM69	nnrD	601.808	255.288	5528.45	618.838	598.468	200.214	713.088	108.498	9.1864	5.63607	0.994451	0.00733195	1.18491	0.305894	9.1864	Op0541f_5	NA	Q1LM69 Putative uncharacterized protein
Rmet_1879	Q1LM68	pgi	1358.77	499.269	2212.3	545.858	1550.29	859.917	2138.32	505.806	1.62816	0.816676	1.14095	0.140909	1.57372	0.775615	1.62816	Op0541f_6	MET-CAH-FbP	Q1LM68 Glucose-6-phosphate isomerase
Rmet_1880	Q1LM67	ybbA	1957.93	195.088	1903.35	144.986	1359.21	308.599	1850.34	246.23	0.972127	0.160472	0.694211	1.18866	0.945051	0.243783	0.972127	Op0542r_1	EIP-TRA-ABC	Q1LM67 ABC transporter-related protein
Rmet_1881	Q1LM66		727.36	135.468	1225.99	772.138	544.474	183.192	6123.68	1149.93	1.68553	0.549385	0.748562	0.57392	8.41906	4.19816	8.41906	Op0543f_1	NA	Q1LM66 Lipolytic enzyme, G-D-S-L
Rmet_1882	Q1LM65	ppiD	1652.53	480.891	1341.73	118.085	1836.65	368.188	2055.36	131.652	0.81192	0.5189	1.11141	0.216838	1.24376	0.657628	1.24376	Op0544r_2	GIP-PTL-Fold	Q1LM65 PpiC-type peptidyl-prolyl cis-trans isomerase
Rmet_1883	Q1LM64	lon	1612.69	111.545	1512.45	114.444	1877.51	236.717	1966.45	272.266	0.937839	0.443589	1.16421	0.760391	1.21936	0.921699	1.21936	Op0544r_2	GIP-PTL-Fold	Q1LM64 ATP-dependent protease La
Rmet_1884	Q1LM63	clpX	1772.39	281.097	1472.49	260.41	1788.6	423.175	1979.61	36.5076	0.830793	0.553825	1.00915	0.023017	1.11692	0.652459	1.11692	Op0544r_2	GIP-PTL-Fold	Q1LM63 ATP-dependent Clp protease ATP-binding subunit clpX
Rmet_1885	Q1LM62	clpP	2043.21	173.849	1409.36	110.324	2370.49	195.895	1633.78	429.586	0.689776	2.23052	1.16018	0.885168	0.799617	0.678488	1.16018	Op0544r_2	GIP-PTL-Fold	Q1LM62 ATP-dependent Clp protease proteolytic subunit
Rmet_1886	Q1LM61	tig	1596.5	146.882	1705.2	66.2971	1569.76	790.359	2185.18	355.396	1.06808	0.509886	0.98325	0.0285314	1.36873	1.17203	1.36873	Op0544r_2	GIP-PTL-Fold	Q1LM61 Trigger factor
Rmet_1888	Q1LM59	yhiR	1683.33	78.4396	1521.03	228.428	1852.1	172.888	2015.19	225.443	0.903583	0.528897	1.10026	0.67152	1.19715	1.09208	1.19715	Op0545f_1	NA	Q1LM59 Putative uncharacterized protein
Rmet_1897	Q1LM50	ycaN	1550	186.413	2488.38	1341.58	1095.18	135.785	2479.82	394.959	1.6054	0.614125	0.706568	1.41162	1.59988	1.59935	1.6054	Op0550r_1	NA	Q1LM50 Transcriptional regulator, LysR family
Rmet_1925	Q1LM22		1816.06	574.05	1771.24	542.232	1319.53	833.094	1659	367.748	0.975321	0.0401505	0.726586	0.352868	0.913517	0.166765	0.975321	Op0562r_2	NA	Q1LM22 Putative uncharacterized protein
Rmet_1927	Q1LM20	gatA3	2095.22	293.73	2018.31	208.941	1550.63	200.614	1274.74	247.737	0.96329	0.153014	0.74008	1.10164	0.608404	1.51529	0.96329	Op0562r_1	GIP-TL-Ass	Q1LM20 Amidase
Rmet_1942	Q1LM05	acrB3	1908.95	159.833	1007.91	143.428	2371.28	630.299	2020.51	125.736	0.527992	2.97117	1.24219	0.585134	1.05844	0.390659	1.24219	Op0568r_1	NA	Q1LM05 Acriflavin resistance protein
Rmet_1943	Q1LM04		2013.05	115.073	851.861	92.5438	2059.07	258.103	1885.47	209.152	0.423169	5.59297	1.02286	0.123312	0.936621	0.393507	1.02286	Op0568r_1	NA	Q1LM04 Secretion protein HlyD
Rmet_1944	Q1LM03		1112.5	264.345	1337.77	311.121	1420.6	267.591	4023.08	3419.83	1.2025	0.391469	1.27695	0.579206	3.61627	0.790024	3.61627	Op0569f_1	MET-LIP-Ster	Q1LM03 Squalene/phytoene synthase
Rmet_1945	Q1LM02		1695.48	559.244	2601.65	699.962	1691.22	403.09	1259.57	170.798	1.53447	0.71964	0.997487	0.00442737	0.7429	0.5971	1.53447	Op0569f_1	NA	Q1LM02 Amidase, hydantoinase/carbamoylase
Rmet_1947	Q1LM00	ompR	1782.49	359.389	1859.8	355.766	1910.18	210.508	1611.22	364.703	1.04337	0.108096	1.07163	0.224051	0.903914	0.236534	1.07163	Op0571f_1	EIP-SIG-2Comp	Q1LM00 Two component transcriptional regulator, winged helix family
Rmet_1948	Q1LLZ9	ompB	2005.4	36.43	1613.25	181.081	1723.55	887.148	2714.03	460.845	0.804455	1.80288	0.859454	0.305172	1.35336	1.42502	1.35336	Op0571f_1	EIP-SIG-2Comp	Q1LLZ9 Sensor protein
Rmet_1950	Q1LLZ7	ahpC	1651.57	401.928	1133.44	237.608	1711.26	209.198	1926.88	275.008	0.686281	0.810164	1.03614	0.0976742	1.1667	0.4067	1.1667	Op0571f_2	GIP-PTL-Fold	Q1LLZ7 Alkyl hydroperoxide reductase/ Thiol specific antioxidant/ Mal allergen
Rmet_1951	Q1LLZ6	ahpD	1578.77	569.25	1945.13	295.207	1998.5	783.273	1855.47	699.012	1.23206	0.423807	1.26586	0.310331	1.17526	0.218175	1.26586	Op0571f_2	NA	Q1LLZ6 Alkylhydroperoxidase AhpD core
Rmet_1953	Q1LLZ4	ispF	1717.35	328.422	774.623	140.709	1524.7	332.943	1746.99	727.947	0.451056	2.00952	0.887818	0.291301	1.01726	0.0280572	1.01726	Op0572r_2	MET-LIP-Ster	Q1LLZ4 2-C-methyl-D-erythritol 2,4-cyclodiphosphate synthase
Rmet_1954	Q1LLZ3	ispD	1721.21	528.486	1366.51	544.269	2132.47	369.824	1711.86	656.972	0.793924	0.330644	1.23893	0.45781	0.994566	0.00788997	1.23893	Op0572r_1	MET-LIP-Ster	Q1LLZ3 2-C-methyl-D-erythritol 4-phosphate cytidylyltransferase
Rmet_1955	Q1LLZ2	mfd	2013.15	133.343	1491.63	192.676	1818.3	433.923	1706.68	152.75	0.740947	1.59964	0.903213	0.343485	0.847769	1.0712	0.903213	Op0573f_1	GIP-REP-Recomb	Q1LLZ2 Transcription-repair coupling factor
Rmet_1956	Q1LLZ1	argE1	1667.14	164.044	1400.05	558.999	1986.41	263.423	1827.68	631.333	0.839791	0.369399	1.19151	0.746883	1.09629	0.201838	1.19151	Op0573f_2	MET-AA-Urea	Q1LLZ1 Acetylornithine deacetylase / acetylornithine deacetylase ArgE. Metallo peptidase. MEROPS family M20A
Rmet_1959	Q1LLY8	clpB	1668.69	292.742	1353.93	137.408	1867.07	568.286	1936.97	206.963	0.811374	0.731742	1.11889	0.230403	1.16077	0.536883	1.16077	Op0574r_2	GIP-PTL-Fold	Q1LLY8 ATPase AAA-2
Rmet_1962	Q1LLY5	moaE	1350.32	184.799	2536.32	606.019	1551.37	344.74	1534.5	206.179	1.8783	1.49971	1.14889	0.37967	1.13639	0.471069	1.8783	Op0574r_1	MET-COF-Folate	Q1LLY5 Molybdopterin synthase subunit MoaE
Rmet_1964	Q1LLY3	moeA	1661.53	105.996	1810.86	181.648	1558.22	273.123	1759.62	274.817	1.08988	0.51915	0.937823	0.272498	1.05903	0.257573	1.08988	Op0574r_1	MET-COF-Folate	Q1LLY3 MoeA-like, domain I and II
Rmet_1965	Q1LLY2	thrC	1557.96	199.609	1779.38	68.2684	1844.77	334.067	1997.03	207.601	1.14212	0.826548	1.18409	0.53741	1.28182	1.07824	1.28182	Op0574r_1	MET-AA-GlySerThr	Q1LLY2 L-threonine synthase
Rmet_1966	Q1LLY1	thrA	1516.94	192.258	1473.16	124.203	1829.45	200.924	2068.85	323.296	0.971135	0.138364	1.20601	0.794823	1.36383	1.07052	1.36383	Op0574r_1	MET-AA-GlySerThr	Q1LLY1 Homoserine dehydrogenase
Rmet_1967	Q1LLY0	aatA	1774.08	129.313	1302.24	138.916	2004.12	445.669	2045.61	102.695	0.734035	1.7591	1.12967	0.40009	1.15306	1.17036	1.15306	Op0574r_1	NA	Q1LLY0 Aminotransferase
Rmet_1968	Q1LLX9		1845.93	236.703	2081.66	206.597	1924.54	314.35	1603.98	212.132	1.1277	0.531751	1.04258	0.142643	0.868928	0.539061	1.1277	Op0575f_1	NA	Q1LLX9 Putative uncharacterized protein
Rmet_1969	Q1LLX8	bcp	1742.73	346.258	1430.85	67.2195	1835.92	634.304	2105.12	409.488	0.82104	0.754285	1.05347	0.0950298	1.20794	0.479511	1.20794	Op0575f_2	GIP-PTL-Fold	Q1LLX8 Alkyl hydroperoxide reductase/ Thiol specific antioxidant/ Mal allergen
Rmet_1970	Q1LLX7		1819.49	365.767	1646.23	117.552	1731.9	251.255	1629.25	147.978	0.904775	0.358479	0.951859	0.141959	0.895443	0.3703	0.951859	Op0575f_2	NA	Q1LLX7 PhoH-like protein
Rmet_1974	Q1LLX3		1872.13	360.013	1670.64	291.129	1796.27	235.792	1586.61	80.0664	0.892378	0.309429	0.959484	0.127307	0.847491	0.648783	0.959484	Op0576r_2	NA	Q1LLX3 Putative uncharacterized protein
Rmet_1975	Q1LLX2	dnaB	1800.89	217.112	1503.9	57.1687	2009.7	363.882	1922.52	533.828	0.835088	1.08279	1.11595	0.359399	1.06754	0.161971	1.11595	Op0576r_2	GIP-REP-Complex	Q1LLX2 Primary replicative DNA helicase
Rmet_1976	Q1LLX1	rplI	1660.81	233.376	2105.61	147.191	1701.87	973.98	2134.69	445.086	1.26782	1.16876	1.02472	0.0340027	1.28533	0.698455	1.28533	Op0576r_2	GIP-TL-Ribo	Q1LLX1 50S ribosomal protein L9
Rmet_1977	Q1LLX0	rpsR	1862.13	444.235	1838.45	295.638	1721.86	520.342	1665.14	130.552	0.987279	0.0320158	0.924669	0.145428	0.89421	0.342729	0.987279	Op0576r_2	GIP-TL-Ribo	Q1LLX0 30S ribosomal protein S18
Rmet_1979	Q1LLW8	rpsF	1694.02	313.268	1555.59	408.057	1678.97	914.059	2130.24	975.801	0.918284	0.191908	0.991116	0.0122616	1.25751	0.338401	1.25751	Op0576r_2	GIP-TL-Ribo	Q1LLW8 30S ribosomal protein S6
Rmet_1980	Q1LLW7	ansB	1442.05	296.501	2146.88	314.782	1629.2	629.844	2214.96	817.034	1.48878	1.15305	1.12978	0.202037	1.53598	0.694106	1.53598	Op0576r_1	MET-EN-Nitrog	Q1LLW7 Asparaginase
Rmet_1981	Q1LLW6	lexA	1725.91	224.357	2025.59	267.493	1800.54	468.752	1512.59	233.234	1.17364	0.609291	1.04324	0.107669	0.8764	0.466187	1.17364	Op0577f_1	GIP-TK-Assoc	Q1LLW6 LexA repressor
Rmet_1984	Q1LLW3	asdA	2191.57	323.644	808.296	329.293	1494.92	663.025	541.269	55.3417	0.368821	2.11854	0.682126	0.706055	0.246978	4.35451	0.682126	Op0579f_1	NA	Q1LLW3 Aminotransferase
Rmet_1985	Q1LLW2	ybjL	1488.07	339.181	1955.2	615.833	1344.25	162.352	926.841	304.835	1.31391	0.489126	0.903346	0.286777	0.622846	0.871458	1.31391	Op0579f_1	NA	Q1LLW2 YidE/YbjL duplication
Rmet_1989	Q1LLV8	dus	2009.36	224.88	925.295	326.676	1728.04	705.332	2039.02	394.962	0.460492	1.96547	0.859994	0.302429	1.01476	0.0478452	1.01476	Op0582r_1	GIP-TL-Ass	Q1LLV8 TIM-barrel protein, yjbN family
Rmet_2016	Q1LLT1		1653.97	88.1603	1383.04	224.829	1983.26	439.35	2835.71	1968.28	0.836191	0.865637	1.19909	0.624237	1.71448	0.574652	1.71448	Op0587f_5	NA	Q1LLT1 Putative uncharacterized protein
Rmet_2021	Q1LLS6		1528.64	392.618	1108.54	312.532	1421.48	206.664	1855.48	567.629	0.725177	0.595768	0.929898	0.178816	1.21381	0.340371	1.21381	Op0590r_2	NA	Q1LLS6 NADPH-dependent FMN reductase
Rmet_2022	Q1LLS5		2685.6	559.893	2297.78	374.503	955.263	407.919	1645.47	421.804	0.855592	0.41505	0.355699	1.78788	0.612703	1.05952	0.855592	Op0590r_1	MET-CAH-Prop	Q1LLS5 Enoyl-CoA hydratase/isomerase
Rmet_2024	Q1LLS3	bipA	1928.81	222.991	1700.7	192.577	1823.23	494.239	1742.55	251.18	0.881736	0.548907	0.945266	0.147193	0.903435	0.392802	0.945266	Op0592r_1	NA	Q1LLS3 GTP-binding protein TypA
Rmet_2026	Q1LLS1		1817.05	439.798	995.409	106.242	1884.59	313.363	2001.93	173.683	0.547815	1.50473	1.03717	0.0896667	1.10174	0.301352	1.10174	Op0593f_1	NA	Q1LLS1 RND efflux system, outer membrane lipoprotein, NodT
Rmet_2027	Q1LLS0	emrA	4102.94	70.549	2309.21	470.839	355.32	56.4126	631.769	386.328	0.56282	3.31319	0.0866014	29.5177	0.15398	7.59759	0.56282	Op0593f_1	EIP-TRA-Other	Q1LLS0 Secretion protein HlyD
Rmet_2029	Q1LLR8	truB	2379.03	368.172	1466.83	275.993	1704.24	268.835	1639.8	132.851	0.616566	1.4161	0.71636	1.05931	0.689275	1.47543	0.71636	Op0594r_2	GIP-TL-Ass	Q1LLR8 tRNA pseudouridine synthase B
Rmet_2030	Q1LLR7	rbfA	1324.5	340.282	1514.14	228.872	2390.8	590.088	1509.75	214.281	1.14318	0.333192	1.80506	1.1461	1.13986	0.334048	1.80506	Op0594r_2	GIP-TL-Ass	Q1LLR7 Ribosome-binding factor A
Rmet_2031	Q1LLR6	infB	1737.84	166.757	1699.14	178.007	1690.2	153.029	1775.99	219.317	0.977729	0.11226	0.972583	0.148997	1.02195	0.0988148	1.02195	Op0594r_2	NA	Q1LLR6 Translation initiation factor IF-2
Rmet_2032	Q1LLR5	nusA	1537.14	162.715	1438.04	71.4734	1777.87	86.1695	2074.77	85.892	0.935533	0.423142	1.15661	0.967251	1.34976	2.16257	1.34976	Op0594r_2	GIP-TK-Assoc	Q1LLR5 NusA antitermination factor
Rmet_2033	Q1LLR4	rimP	1592.43	438.284	1381.79	388.817	1223.1	662.938	2277.22	972.62	0.867728	0.254664	0.768075	0.335376	1.43003	0.485356	1.43003	Op0594r_2	NA	Q1LLR4 UPF0090 protein Rmet_2033
Rmet_2034	Q1LLR3		1835.92	389.634	2106.03	327.134	1715.98	377.908	1617.83	251.178	1.14712	0.376838	0.934669	0.156269	0.881211	0.340329	1.14712	Op0594r_2	GIP-TL-Ass	Q1LLR3 Pseudouridine synthase
Rmet_2035	Q1LLR2		1689.12	204.421	1440.87	161.055	1918.19	1129.66	1690.97	193.882	0.853026	0.67927	1.13561	0.171705	1.00109	0.00463631	1.13561	Op0594r_2	DIV-Division	Q1LLR2 Condensin subunit ScpB
Rmet_2037	Q1LLR0	fnrL	2034.61	197.579	1701.49	153.871	1743.5	227.547	1647.78	167.26	0.836275	0.947834	0.856922	0.684754	0.809876	1.06027	0.856922	Op0595f_1	NA	Q1LLR0 Transcriptional regulator, Crp/Fnr family
Rmet_2040	Q1LLQ7	rdxB	1474.18	199.053	1654.99	268.624	1761.76	525.703	2137.31	568.925	1.12265	0.38661	1.19508	0.396795	1.44983	0.86347	1.44983	Op0596r_2	NA	Q1LLQ7 4Fe-4S ferredoxin, iron-sulfur binding
Rmet_2041	Q1LLQ6	ccoP	1548.86	275.403	1483.48	372.297	1822.14	423.472	1824.39	229.365	0.957791	0.100935	1.17644	0.391025	1.1779	0.545865	1.1779	Op0596r_2	MET-EN-OxPhos	Q1LLQ6 Cytochrome c oxidase, cbb3-type, subunit III
Rmet_2043	Q1LLQ4	ccoO	1594.55	413.182	1408.93	85.4464	1821.07	287.207	2130.51	190.712	0.883589	0.372267	1.14205	0.323412	1.33612	0.887504	1.33612	Op0596r_2	MET-EN-OxPhos	Q1LLQ4 Cytochrome c oxidase, cbb3-type, subunit II
Rmet_2044	Q1LLQ3	ccoN	1437.16	329.674	1076.06	153.346	1891.77	485.21	2126.76	361.862	0.748741	0.747582	1.31633	0.557885	1.47984	0.9972	1.47984	Op0596r_2	MET-EN-OxPhos	Q1LLQ3 Cytochrome c oxidase, cbb3-type, subunit I
Rmet_2046	Q1LLQ1	rdxI	1953.29	467.798	1819.24	563.622	1686.88	560.987	1847.21	295.57	0.93137	0.12997	0.86361	0.258955	0.945688	0.138972	0.945688	Op0596r_2	MET-EN-P_ATPase	Q1LLQ1 Heavy metal translocating P-type ATPase
Rmet_2047	Q1LLQ0		1890.73	621.729	1098.18	215.015	1790.31	573.515	1973.87	247.995	0.580824	0.947178	0.946888	0.0840164	1.04398	0.0956006	1.04398	Op0596r_2	NA	Q1LLQ0 AFG1-like ATPase
Rmet_2048	Q1LLP9	odhL	1540.74	339.574	1305.51	253.492	1774.14	354.427	2322.4	452.562	0.847323	0.396644	1.15148	0.336309	1.50733	0.986775	1.50733	Op0596r_2	MET-CAH-FbP	Q1LLP9 Dihydrolipoyl dehydrogenase
Rmet_2049	Q1LLP8	sucB	1001.73	655.848	3000.89	1138.25	2509.97	1146.56	1214.85	625.513	2.99571	1.1143	2.50564	0.836796	1.21276	0.166328	2.99571	Op0596r_2	MET-CAH-TCA	Q1LLP8 2-oxoglutarate dehydrogenase E2 component
Rmet_2050	Q1LLP7	sucA	1606.82	240.818	1710.44	44.7993	1951.42	340.622	2053.71	105.019	1.06449	0.362782	1.21446	0.592672	1.27812	1.29221	1.27812	Op0596r_2	NA	0
Rmet_2051	Q1LLP6	ugpQ	1976.67	367.626	1251.13	270.583	1826.16	741.659	1127.52	478.362	0.632946	1.13685	0.923854	0.135687	0.570412	1.00374	0.923854	Op0596r_1	MET-LIP-GlycPLip	Q1LLP6 Glycerophosphoryl diester phosphodiesterase
Rmet_2052	Q1LLP5	ugpC	2142.47	408.034	723.062	226.27	2035	192.621	1627.93	138.763	0.33749	2.23774	0.94984	0.178917	0.759838	0.941008	0.94984	Op0596r_1	EIP-TRA-ABC	Q1LLP5 sn-glycerol-3-phosphate import ATP-binding protein ugpC
Rmet_2055	Q1LLP2	ugpB	1947.49	313.88	1534.59	321.718	2044.17	712.989	1353.76	756.571	0.787981	0.649633	1.04964	0.0941481	0.69513	0.554656	1.04964	Op0596r_1	EIP-TRA-ABC	Q1LLP2 Extracellular solute-binding protein, family 1
Rmet_2059	Q1LLN8	glnG	2430.33	250.401	2047.07	139.009	1858.67	681.07	1538.06	166.406	0.842303	0.984193	0.764782	0.613716	0.632862	2.14072	0.842303	Op0598r_3	EIP-SIG-2Comp	Q1LLN8 Nitrogen metabolism transcriptional regulator, NtrC, Fis family
Rmet_2060	Q1LLN7	glnL	1614.49	477.429	1452.41	762.537	2294.63	1071.48	1708.64	278.804	0.899607	0.130716	1.42127	0.439109	1.05832	0.124498	1.42127	Op0598r_3	EIP-SIG-2Comp	Q1LLN7 Sensor protein
Rmet_2061	Q1LLN6		1643.37	478.701	1155.61	192.685	1846.24	415.802	1356.97	254.493	0.703199	0.726488	1.12345	0.2268	0.825724	0.39062	1.12345	Op0598r_3	NA	Q1LLN6 Conserved hypothetical signal peptide protein
Rmet_2062	Q1LLN5	glnA	1621.58	238.518	1436.36	56.7173	2058.8	825.881	1982.49	292.945	0.885778	0.627362	1.26962	0.410764	1.22257	0.679088	1.26962	Op0598r_3	MET-EN-Nitrog	Q1LLN5 Glutamine synthetase
Rmet_2063	Q1LLN4		359.709	35.7198	1879.54	201.129	2551.22	992.221	2141.14	940.447	5.22517	6.41687	7.09247	2.13195	5.95244	1.82493	7.09247	Op0599f_1	NA	Q1LLN4 Rhodanese-like protein
Rmet_2064	Q1LLN3		1947.07	75.261	2551.99	133.99	2001.72	735.72	808.442	204.156	1.31068	2.89087	1.02807	0.0673836	0.415209	4.07503	1.31068	Op0600r_2	NA	Q1LLN3 Molybdopterin binding domain
Rmet_2068	Q1LLM9		1698.54	259.305	1934.17	411.898	1874.79	286.083	1766.67	981.87	1.13872	0.351047	1.10376	0.323156	1.04011	0.0548892	1.13872	Op0600r_1	NA	Q1LLM9 40-residue YVTN beta-propeller repeat
Rmet_2069	Q1LLM8	hrpA	1276.2	265.314	1678.08	331.746	1535.46	457.11	2618.16	366.18	1.3149	0.673089	1.20314	0.358867	2.05152	2.12505	2.05152	Op0600r_1	GIP-REP-Recomb	Q1LLM8 ATP-dependent helicase HrpA
Rmet_2071	Q1LLM6		1882.06	315.995	967.701	79.5056	2058.53	213.042	1722.65	298.235	0.51417	2.31191	1.09376	0.333564	0.9153	0.259529	1.09376	Op0601f_2	NA	Q1LLM6 Probable Fe(2+)-trafficking protein
Rmet_2088	Q1LLK9	cbbI2	1681.15	284.063	1431.45	270.204	1516.98	538.237	2908.38	203.668	0.85147	0.450506	0.902348	0.199645	1.73	2.51621	1.73	Op0604r_1	MET-CAH-PP_KDPG	Q1LLK9 Ribose-5-phosphate isomerase
Rmet_2089	Q1LLK8	tal	1755.58	346.546	2116.6	283.439	1740.25	440.008	1686.83	247.312	1.20564	0.57306	0.991269	0.0194872	0.96084	0.115764	1.20564	Op0605f_1	MET-CAH-PP_KDPG	Q1LLK8 Transaldolase
Rmet_2090	Q1LLK7	npdA	2395.75	730.442	1107.35	316.552	758.165	113.977	3330.78	723.343	0.462216	1.23057	0.316462	1.9393	1.39029	0.643167	1.39029	Op0606r_1	NA	Q1LLK7 Silent information regulator protein Sir2
Rmet_2091	Q1LLK6	rlmB	1738.63	244.387	1761.29	391.142	1569.21	410.087	2348.07	561.074	1.01303	0.0356472	0.902556	0.258864	1.35052	0.756626	1.35052	Op0606r_1	GIP-TL-Ass	Q1LLK6 RNA methyltransferase TrmH, group 3
Rmet_2092	Q1LLK5	rnr	1668.22	433.617	1379.67	101.489	1875.98	201.181	2006.14	132.182	0.827031	0.539241	1.12454	0.327283	1.20256	0.597245	1.20256	Op0606r_1	NA	Q1LLK5 RNAse R
Rmet_2094	Q1LLK3		1410.44	226.779	1957.71	933.267	1670.16	546.199	1733.5	614.488	1.38801	0.471768	1.18414	0.335997	1.22905	0.384013	1.38801	Op0607f_2	NA	Q1LLK3 NAD-dependent epimerase/dehydratase
Rmet_2095	Q1LLK2		1703.93	140.418	1366.76	218.793	1759.88	1050.61	2083.56	810.052	0.802122	0.938641	1.03284	0.0469761	1.2228	0.399414	1.2228	Op0608r_4	NA	Q1LLK2 Phosphoribosyltransferase
Rmet_2096	Q1LLK1	purA	1601	213.296	1679.56	165.82	1787.34	264.784	1933.06	209.142	1.04907	0.207223	1.11639	0.389779	1.20741	0.786061	1.20741	Op0608r_4	MET-NUC-Pur	Q1LLK1 Adenylosuccinate synthetase
Rmet_2097	Q1LLK0	hisZ	1720.06	253.831	1710.78	122.519	1843.8	46.8243	1991.19	266.676	0.994601	0.0246772	1.07193	0.411541	1.15762	0.520882	1.15762	Op0608r_3	GIP-TL-Ass	Q1LLK0 ATP phosphoribosyltransferase regulatory subunit
Rmet_2098	Q1LLJ9	hflC	1559.67	139.242	1615.53	107.754	1845.92	466.289	2027.4	149.292	1.03581	0.226152	1.18353	0.472725	1.29989	1.62104	1.29989	Op0608r_3	GIP-PTL-Fold	Q1LLJ9 HflC protein
Rmet_2099	Q1LLJ8	hflK	1636.86	138.655	1668.69	73.2967	1824.65	391.378	1896.52	190.173	1.01944	0.15016	1.11472	0.354294	1.15863	0.789663	1.15863	Op0608r_3	GIP-PTL-Fold	Q1LLJ8 HflK protein
Rmet_2100	Q1LLJ7	hflX	1717.8	144.536	1566.68	241.33	1589.36	576.774	1879.15	477.519	0.912024	0.391652	0.925228	0.178069	1.09393	0.259379	1.09393	Op0608r_2	NA	Q1LLJ7 Small GTP-binding protein domain
Rmet_2101	Q1LLJ6	hfq	1820.3	153.38	1277.62	368.893	1653.02	350.599	2015.27	751.738	0.70187	1.03908	0.908102	0.331922	1.10711	0.215409	1.10711	Op0608r_2	NA	Q1LLJ6 Protein hfq
Rmet_2102	Q1LLJ5	der	1954.88	377.232	1511.11	251.637	1392.55	741.972	2028.54	304.345	0.772994	0.705663	0.712346	0.502437	1.03768	0.10807	1.03768	Op0608r_1	NA	Q1LLJ5 GTP-binding protein engA
Rmet_2103	Q1LLJ4	yfgL	1561.91	223.366	1894.96	385.337	1535.81	332.863	1806.13	128.435	1.21323	0.547143	0.983286	0.046934	1.15636	0.694195	1.21323	Op0608r_1	NA	Q1LLJ4 Pyrrolo-quinoline quinone
Rmet_2104	Q1LLJ3		1620.44	96.1916	2013.34	82.9616	1589.42	203.591	1803.94	106.905	1.24247	2.19314	0.980859	0.103466	1.11324	0.903522	1.24247	Op0608r_1	NA	Q1LLJ3 Conserved hypothetical transmembrane protein
Rmet_2105	Q1LLJ2	hisS	1584.9	185.482	1892.65	158.447	1634.85	1133.93	1820.12	450.952	1.19417	0.894786	1.03151	0.0378523	1.14841	0.369579	1.19417	Op0608r_1	MET-AA-His	Q1LLJ2 Histidyl-tRNA synthetase
Rmet_2106	Q1LLJ1	ispG	1490.31	130.602	1355.66	203.183	1864.51	396.642	2175.82	343.457	0.90965	0.403401	1.25109	0.709728	1.45998	1.44604	1.45998	Op0608r_1	MET-LIP-Ster	Q1LLJ1 4-hydroxy-3-methylbut-2-en-1-yl diphosphate synthase
Rmet_2107	Q1LLJ0		1220.87	153.805	1718.1	314.346	1482.6	267.233	2594.32	917.979	1.40728	1.06213	1.21439	0.621647	2.12499	1.28147	2.12499	Op0608r_1	NA	Q1LLJ0 Transcriptional regulator, XRE family
Rmet_2108	Q1LLI9	pilF	1563.22	345.316	1788.5	155.976	1604.08	282.11	1797.72	311.551	1.14412	0.449416	1.02614	0.0651292	1.15001	0.357005	1.15001	Op0608r_1	GIP-PTL-T2S	Q1LLI9 TPR repeat
Rmet_2109	Q1LLI8	rlmN	2449.02	392.717	2149.9	101.6	2223.01	719.216	1288.4	381.169	0.877864	0.605104	0.907714	0.203259	0.526088	1.49973	0.907714	Op0608r_1	NA	Q1LLI8 Ribosomal RNA large subunit methyltransferase N
Rmet_2110	Q1LLI7	ndk	1236.77	358.806	1772.94	210.749	2010.82	272.002	2836.29	690.213	1.43352	0.941382	1.62586	1.22707	2.2933	1.52477	2.2933	Op0608r_1	MET-NUC-Pur	Q1LLI7 Nucleoside diphosphate kinase
Rmet_2112	Q1LLI5	rlmD	1501.34	470.319	1860.2	358.791	1849.09	384.074	1856.97	102.486	1.23903	0.432831	1.23163	0.407012	1.23687	0.620851	1.23903	Op0610r_1	GIP-TL-Ass	Q1LLI5 23S rRNA (uracil-5-)-methyltransferase rumA
Rmet_2114	Q1LLI3		516.279	271.011	6415.54	5363.15	393.771	175.212	397.53	144.663	12.4265	1.04705	0.76271	0.274544	0.76999	0.285679	12.4265	Op0612r_2	NA	Q1LLI3 Putative uncharacterized protein
Rmet_2115	Q1LLI2	rpoS	2242.39	289.489	2169.97	476.232	1022.64	286.155	1554.75	429.322	0.967705	0.0945761	0.456048	2.11894	0.693343	0.956645	0.967705	Op0612r_2	GIP-TK-RNAP	Q1LLI2 RNA polymerase sigma factor
Rmet_2116	Q1LLI1		2576.74	266.715	2915.04	244	1342.52	400.126	638.643	139.806	1.13129	0.662406	0.521016	1.85084	0.24785	4.76751	1.13129	Op0612r_2	NA	Q1LLI1 Peptidase M23B
Rmet_2117	Q1LLI0		1833.67	527.498	1173.06	161.957	1939.68	299.04	1947.08	235.611	0.639732	0.958166	1.05782	0.128265	1.06185	0.148614	1.06185	Op0612r_1	GIP-PTL-Fold	Q1LLI0 Protein-L-isoaspartate O-methyltransferase
Rmet_2118	Q1LLH9	surE	1181.72	255.221	2118.69	438.133	4177.6	3026.97	535.466	175.506	1.79288	1.35136	3.53517	0.912766	0.453122	1.50039	3.53517	Op0612r_1	MET-NUC-Pur	Q1LLH9 5'-nucleotidase / 3'-nucleotidase / exopolyphosphatase
Rmet_2119	Q1LLH8		1747.37	194.182	1098.42	219.001	2097.75	547.23	2008.74	240.898	0.628615	1.5706	1.20052	0.472589	1.14958	0.600741	1.20052	Op0613f_1	NA	Q1LLH8 Alcohol dehydrogenase, zinc-binding
Rmet_2120	Q1LLH7		1616.47	547.413	908.392	198.273	2174.02	238.275	1967.47	40.5586	0.561959	0.949572	1.34492	0.709633	1.21714	0.596956	1.34492	Op0614r_2	EIP-TRA-ABC	Q1LLH7 Binding-protein-dependent transport systems inner membrane component
Rmet_2121	Q1LLH6		1918.93	797.343	1256.94	226.576	2102.37	415.645	1805.98	266.4	0.655024	0.646519	1.0956	0.151231	0.941142	0.106175	1.0956	Op0614r_2	EIP-TRA-ABC	Q1LLH6 ABC transporter-related protein
Rmet_2122	Q1LLH5		1619.18	282.798	1442.84	253	1866.45	468.05	1661.03	197.655	0.891093	0.329116	1.15272	0.329326	1.02585	0.0871119	1.15272	Op0614r_2	EIP-TRA-ABC	Q1LLH5 Extracellular solute-binding protein, family 3
Rmet_2123	Q1LLH4	bug	1842.02	309.202	1817.28	423.08	2211.15	636.39	1359.42	339.106	0.986571	0.0337801	1.2004	0.390371	0.738007	0.744393	1.2004	Op0614r_2	NA	Q1LLH4 Uncharacterized protein UPF0065
Rmet_2124	Q1LLH3		1870.5	81.6588	2139.54	814.574	1876	375.58	1658.59	192.619	1.14384	0.300194	1.00294	0.0120346	0.886711	0.772597	1.14384	Op0614r_2	MET-CAH-But	Q1LLH3 Hydroxymethylglutaryl-CoA lyase
Rmet_2125	Q1LLH2		1684.98	493.598	1607.27	243.085	1939.24	501.829	1903.8	196.356	0.953876	0.105499	1.15089	0.255422	1.12986	0.317147	1.15089	Op0614r_2	NA	Q1LLH2 L-carnitine dehydratase/bile acid-inducible protein F
Rmet_2126	Q1LLH1		2189.44	214.201	1240.86	412.838	1998.26	504.477	1470.3	92.075	0.566749	1.51278	0.912682	0.266013	0.671544	2.34799	0.912682	Op0614r_2	NA	Q1LLH1 Transcriptional regulator, LysR family
Rmet_2127	Q1LLH0	recR	2096.76	292.968	1252.98	337.015	1972.59	577.359	1726.87	137.975	0.59758	1.33937	0.94078	0.142672	0.82359	0.858327	0.94078	Op0614r_2	GIP-REP-Recomb	Q1LLH0 Recombination protein recR
Rmet_2128	Q1LLG9		2305.36	241.392	2198.59	354.86	2199.74	243.009	1369.2	127.438	0.953687	0.179066	0.954184	0.218049	0.593919	2.5382	0.954184	Op0614r_2	NA	Q1LLG9 UPF0133 protein Rmet_2128
Rmet_2129	Q1LLG8	dnaX	1793.74	105.251	1490.12	66.5541	1903.45	352.14	1866.62	336.413	0.830733	1.76724	1.06116	0.239866	1.04063	0.165021	1.06116	Op0614r_2	GIP-REP-DNA_Pol	Q1LLG8 DNA polymerase III, gamma subunit / DNA polymerase III, tau subunit
Rmet_2130	Q1LLG7	nrdJ	3942.72	1537.97	1068.35	512.824	1012.42	265.269	1258.99	172.657	0.270967	1.40159	0.256783	1.62502	0.319322	1.56886	0.319322	Op0614r_1	MET-NUC-Pur	Q1LLG7 Ribonucleoside-diphosphate reductase
Rmet_2131	Q1LLG6	addA	1860.93	303.356	1449.88	190.014	2245.49	769.802	1649.91	103.764	0.779116	0.833145	1.20665	0.358344	0.886608	0.518308	1.20665	Op0614r_1	GIP-REP-Recomb	Q1LLG6 DNA helicase/exodeoxyribonuclease V, subunit A
Rmet_2132	Q1LLG5	addB	2464.75	285.627	2894.52	300.406	953.971	130.916	881.473	59.1483	1.17437	0.733369	0.387046	3.62694	0.357632	4.59219	1.17437	Op0614r_1	GIP-REP-Recomb	Q1LLG5 DNA helicase/exodeoxyribonuclease V, subunit B
Rmet_2134	Q1LLG3	trxA	1672.96	183.228	1924.7	794.917	2027.9	473.534	1558.43	231.317	1.15047	0.257355	1.21216	0.540435	0.931535	0.276302	1.21216	Op0615f_1	GIP-PTL-Fold	Q1LLG3 Thioredoxin
Rmet_2135	Q1LLG2	rho	1637.86	676.158	2427.94	448.366	1652.12	521.043	1557.53	261.633	1.48238	0.702587	1.0087	0.0119088	0.950955	0.0856576	1.48238	Op0615f_1	GIP-TK-Assoc	Q1LLG2 Transcription termination factor Rho
Rmet_2137	Q1LLG0	rpmE2	1742.08	644.418	2099.66	783.789	1804.14	1208.24	1948.76	397.557	1.20527	0.250376	1.03563	0.0335002	1.11864	0.198358	1.20527	Op0615f_2	GIP-TL-Ribo	Q1LLG0 50S ribosomal protein L31 type B
Rmet_2140	Q1LLF7	gltX	1661.81	119.048	1692.53	199.765	1793.11	318.026	1674.79	400.95	1.01849	0.0963663	1.07901	0.300417	1.00781	0.0249587	1.07901	Op0616r_1	MET-AA-GluGSH	Q1LLF7 Glutamyl-tRNA synthetase
Rmet_2141	Q1LLF6		1819.47	328.222	1952.69	186.539	1363.29	262.799	1723.87	303.456	1.07322	0.258809	0.749279	0.771848	0.947456	0.151346	1.07322	Op0617f_1	NA	Q1LLF6 Patatin
Rmet_2143	Q1LLF4	yejF	1908.59	377.406	1271.73	81.7153	1693.57	184.576	1889.98	195.91	0.666322	1.38711	0.887341	0.382608	0.990253	0.0324469	0.990253	Op0618r_1	NA	Q1LLF4 ABC transporter-related protein
Rmet_2144	Q1LLF3	yejE	1844.6	240.368	1078.39	170.547	2062.73	236.613	1727.18	326.692	0.584622	1.86464	1.11825	0.457314	0.936346	0.207062	1.11825	Op0618r_1	NA	Q1LLF3 Binding-protein-dependent transport systems inner membrane component
Rmet_2145	Q1LLF2	yejB	1765.52	442.525	868.19	18.737	1757.04	187.968	2179.79	302.026	0.491748	1.94538	0.995196	0.0134525	1.23465	0.55641	1.23465	Op0618r_1	NA	Q1LLF2 Binding-protein-dependent transport systems inner membrane component
Rmet_2146	Q1LLF1	yejA	2144.17	381.856	1195.19	215.032	1844.25	394.745	1416.81	176.915	0.557415	1.58987	0.860124	0.386193	0.660777	1.3017	0.860124	Op0618r_1	NA	Q1LLF1 Extracellular solute-binding protein, family 5
Rmet_2147	Q1LLF0	fabI	1555.87	303.917	1803.83	73.7799	1743.7	901.444	1980.65	160.847	1.15937	0.656517	1.12073	0.155831	1.27302	0.913981	1.27302	Op0619f_1	MET-LIP-FASyn	Q1LLF0 Enoyl-[acyl-carrier-protein] reductase (NADH)
Rmet_2149	Q1LLE8		905.567	45.2006	4657.74	1347.05	579.001	64.0225	1838.13	294.122	5.14345	2.69504	0.63938	2.9899	2.02981	2.7483	5.14345	Op0621f_1	NA	Q1LLE8 Beta-lactamase-like protein
Rmet_2161	Q1LLD6		2495.28	291.818	2341.8	293.709	2085.55	991.711	936.428	111.79	0.93849	0.262129	0.835797	0.319224	0.375279	3.86229	0.93849	Op0622r_1	NA	Q1LLD6 Putative uncharacterized protein
Rmet_2162	Q1LLD5		1891.84	183.19	2194.97	250.405	1610.46	270.704	1615.21	140.451	1.16023	0.699091	0.851266	0.61993	0.853775	0.854757	1.16023	Op0622r_1	NA	Q1LLD5 Putative uncharacterized protein
Rmet_2163	Q1LLD4		1513.43	218.21	1524.27	226.842	1981.01	696.827	2318.23	489.802	1.00716	0.024352	1.30896	0.510999	1.53177	1.1367	1.53177	Op0623f_1	NA	Q1LLD4 Transcriptional regulator, XRE family
Rmet_2174	Q1LLC3	infA1	1440.31	674.012	2903.29	1539.36	1411.89	704.991	1922.91	627.081	2.01574	0.660973	0.980266	0.0206112	1.33507	0.370921	2.01574	Op0625f_3	NA	Q1LLC3 Translation initiation factor IF-1 1
Rmet_2177	Q1LLC0	ppx	2634.34	337.957	2028.55	371.949	1748.61	339.036	1091.59	95.6607	0.770039	0.853348	0.663774	1.30834	0.41437	3.55786	0.770039	Op0626r_1	MET-NUC-Pur	Q1LLC0 Ppx/GppA phosphatase
Rmet_2178	Q1LLB9	ppk	1769.69	427.568	2134.12	858.115	1706.94	429.13	1614.56	224.903	1.20593	0.283449	0.964544	0.0732424	0.912342	0.237755	1.20593	Op0627f_1	MET-EN-OxPhos	Q1LLB9 Polyphosphate kinase
Rmet_2179	Q1LLB8	phoR	1518.15	268.128	845.499	208.177	2242.31	867.168	2171.49	283.264	0.556928	1.41222	1.47701	0.637865	1.43036	1.1849	1.47701	Op0628r_4	EIP-SIG-2Comp	Q1LLB8 Sensor protein
Rmet_2180	Q1LLB7	phoB	1688.33	143.602	2319.36	922.26	1979.2	1898.14	1051.75	149.748	1.37375	0.59203	1.17228	0.142459	0.622954	2.17003	1.37375	Op0628r_4	EIP-SIG-2Comp	Q1LLB7 Two component transcriptional regulator, winged helix family
Rmet_2181	Q1LLB6	phoU	2748.69	802.848	1565.09	648.073	1243.26	365.048	1173.35	674.677	0.569395	0.815756	0.452312	1.289	0.426875	1.0662	0.569395	Op0628r_4	EIP-TRA-ABC	Q1LLB6 Phosphate uptake regulator, PhoU
Rmet_2185	Q1LLB2	pstS	1836.98	307.617	1482.09	341.958	1476.67	787.267	790.897	274.81	0.806804	0.546354	0.803857	0.329087	0.430541	1.79609	0.806804	Op0628r_4	EIP-TRA-ABC	Q1LLB2 Periplasmic phosphate binding protein
Rmet_2186	Q1LLB1	glmM	1568.06	362.855	1572.09	320.469	2002.25	653.816	2104.12	196.667	1.00257	0.00589649	1.2769	0.42707	1.34186	0.958063	1.34186	Op0628r_3	MET-CAH-AminSug	Q1LLB1 Phosphoglucosamine mutase
Rmet_2187	Q1LLB0	folP	1738.64	356.611	1435.39	205.65	1901.41	509.39	1814.46	262.882	0.825584	0.539334	1.09362	0.187956	1.04361	0.122381	1.09362	Op0628r_2	MET-COF-Folate	Q1LLB0 Dihydropteroate synthase
Rmet_2188	Q1LLA9	ftsH	1761.99	669.511	1231.53	178.883	1450.45	138.116	2306.15	149.673	0.698947	0.625242	0.823192	0.385738	1.30884	0.664275	1.30884	Op0628r_2	GIP-PTL-Fold	Q1LLA9 ATP-dependent metalloprotease FtsH
Rmet_2189	Q1LLA8	rlmE	1869.49	1079.46	825.373	287.181	1848.38	926.316	1954.54	765.027	0.441497	0.763998	0.988711	0.0105218	1.0455	0.0461124	1.0455	Op0628r_1	DIV-Division	Q1LLA8 Ribosomal RNA large subunit methyltransferase J
Rmet_2190	Q1LLA7		543.07	528.24	6537.09	476.205	391.178	71.8644	385.164	96.2459	12.0373	5.96749	0.720308	0.25311	0.709235	0.252857	12.0373	Op0629f_1	NA	Q1LLA7 Putative uncharacterized protein
Rmet_2191	Q1LLA6		2096.8	240.521	2190.09	494.635	1411.02	169.497	1	1	1.04449	0.126901	0.67294	1.67256	0.000476918	8.67749	1.04449	Op0630r_3	NA	Q1LLA6 Putative transmembrane protein
Rmet_2192	Q1LLA5	greA	1812.3	177.518	1877.65	172.002	1689.32	281.097	1985.68	238.708	1.03606	0.186969	0.932144	0.268146	1.09567	0.416551	1.09567	Op0630r_3	GIP-TK-Assoc	Q1LLA5 Transcription elongation factor
Rmet_2193	Q1LLA4	carB	1580.99	144.485	2207.66	112.651	1756.03	557.783	1798.7	23.1439	1.39638	2.43711	1.11071	0.249243	1.13771	1.29877	1.39638	Op0630r_3	MET-NUC-Pyr	Q1LLA4 Carbamoyl-phosphate synthase large subunit
Rmet_2195	Q1LLA2	carA	1930.97	236.775	1449.79	201.246	1795.18	646.117	1881.23	71.4069	0.75081	1.09853	0.929679	0.1538	0.974245	0.161372	0.974245	Op0630r_3	MET-NUC-Pyr	Q1LLA2 Carbamoyl-phosphate synthase small subunit
Rmet_2198	Q1LL99		2044.37	267.522	1310.56	354.387	1818.48	684.388	2098.94	199.727	0.641056	1.17994	0.889503	0.23731	1.02669	0.116775	1.02669	Op0630r_2	MET-XEN-Others	Q1LL99 AMP-dependent synthetase and ligase
Rmet_2203	Q1LL94	prpE	2229.51	742.057	1733.61	186.58	2339.75	1041.95	1033.46	377.105	0.777571	0.534017	1.04944	0.0617901	0.463535	1.06871	1.04944	Op0630r_2	MET-CAH-Prop	Q1LL94 Propionate--CoA ligase
Rmet_2205	Q1LL92		2297.3	452.555	2229.82	519.19	1261.51	233.829	1212.14	303.448	0.970624	0.0694476	0.549128	1.50905	0.527635	1.4354	0.970624	Op0630r_1	NA	Q1LL92 Lytic transglycosylase, catalytic
Rmet_2206	Q1LL91	gloB	2108.14	330.858	2429.82	213.897	1372.55	274.362	1549.53	363.38	1.15259	0.590505	0.65107	1.21542	0.735021	0.804641	1.15259	Op0630r_1	MET-CAH-Pyr	Q1LL91 Beta-lactamase-like protein
Rmet_2207	Q1LL90		998.388	289.931	795.391	98.8125	2408.03	831.318	1946.77	372.989	0.796675	0.522189	2.41191	1.2572	1.94991	1.43061	2.41191	Op0631f_1	NA	Q1LL90 Methyltransferase type 11
Rmet_2209	Q1LL88	dnaQ	2127.62	1507.63	428.15	230.163	1207.16	714.313	2685.11	659.023	0.201235	0.977948	0.567377	0.414258	1.26203	0.257308	1.26203	Op0631f_2	GIP-REP-DNA_Pol	Q1LL88 DNA polymerase III, epsilon subunit
Rmet_2211	Q1LL86	ctpF	1737.32	299.64	1073	93.7899	1804.81	333.703	2350.17	464.674	0.617619	1.68852	1.03885	0.106566	1.35276	0.801832	1.35276	Op0633f_1	EIP-TRA-Ion	Q1LL86 ATPase, E1-E2 type
Rmet_2212	Q1LL85	uspA7	1631.78	114.387	979.63	378.11	1641.71	592.715	3060.8	415.044	0.600345	1.32417	1.00609	0.0140527	1.87575	2.69917	1.87575	Op0633f_1	NA	Q1LL85 UspA
Rmet_2215	Q1LL82		1826.58	137.084	1910.25	100.347	1680.92	256.5	1815.67	391.853	1.04581	0.352434	0.920256	0.370081	0.994028	0.0206247	1.04581	Op0634r_2	NA	Q1LL82 Rhodanese-like protein
Rmet_2224	Q1LL73	rfaC	1553.5	344.772	1358.22	250.336	1636.65	224.744	2157.33	312.383	0.874297	0.328142	1.05352	0.145995	1.38869	0.918849	1.38869	Op0636r_2	MET-GLYC-LPS	Q1LL73 Lipopolysaccharide heptosyltransferase I
Rmet_2229	Q1LL68		1660.25	304.82	2296.31	483.489	1534.09	493.4	1358.5	288.611	1.38311	0.806869	0.924016	0.158041	0.818251	0.50848	1.38311	Op0638r_2	EIP-TRA-ABC	Q1LL68 Extracellular solute-binding protein, family 1
Rmet_2235	Q1LL62	glpR	1550.12	479.68	1644.19	169.324	1773.27	512.588	2120.9	203.718	1.06068	0.144931	1.14395	0.224883	1.36821	0.835202	1.36821	Op0639f_1	NA	Q1LL62 Transcriptional regulator, DeoR family
Rmet_2236	Q1LL61	purU	1506.41	208.222	1985.84	122.888	1820.95	336.427	1600.92	466.626	1.31826	1.44794	1.20881	0.577521	1.06274	0.140054	1.31826	Op0640r_2	MET-CAH-DiCarb	Q1LL61 Formyltetrahydrofolate deformylase
Rmet_2237	Q1LL60		2181.01	142.728	1448.16	134.564	1916.56	556.418	1700.21	341.297	0.663985	2.64288	0.878751	0.378239	0.779552	0.993335	0.878751	Op0640r_1	NA	Q1LL60 NUDIX hydrolase
Rmet_2238	Q1LL59	glpK	1729.42	146.047	862.119	136.383	2025.11	332.628	1795.45	113.228	0.498502	3.07086	1.17098	0.617733	1.03818	0.254685	1.17098	Op0641f_1	MET-LIP-GlycLip	Q1LL59 Glycerol kinase
Rmet_2239	Q1LL58	glpD	1554.41	517.946	1695.44	444.827	3063.07	2561.28	1174.16	257.644	1.09073	0.146481	1.97056	0.489947	0.755371	0.490277	1.97056	Op0641f_1	MET-LIP-GlycPLip	Q1LL58 FAD dependent oxidoreductase
Rmet_2240	Q1LL57		1652.66	663.259	2644.03	1244.4	2342.65	1463.32	1239.82	423.844	1.59987	0.519683	1.41751	0.324461	0.750199	0.379758	1.59987	Op0641f_2	NA	Q1LL57 Putative uncharacterized protein
Rmet_2243	Q1LL54		1596.95	398.147	1565.7	208.433	1806.55	461.022	2536.14	254.083	0.980431	0.0515186	1.13125	0.243959	1.58811	1.43996	1.58811	Op0642r_1	NA	Q1LL54 Putative uncharacterized protein
Rmet_2249	Q1LL48	dat	1479.52	283.976	1059.48	113.13	2601.71	502.614	1688.07	651.141	0.716101	1.05774	1.75848	1.42665	1.14096	0.223022	1.75848	Op0644r_1	MET-AA-Lys_Deg	Q1LL48 Branched chain amino acid: 2-keto-4-methylthiobutyrate aminotransferase
Rmet_2250	Q1LL47	bcsB	1789.84	133.706	1055.37	231.469	1962.99	397.506	1642.31	343.77	0.589646	2.01127	1.09674	0.325966	0.917578	0.308961	1.09674	Op0645f_1	NA	Q1LL47 Cellulose synthase, subunit B
Rmet_2252	Q1LL45	bcsC	2615.61	1887.98	1774.35	297.086	1407.07	531.695	1259.32	354.503	0.67837	0.385003	0.53795	0.499465	0.481465	0.604814	0.67837	Op0645f_1	NA	Q1LL45 Cellulose synthase operon C-like protein
Rmet_2253	Q1LL44	bcsE	1956.33	165.058	425.253	377.293	2282.57	420.834	1600.6	333.726	0.217373	2.82304	1.16676	0.556824	0.818164	0.713198	1.16676	Op0645f_1	NA	Q1LL44 Putative uncharacterized protein
Rmet_2256	Q1LL41	bcsA	1973.8	137.424	1	1	2290.3	634.933	1897.18	396.233	0.000506636	14.2519	1.16035	0.409779	0.961179	0.143586	1.16035	Op0645f_1	MET-CAH-Starch	Q1LL41 Glycosyl transferase, family 2
Rmet_2257	Q1LL40	bcsG	1989.6	466.93	1130.2	249.818	1814.41	332.901	1640.59	314.984	0.568056	1.19902	0.91195	0.219025	0.824586	0.446345	0.91195	Op0645f_1	NA	Q1LL40 Putative membrane protein
Rmet_2264	Q1LL33		1145.55	561.611	1595.1	228.675	1762.36	214.099	2008.66	531.766	1.39243	0.568846	1.53844	0.795158	1.75345	0.789399	1.75345	Op0645f_5	NA	Q1LL33 Putative uncharacterized protein
Rmet_2270	Q1LL27	acsA	1699.54	165.639	1822.13	172.104	1724.79	458.579	1693.54	495.613	1.07213	0.362975	1.01486	0.0404632	0.996472	0.00906847	1.07213	Op0648r_2	MET-CAH-FbP	Q1LL27 Acetyl-coenzyme A synthetase
Rmet_2273	Q1LL24	fumA	1674.19	288.835	2129.95	182.063	1803.69	734.246	1826.48	340.848	1.27223	0.967851	1.07735	0.126581	1.09096	0.24185	1.27223	Op0649f_3	MET-CAH-TCA	Q1LL24 Fumarase
Rmet_2274	Q1LL23	murI	1955.83	640.697	1371.1	587.762	1334.4	400.081	1797.32	709.337	0.701033	0.475986	0.682265	0.597089	0.918952	0.117417	0.918952	Op0649f_3	MET-AA-GluGSH	Q1LL23 Glutamate racemase
Rmet_2278	Q1LL19	exbB1	1323.63	101.23	1500.53	65.2517	1318.49	293.094	3365.42	740.572	1.13365	1.0626	0.996116	0.0130358	2.54257	2.4255	2.54257	Op0651f_3	NA	Q1LL19 MotA/TolQ/ExbB proton channel
Rmet_2279	Q1LL18	exbD1	1859.47	144.741	1851.79	342.446	1587.45	264.603	1683.3	172.29	0.995871	0.0157598	0.853712	0.66452	0.905261	0.555668	0.995871	Op0651f_3	NA	Q1LL18 Biopolymer transport protein ExbD/TolR
Rmet_2281	Q1LL16		1786.93	203.537	1140.17	248.596	2115.01	379.018	1938.16	889.664	0.638064	1.43045	1.1836	0.563185	1.08463	0.138337	1.1836	Op0652r_3	NA	Q1LL16 Putative uncharacterized protein
Rmet_2284	Q1LL13	yeiE	904.279	191.508	3487.06	462.69	2627.79	646.341	854.405	146.682	3.85618	3.94801	2.90595	2.05706	0.944846	0.147475	3.85618	Op0653f_1	NA	Q1LL13 Transcriptional regulator, LysR family
Rmet_2303	Q1LKZ4	cadA	1660.69	258.76	1989.03	146.8	1475.57	240.607	1902.66	78.2224	1.19771	0.809602	0.888531	0.370698	1.1457	0.718047	1.19771	Op0659f_1	MET-EN-P_ATPase	A7HYL0 Heavy metal translocating P-type ATPase
Rmet_2338	Q1LKW1		3765.59	237.868	3331.65	1438.08	1	1	1	1	0.88476	0.258927	0.000265562	15.7601	0.000265562	15.7601	0.88476	Op0662r_1	NA	Q8GQ47 Putative uncharacterized protein ORF C63
Rmet_2339	Q1LKW0		1429.1	375.764	1918.76	716.259	1916.55	383.412	1446.02	375.096	1.34264	0.448396	1.34109	0.642084	1.01184	0.0225408	1.34264	Op0662r_1	NA	Q8GQ48 Putative uncharacterized protein ORF C62
Rmet_2340	Q1LKV9		2079.12	192.565	1912.31	183.34	1616.83	987.937	1679.16	526.802	0.919769	0.443753	0.777651	0.391603	0.80763	0.555989	0.919769	Op0662r_1	NA	Q8GQ49 Putative uncharacterized protein ORF C61
Rmet_2341	Q1LKV8		1788.62	199.947	1410.47	78.356	1897.78	602.915	1617.2	105.099	0.788584	1.35875	1.06103	0.135963	0.90416	0.56195	1.06103	Op0662r_1	NA	Q1LKV8 Putative uncharacterized protein
Rmet_2342	Q1LKV7		1971.75	128.071	1533.84	156.419	1851.96	658.682	1657.55	279.275	0.777905	1.53931	0.939244	0.152266	0.840647	0.771349	0.939244	Op0662r_1	NA	A0H9A7 AAA ATPase, central region
Rmet_2344	Q1LKV5		1936.66	76.14	3631.15	300.92	1416.87	1204.71	810.705	116.678	1.87496	4.49396	0.731604	0.405818	0.41861	5.83946	1.87496	Op0662r_1	NA	Q8GQ54 Putative excisionase
Rmet_2363	Q1LKT6		1627.8	148.973	1665.55	110.292	1719.79	301.266	1783.76	266.554	1.02319	0.145578	1.05651	0.204293	1.0958	0.375309	1.0958	Op0664r_1	NA	Q8GQ73 Putative uncharacterized protein ORF C37
Rmet_2367	Q1LKT2		1776.99	1550.89	402.942	221.324	559.891	508.045	3201.85	2382.27	0.226756	0.775328	0.315078	0.59113	1.80184	0.362269	1.80184	Op0668r_2	NA	Q1LKT2 Putative uncharacterized protein
Rmet_2371	Q1LKS8		1916.52	740.432	1007.22	280.001	2120.62	590.605	1	1	0.525543	0.8911	1.1065	0.153339	0.000521778	2.58355	1.1065	Op0669f_1	NA	Q8GQ81 Putative uncharacterized protein ORF C29
Rmet_2372	Q1LKS7		2465.68	321.156	2256.49	388.428	1730.5	142.28	1183.21	183.25	0.915159	0.294808	0.701835	1.58637	0.47987	2.54254	0.915159	Op0669f_1	MET-CAH-Pyr	Q8GQ82 Putative uncharacterized protein ORF C28
Rmet_2373	Q1LKS6		1929.51	465.192	2682.81	382.143	2451.86	775.052	868.064	146.712	1.39041	0.889025	1.27072	0.421165	0.449889	1.73466	1.39041	Op0669f_1	NA	Q8GQ83 Putative uncharacterized protein ORF C27
Rmet_2376	Q1LKS3	ccoO	1780.18	142.69	1422.4	96.459	1856.74	311.286	1625.86	102.57	0.799022	1.49604	1.04301	0.168648	0.913309	0.629231	1.04301	Op0669f_2	MET-EN-OxPhos	Q8GQ85 Putative cytochrome-c oxidase
Rmet_2396	Q1LKQ3	dsbG	2328.87	155.368	2204.8	352.665	1983.68	665.951	1277.2	79.8282	0.946726	0.244215	0.851779	0.420284	0.548421	4.47146	0.946726	Op0673f_2	GIP-PTL-Fold	Q8GQA2 Putative thiol:disulfide interchange protein
Rmet_2398	Q1LKQ1		1769.94	363.545	1947.88	559.348	1758.43	513.931	1696.01	285.173	1.10054	0.192809	0.993498	0.0131158	0.958232	0.113957	1.10054	Op0673f_3	MET-CAH-FbP	Q8GQA4 Putative pyridine nucleotide-disulfide oxidoreductase, class I
Rmet_2410	Q1LKN9	uvrC	1217.45	605.354	3047.9	870.222	1446.02	94.6232	1506.87	278.538	2.5035	1.24049	1.18774	0.326527	1.23772	0.327431	2.5035	Op0678r_1	GIP-REP-Recomb	Q1LKN9 UvrABC system protein C
Rmet_2411	Q1LKN8		2014.14	273.465	1303.39	301.638	1820.31	286.922	1823.3	249.239	0.647122	1.23586	0.903763	0.345894	0.905252	0.365092	0.905252	Op0679f_1	NA	Q1LKN8 Putative uncharacterized protein
Rmet_2412	Q1LKN7	efp	1849.02	191.351	2206.29	270.134	1557.67	1444.36	1787.61	924.756	1.19322	0.774175	0.842429	0.178119	0.966789	0.0550199	1.19322	Op0679f_2	NA	Q1LKN7 Elongation factor P
Rmet_2413	Q1LKN6	nagZ	1535.08	306.393	1323.34	431.091	1823.81	354.22	1740.13	518.971	0.862063	0.287118	1.18809	0.437064	1.13357	0.24843	1.18809	Op0680r_4	MET-CAH-AminSug	Q1LKN6 Glycoside hydrolase, family 3-like protein
Rmet_2415	Q1LKN4	pdxJ	1860.63	399.852	2312.2	912.36	2294.23	754.372	1134.49	239.848	1.2427	0.344127	1.23304	0.375659	0.609731	1.13514	1.2427	Op0680r_4	MET-COF-B6	Q1LKN4 Pyridoxal phosphate biosynthetic protein PdxJ
Rmet_2416	Q1LKN3	recO	1491.89	499.342	1711.21	78.8286	1600.25	324.096	1797.49	669.489	1.14701	0.379335	1.07264	0.131599	1.20484	0.261456	1.20484	Op0680r_4	GIP-REP-Recomb	Q1LKN3 DNA repair protein recO
Rmet_2417	Q1LKN2	era	2108.06	211.314	1663.58	521.399	1456.27	511.472	1992.86	494.584	0.789154	0.606616	0.690811	0.901773	0.945356	0.163187	0.945356	Op0680r_4	NA	Q1LKN2 GTP-binding protein Era
Rmet_2418	Q1LKN1	rnc	1886.03	627.212	1116.55	450.001	1669.92	339.863	2202.11	766.311	0.59201	0.714325	0.885414	0.223471	1.16759	0.226821	1.16759	Op0680r_4	GIP-TL-Ass	Q1LKN1 Ribonuclease 3
Rmet_2419	Q1LKN0		858.946	289.752	1806.34	67.514	2146.63	462.125	1749.99	483.324	2.10297	2.65179	2.49915	1.71263	2.03737	1.1526	2.49915	Op0680r_4	NA	Q1LKN0 Putative transmembrane protein
Rmet_2420	Q1LKM9	lepB	1600.29	252.981	1334.06	79.9827	1893.77	151.596	1941.66	129.803	0.833638	0.799568	1.18339	0.725402	1.21332	0.891812	1.21332	Op0680r_4	GIP-PTL-Exp	Q1LKM9 Signal peptidase I
Rmet_2421	Q1LKM8	lepA	1615.34	331.911	1400.14	91.9385	1776.15	393.069	2401.98	327.248	0.866777	0.507726	1.09956	0.221822	1.48698	1.1934	1.48698	Op0680r_4	NA	Q1LKM8 GTP-binding protein lepA
Rmet_2422	Q1LKM7	mucD	1700.45	204.068	1737.18	170.097	1765.84	59.0779	1689.28	282.488	1.0216	0.0981647	1.03845	0.248488	0.993429	0.0229644	1.03845	Op0680r_4	NA	Q1LKM7 Peptidase S1C, Do
Rmet_2423	Q1LKM6	rseB	1905.48	251.865	1617.6	131.207	1995.03	283.765	1325.89	364.979	0.84892	0.751501	1.047	0.167191	0.695828	0.939613	1.047	Op0680r_4	GIP-TK-RNAP	Q1LKM6 Sigma E regulatory protein, MucB/RseB
Rmet_2425	Q1LKM4	rpoE	1853.69	250.746	1868.01	173.631	1938.18	343.164	1484.78	105.555	1.00772	0.033735	1.04558	0.142263	0.800985	1.0354	1.04558	Op0680r_3	GIP-TK-RNAP	Q1LKM4 RNA polymerase sigma factor
Rmet_2426	Q1LKM3	fabF	1755.82	221.381	1557.9	99.7728	1942.6	540.739	1795.59	383.26	0.887277	0.616284	1.10637	0.245069	1.02265	0.0657678	1.10637	Op0680r_3	MET-LIP-FASyn	Q1LKM3 3-oxoacyl-[acyl-carrier-protein] synthase II
Rmet_2427	Q1LKM2	acpP	1516.3	336.622	1297.52	104.653	1579.91	349.958	2149.63	568.876	0.855715	0.495788	1.04196	0.0926569	1.41768	0.699426	1.41768	Op0680r_3	MET-LIP-FASyn	Q1LKM2 Acyl carrier protein
Rmet_2428	Q1LKM1	fabG	2002.39	237.264	1423.15	83.6273	1920.4	909.47	1906.6	395.011	0.710724	1.80511	0.959055	0.0714961	0.952164	0.151494	0.959055	Op0680r_2	MET-LIP-FASyn	Q1LKM1 3-oxoacyl-[acyl-carrier-protein] reductase
Rmet_2429	Q1LKM0	fabD	1549.42	680.102	1615.55	510.224	1602.16	338.344	1904.87	631.953	1.04268	0.0555571	1.03404	0.0517854	1.22941	0.270914	1.22941	Op0680r_2	MET-LIP-FASyn	Q1LKM0 [Acyl-carrier-protein] S-malonyltransferase
Rmet_2430	Q1LKL9	fabH	1553.9	361.041	1755.61	143.231	1522.37	400.942	1659.3	410.887	1.12981	0.399999	0.979707	0.0413827	1.06783	0.136538	1.12981	Op0680r_2	MET-LIP-FASyn	Q1LKL9 3-oxoacyl-[acyl-carrier-protein] synthase III
Rmet_2431	Q1LKL8	plsX	2558.6	506.478	2278.52	192.827	1794.96	531.207	1212.11	140.3	0.890532	0.400522	0.701539	0.735911	0.473737	2.08186	0.890532	Op0680r_2	MET-LIP-FASyn	Q1LKL8 Fatty acid/phospholipid synthesis protein plsX
Rmet_2433	Q1LKL6		1489.41	311.79	1723.37	344.543	1719.16	492.938	1864.27	195.737	1.15708	0.35646	1.15425	0.285498	1.25169	0.738611	1.25169	Op0680r_1	NA	Q1LKL6 Putative uncharacterized protein
Rmet_2434	Q1LKL5		1772.25	321.908	2374.02	170.759	2029.81	166.826	1400.37	325.458	1.33955	1.22144	1.14533	0.526981	0.790164	0.574456	1.33955	Op0681f_2	DIV-Division	Q1LKL5 Maf-like protein Rmet_2434
Rmet_2435	Q1LKL4		1849.66	213.687	1420.43	169.966	1964.49	130.156	1677.8	415.575	0.767941	1.1188	1.06208	0.333967	0.907087	0.273111	1.06208	Op0681f_2	NA	Q1LKL4 Uroporphyrin-III C/tetrapyrrole (Corrin/Porphyrin) methyltransferase
Rmet_2436	Q1LKL3	sohB	1758.53	146.346	1384.22	226.32	1744.4	245.687	1873.55	187.365	0.787145	1.00442	0.991967	0.0360316	1.06541	0.344682	1.06541	Op0682r_1	GIP-PTL-Fold	Q1LKL3 Peptidase S49
Rmet_2438	Q1LKL1	gph	1871.07	1065.51	822.063	453.641	2123.38	685.989	2097.8	341.59	0.439354	0.690525	1.13485	0.144055	1.12117	0.161131	1.13485	Op0682r_1	MET-CAH-DiCarb	Q1LKL1 HAD-superfamily hydrolase subfamily IA, variant 3
Rmet_2439	Q1LKL0	rluC	1503.69	452.512	1452.21	143.619	1800.53	211.411	1968.89	652.558	0.965766	0.0863535	1.19741	0.447099	1.30938	0.420973	1.30938	Op0682r_1	GIP-TL-Ass	Q1LKL0 Pseudouridine synthase
Rmet_2440	Q1LKK9	rne	1481.35	90.9597	1784.72	168.557	1721.24	98.3813	1958.53	236.163	1.20479	1.16896	1.16194	1.26695	1.32212	1.45871	1.32212	Op0683f_1	GIP-TL-Ass	Q1LKK9 RNAse E
Rmet_2441	Q1LKK8	moaA	1675.1	297.836	1603.52	315.991	1960.9	286.354	1674.68	314.746	0.957266	0.116618	1.17062	0.48922	0.999753	0.000675447	1.17062	Op0683f_1	MET-COF-Folate	Q1LKK8 GTP cyclohydrolase subunit MoaA
Rmet_2443	Q1LKK6	moeA	1781.62	178.485	1684.15	230.555	1663.62	176.719	1619.81	51.6336	0.94529	0.238295	0.933767	0.332209	0.909174	0.703193	0.94529	Op0683f_1	MET-COF-Folate	Q1LKK6 Molybdopterin molybdochelatase
Rmet_2445	Q1LKK4		1876.82	50.5036	1360.76	249.25	1864.19	328.367	1701.05	96.6602	0.725037	1.72159	0.993273	0.0333235	0.906346	1.1944	0.993273	Op0684r_1	NA	Q1LKK4 Putative uncharacterized protein
Rmet_2446	Q1LKK3	tiaE	1345.81	534.407	2219.64	718.749	1701.25	707.895	2560.92	438.273	1.64929	0.6973	1.26411	0.286112	1.90288	1.24924	1.90288	Op0684r_1	NA	Q1LKK3 D-isomer specific 2-hydroxyacid dehydrogenase, NAD-binding
Rmet_2447	Q1LKK2		1452.31	413.486	1200.12	119.09	2013.84	64.23	1	1	0.82635	0.473537	1.38664	1.17543	0.000688556	3.50148	1.38664	Op0684r_1	NA	Q1LKK2 Putative transmembrane protein
Rmet_2448	Q1LKK1		2272.54	414.603	1617.04	651.734	1311.18	431.282	1948.31	244.694	0.711556	0.614721	0.576968	1.13651	0.857327	0.49178	0.857327	Op0684r_1	NA	Q1LKK1 Putative uncharacterized protein
Rmet_2449	Q1LKK0	pncB	1553.55	330.822	1000.01	173.108	1869.05	162.349	2508.02	431.28	0.643693	1.09845	1.20308	0.639727	1.61438	1.25241	1.61438	Op0684r_1	MET-COF-NicAm	Q1LKK0 Nicotinate phosphoribosyltransferase
Rmet_2451	Q1LKJ8	fdxA	1735.9	360.027	1799.34	449.545	2473.46	824.112	1511.07	1046.75	1.03655	0.0783707	1.42489	0.622873	0.870483	0.159818	1.42489	Op0685f_2	NA	Q1LKJ8 4Fe-4S ferredoxin, iron-sulfur binding
Rmet_2452	Q1LKJ7		1902.59	142.801	1417.88	288.584	1556.22	508.047	1972.35	512.728	0.745237	1.12361	0.817945	0.532191	1.03667	0.106419	1.03667	Op0685f_2	MET-NUC-Pyr	Q1LKJ7 FAD-dependent pyridine nucleotide-disulphide oxidoreductase
Rmet_2455	Q1LKJ4	rpsU1	906.153	689.406	1644.39	325.665	1620.01	398.867	3018.49	986.469	1.81469	0.727276	1.78779	0.655953	3.33111	1.26044	3.33111	Op0685f_3	GIP-TL-Ribo	Q46YX7 30S ribosomal protein S21
Rmet_2459	Q1LKJ0	metB	1724.92	188.176	1689.54	211.705	1717.91	544.925	1736.96	200.167	0.97949	0.088473	0.995936	0.00956291	1.00698	0.0310168	1.00698	Op0688r_6	NA	Q1LKJ0 O-succinylhomoserine sulfhydrylase
Rmet_2460	Q1LKI9	purF	1819.17	184.689	2320.37	341.702	1689.27	412.51	1444.02	201.946	1.27551	0.952143	0.928589	0.217531	0.793778	0.970305	1.27551	Op0688r_6	MET-NUC-Pur	Q1LKI9 Amidophosphoribosyltransferase
Rmet_2462	Q1LKI7		1983.87	430.603	1353.75	123.572	1883.5	246.169	1572.23	105.615	0.682379	1.13704	0.949408	0.148304	0.792508	0.767667	0.949408	Op0688r_5	NA	Q1LKI7 Sporulation related
Rmet_2463	Q1LKI6	folC	1906.38	224.042	1951.5	154.116	1639.38	703.226	1447.97	181.747	1.02367	0.119307	0.85994	0.287951	0.759537	1.12968	1.02367	Op0688r_4	NA	Q1LKI6 FolC bifunctional protein
Rmet_2464	Q1LKI5	accD	1581	269.201	1921.53	155.849	1747.78	358.084	1800.22	208.551	1.21539	0.801152	1.10549	0.26587	1.13865	0.458842	1.21539	Op0688r_4	MET-CAH-Pyr	Q1LKI5 Acetyl-coenzyme A carboxylase carboxyl transferase subunit alpha
Rmet_2465	Q1LKI4	trpA	1777.21	113.339	1664.58	151.58	1918.32	307.91	1654.09	281.967	0.936623	0.425164	1.0794	0.334966	0.930718	0.311478	1.0794	Op0688r_3	MET-AA-PheTyrTrp	Q1LKI4 Tryptophan synthase alpha chain
Rmet_2466	Q1LKI3		1611.82	553.525	1881.03	400.579	1769.38	616.017	1728.23	540.703	1.16703	0.282166	1.09775	0.134722	1.07222	0.106386	1.16703	Op0688r_3	GIP-REP-Recomb	Q1LKI3 DNA methylase N-4/N-6
Rmet_2467	Q1LKI2	trpB	1652.08	351.625	1486.29	228.215	2098.12	409.615	1741.03	33.9337	0.899648	0.285923	1.26999	0.585938	1.05384	0.230705	1.26999	Op0688r_3	MET-AA-PheTyrTrp	Q1LKI2 Tryptophan synthase, beta chain
Rmet_2468	Q1LKI1	trpF	1792.5	507.665	1185.89	211.452	1180.05	400.018	2220.67	485.47	0.661584	0.843548	0.658325	0.674742	1.23887	0.431132	1.23887	Op0688r_3	MET-AA-PheTyrTrp	Q1LKI1 N-(5'-phosphoribosyl)anthranilate isomerase
Rmet_2469	Q1LKI0	truA	1892.23	273.774	2660.05	184.086	2396.8	545.751	1220.75	354.879	1.40578	1.67698	1.26666	0.61569	0.64514	1.06812	1.40578	Op0688r_3	GIP-TL-Ass	Q1LKI0 Pseudouridylate synthase
Rmet_2470	Q1LKH9		1342.26	240.043	1392.21	406.499	1864.61	229.873	1818.67	429.12	1.03721	0.0772597	1.38915	1.11158	1.35493	0.711948	1.38915	Op0688r_3	NA	Q1LKH9 Peptidoglycan-binding LysM
Rmet_2471	Q1LKH8	asd	1592.68	264.878	2282.78	276.244	1759.37	497.302	1945.62	229.658	1.4333	1.27532	1.10466	0.218708	1.2216	0.713681	1.4333	Op0688r_3	MET-AA-GlySerThr	Q1LKH8 Aspartate semialdehyde dehydrogenase
Rmet_2472	Q1LKH7	leuB	1849.83	314.479	1844.12	226.514	1947.94	199.149	1536.12	129.816	0.996913	0.0105544	1.05304	0.191009	0.83041	0.706093	1.05304	Op0688r_2	MET-AA-ValLeuIle	Q1LKH7 3-isopropylmalate dehydrogenase
Rmet_2473	Q1LKH6	leuD	1763	184.529	1687.48	284.398	2038.65	669.488	1774.18	294.195	0.957161	0.161058	1.15635	0.322763	1.00634	0.0233455	1.15635	Op0688r_2	NA	NA
Rmet_2475	Q1LKH4	leuC	1608.17	233.786	2180.56	473.857	1672.7	427.497	1784.33	348.092	1.35593	0.808873	1.04013	0.0975942	1.10954	0.302748	1.35593	Op0688r_2	MET-AA-ValLeuIle	Q1LKH4 3-isopropylmalate dehydratase, large subunit
Rmet_2476	Q1LKH3	livF1	1668.53	400.229	1888.89	345.973	1926.85	530.75	1623.69	183.359	1.13207	0.295321	1.15482	0.277478	0.973132	0.0768186	1.15482	Op0688r_2	EIP-TRA-ABC	Q1LKH3 ABC transporter-related protein
Rmet_2477	Q1LKH2	livG1	1516.26	258.015	1703.29	125.901	1751.66	539.245	1914.81	428.458	1.12335	0.487173	1.15525	0.295264	1.26285	0.580579	1.26285	Op0688r_2	EIP-TRA-ABC	Q1LKH2 ABC transporter-related protein
Rmet_2478	Q1LKH1	livM1	763.128	721.518	3118.45	468.142	992.362	340.141	2145.85	1023.23	4.08641	1.97983	1.30039	0.21592	2.81192	0.79251	4.08641	Op0688r_2	EIP-TRA-ABC	Q1LKH1 Inner-membrane translocator
Rmet_2480	Q1LKG9	livK1	1628.58	344.549	1948.03	185.119	1938.01	676.68	1832.3	517.407	1.19615	0.603113	1.19	0.302994	1.12509	0.236343	1.19615	Op0688r_2	EIP-TRA-ABC	Q1LKG9 Extracellular ligand-binding receptor
Rmet_2481	Q1LKG8	gltA	1475.68	68.9808	1875.32	263.074	1755.34	299.493	1865.87	235.918	1.27082	1.20355	1.18951	0.758973	1.26441	1.27973	1.27082	Op0688r_2	MET-CAH-TCA	Q1LKG8 Citrate synthase
Rmet_2482	Q1LKG7		1681.25	76.3786	2433.38	269.314	1932.73	485.721	1640.2	188.328	1.44737	2.17573	1.14958	0.447401	0.975583	0.155082	1.44737	Op0688r_2	NA	Q1LKG7 Putative uncharacterized protein
Rmet_2483	Q1LKG6	sdhB	1498.88	131.263	1840.59	162.929	1833.29	419.103	1845.65	134.54	1.22797	1.16151	1.2231	0.607609	1.23135	1.30459	1.23135	Op0688r_2	MET-CAH-TCA	Q1LKG6 Succinate dehydrogenase subunit B
Rmet_2484	Q1LKG5	sdhA	1650.64	340.262	1455.52	285.428	1766	410.999	2059.91	342.711	0.881791	0.311847	1.06989	0.153562	1.24795	0.599249	1.24795	Op0688r_2	MET-CAH-TCA	Q1LKG5 Succinate dehydrogenase subunit A
Rmet_2486	Q1LKG3	sdhC	1488.16	634.831	1331.22	170.866	1883.51	261.174	2080.45	175.822	0.894537	0.194796	1.26566	0.441233	1.398	0.730633	1.398	Op0688r_2	MET-CAH-TCA	Q1LKG3 Succinate dehydrogenase subunit C
Rmet_2488	Q1LKG1		2469.65	259.471	1393.72	121.775	1555.16	570.41	1686.71	727.553	0.56434	2.82214	0.629709	1.10196	0.682973	0.79324	0.682973	Op0688r_1	NA	Q1LKG1 Transcriptional regulator, GntR family
Rmet_2489	Q1LKG0	mdh	1647.02	152.76	1698.93	75.1037	2054.96	238.645	1566.72	481.998	1.03151	0.227786	1.24768	1.04224	0.951247	0.126502	1.24768	Op0689f_1	MET-CAH-TCA	Q1LKG0 Malate dehydrogenase
Rmet_2490	Q1LKF9		414.877	57.5985	6312.26	608.022	781.958	287.629	349.864	84.5975	15.2148	8.85997	1.8848	1.0633	0.843297	0.457203	15.2148	Op0689f_1	MET-CAH-TCA	Q1LKF9 HpcH/HpaI aldolase
Rmet_2491	Q1LKF8		1443.44	420.68	2046.04	856.01	1750.35	967.629	1564.84	385.428	1.41747	0.471998	1.21262	0.221064	1.08411	0.150602	1.41747	Op0689f_2	NA	Q1LKF8 Putative signal peptide protein
Rmet_2492	Q1LKF7	acnA2	1893.06	218.953	1586.19	119.996	1701.35	276.702	1913.95	186.452	0.837898	0.905354	0.89873	0.386781	1.01104	0.0515365	1.01104	Op0689f_2	MET-CAH-TCA	Q1LKF7 Aconitase
Rmet_2494	Q1LKF5		1656.51	314.744	2206.84	721.159	1610.89	110.829	1647.9	189.082	1.33222	0.531256	0.97246	0.107196	0.994803	0.0170884	1.33222	Op0689f_3	NA	Q1LKF5 Putative uncharacterized protein
Rmet_2496	Q1LKF3		1974.91	224.659	1739.45	293.086	1749.44	701.806	1632.05	379.986	0.880771	0.454793	0.88583	0.243373	0.82639	0.567052	0.88583	Op0691f_1	EIP-TRA-ABC	Q1LKF3 Extracellular solute-binding protein, family 5
Rmet_2497	Q1LKF2		1776.45	245.792	1859.06	164.158	2117.5	222.665	1700.73	220.843	1.0465	0.201521	1.19198	0.728027	0.957376	0.162268	1.19198	Op0692r_2	MET-AA-Met	Q1LKF2 Putative uncharacterized protein
Rmet_2498	Q1LKF1		1752.46	1154.98	1285.58	107.986	2034.22	289.938	1733.25	178.174	0.733584	0.369671	1.16078	0.194997	0.98904	0.0144074	1.16078	Op0692r_2	NA	Q1LKF1 Tetratricopeptide TPR_4
Rmet_2501	Q1LKE8	gstF	1858.05	550.622	798.954	178.622	1896.23	336.872	2264.51	436.267	0.429996	1.45232	1.02055	0.043022	1.21876	0.411859	1.21876	Op0693f_1	MET-OAA-GSH	Q1LKE8 Glutathione S-transferase-like protein
Rmet_2506	Q1LKE3	htpG	1769.67	256.455	1700.31	154.363	1754.14	758.819	1902.76	208.712	0.960805	0.168841	0.99122	0.0153041	1.0752	0.286098	1.0752	Op0694r_2	GIP-PTL-Fold	Q1LKE3 Chaperone protein htpG
Rmet_2507	Q1LKE2		1930.86	209.641	1010.08	185.892	2199.85	505.018	1949.47	104.196	0.523127	2.32794	1.13931	0.376396	1.00964	0.0593152	1.13931	Op0694r_1	NA	Q1LKE2 Transcriptional regulator, GntR family
Rmet_2509	Q1LKE0		1814.03	821.341	1782.51	865.064	1615.83	194.833	1694.09	248.666	0.982625	0.0186901	0.890742	0.195042	0.933883	0.11209	0.982625	Op0695f_1	NA	Q1LKE0 Ala-tRNA(Pro) hydrolase
Rmet_2512	Q1LKD7		521.644	177.746	1141.9	299.105	1143.68	114.616	4060.77	1996.24	2.18904	1.30074	2.19246	2.12763	7.78456	1.62795	7.78456	Op0695f_3	NA	Q1LKD7 Endoribonuclease L-PSP
Rmet_2513	Q1LKD6		1636.18	136.596	1659.19	191.573	1889.65	381.47	1798.43	130.135	1.01406	0.0701069	1.15492	0.489266	1.09916	0.608278	1.15492	Op0695f_3	NA	Q1LKD6 Aminotransferase, class I and II
Rmet_2514	Q1LKD5	h	1564.91	512.097	2940.8	1132.61	1837.73	703.108	1227.38	367.24	1.87922	0.836562	1.17434	0.224509	0.784312	0.383848	1.87922	Op0695f_3	MET-OAA-GSH	Q1LKD5 Glutathione S-transferase-like protein
Rmet_2515	Q1LKD4	lldP	2392.09	833.334	1097.22	419.506	1664.34	119.055	1382.06	202.895	0.458688	1.03354	0.695768	0.764131	0.577763	0.974714	0.695768	Op0695f_3	EIP-TRA-Ion	Q1LKD4 L-lactate transport
Rmet_2516	Q1LKD3		1948.45	256.119	1323.68	167.995	1497.51	344.803	1977.31	103.584	0.679349	1.47312	0.768565	0.750414	1.01481	0.0802147	1.01481	Op0695f_3	EIP-TRA-ABC	Q1LKD3 ABC transporter-related protein
Rmet_2519	Q1LKD0	parC	1924.08	340.965	2358.52	301.869	1686.35	822.792	1387.26	81.9541	1.22579	0.675822	0.876448	0.204272	0.721	1.26932	1.22579	Op0696r_1	GIP-REP-Complex	Q1LKD0 DNA topoisomerase IV subunit A
Rmet_2521	Q1LKC8	parE	1874.94	260.469	1356.99	157.832	2040.85	43.755	1684.66	102.773	0.723752	1.23822	1.08849	0.545349	0.898512	0.523847	1.08849	Op0696r_1	GIP-REP-Complex	Q1LKC8 DNA topoisomerase IV subunit B
Rmet_2523	Q1LKC6	uup	1814.45	200.817	2383.48	235.707	1653.33	436.371	1274.12	296.858	1.31361	1.30353	0.911201	0.252864	0.702205	1.08572	1.31361	Op0698r_4	NA	Q1LKC6 ABC transporter-related protein
Rmet_2534	Q1LKB5		1810.9	272.43	2319.06	754.678	1610.98	591.113	1594.5	121.968	1.28061	0.494747	0.889605	0.231505	0.880505	0.548666	1.28061	Op0700r_1	NA	Q1LKB5 ATP-dependent transcriptional regulator, MalT-like, LuxR family
Rmet_2540	Q1LKA9		1753.03	260.812	2122.51	357.815	2675.55	992.387	649.275	64.1381	1.21076	0.597244	1.52624	0.73613	0.370372	3.39671	1.52624	Op0701f_3	EIP-TRA-ABC	Q1LKA9 Extracellular solute-binding protein, family 3
Rmet_2547	Q1LKA2		1606.92	503.645	1893.33	356.413	1690.77	1257.19	2108.2	1164.13	1.17824	0.333017	1.05218	0.0476224	1.31195	0.300567	1.31195	Op0707f_2	NA	Q1LKA2 Proline hydroxylase-like protein
Rmet_2561	Q1LK88	int	1796.31	429.512	1305.23	370.726	1642.46	659.757	1875.89	140.611	0.72662	0.613661	0.914356	0.141235	1.04431	0.139595	1.04431	Op0708r_1	NA	Q1LK88 Phage integrase
Rmet_2564	Q1LK85	rhlE2	1403.26	514.861	2582.64	770.422	1824.95	553.051	1581.64	267.048	1.84046	0.917604	1.30051	0.394872	1.12712	0.228139	1.84046	Op0709f_2	NA	Q1LK85 DEAD/DEAH box helicase-like protein
Rmet_2565	Q1LK84		1854.28	268.029	1663.85	110.538	1899.65	309.794	1438.66	276.703	0.897299	0.503047	1.02447	0.0785171	0.775859	0.762983	1.02447	Op0710r_2	NA	Q1LK84 Putative uncharacterized protein
Rmet_2568	Q1LK81	thyA	1492.71	129.613	1922.46	286.072	2048.75	513.628	1310.23	134.988	1.2879	1.03385	1.37251	0.864443	0.877757	0.689613	1.37251	Op0711f_1	MET-NUC-Pyr	Q1LK81 Thymidylate synthase
Rmet_2569	Q1LK80	folA	1622.27	357.88	1507.02	221.943	1545.5	515.521	2569.46	1407.32	0.928961	0.198759	0.952679	0.0878954	1.58387	0.536595	1.58387	Op0711f_1	MET-COF-Folate	Q1LK80 Dihydrofolate reductase
Rmet_2570	Q1LK79	pmbA	1901.91	442.4	1827.17	140.342	1677.87	1012.73	1676.11	449.277	0.9607	0.128265	0.882202	0.153966	0.881277	0.253231	0.9607	Op0712r_1	NA	Q1LK79 Putative uncharacterized protein
Rmet_2571	Q1LK78		1578.28	138.298	1645.49	269.014	1674.83	492.138	1942.17	211.813	1.04259	0.165023	1.06117	0.153145	1.23056	1.03935	1.23056	Op0713f_1	NA	Q1LK78 UPF0307 protein Rmet_2571
Rmet_2572	Q1LK77	mogA	1742.48	111.143	1633.34	83.2647	1792.13	335.879	1790.74	337.157	0.937365	0.561399	1.02849	0.111066	1.02769	0.10764	1.02849	Op0713f_1	MET-COF-Folate	Q1LK77 Molybdopterin adenylyltransferase
Rmet_2574	Q1LK75	orn	1411.18	403.882	1336.59	471.075	2755.17	1364.62	1510.6	485.551	0.947144	0.0852484	1.95239	0.75996	1.07045	0.111779	1.95239	Op0714r_1	NA	Q1LK75 Exonuclease
Rmet_2575	Q1LK74		1343.19	370.919	1601.18	192.849	1835.81	450.924	1987.9	578.764	1.19208	0.457629	1.36676	0.599414	1.47999	0.678872	1.47999	Op0715f_1	NA	Q1LK74 Peptidase M48, Ste24p
Rmet_2576	Q1LK73	rsgA	1894.8	362.814	1827.84	223.061	1420.74	779.143	1887.64	185.293	0.96466	0.114296	0.74981	0.41513	0.996218	0.0130761	0.996218	Op0715f_1	NA	Q1LK73 GTPase EngC
Rmet_2578	Q1LK71	cobD	1727.45	600.116	1296.64	484.644	1998.48	345.723	1770.94	230.075	0.75061	0.397146	1.1569	0.286552	1.02518	0.0523873	1.1569	Op0716r_2	MET-COF-Porph	Q1LK71 Cobalamin biosynthesis protein CbiB
Rmet_2580	Q1LK69		1580.85	84.9356	1609.45	138.106	1807.43	222.708	1944.95	300.358	1.01809	0.128214	1.14333	0.736496	1.23032	0.94501	1.23032	Op0717f_1	NA	Q1LK69 Transcriptional regulator, LysR family
Rmet_2582	Q1LK67	rhlE	1424.59	282.787	1635.68	457.764	1453	192.79	2762.37	277.95	1.14818	0.285055	1.01995	0.0597502	1.93907	2.38576	1.93907	Op0718r_1	NA	Q1LK67 DEAD/DEAH box helicase-like protein
Rmet_2584	Q1LK65	bug	1813.94	767.5	1361	514.164	1517.52	274.403	1903.74	436.252	0.750299	0.353402	0.836591	0.284493	1.04951	0.0746011	1.04951	Op0720r_1	NA	Q1LK65 Uncharacterized protein UPF0065
Rmet_2585	Q1LK64		1894	514.956	1191.79	221.733	2223.08	375.689	1932.62	73.2399	0.629246	0.953198	1.17375	0.369483	1.02039	0.06566	1.17375	Op0720r_1	MET-CAH-Pyr	Q1LK64 Propionate CoA-transferase
Rmet_2587	Q1LK62	gstN	1830.36	352.741	2020.89	259.246	1751.1	1116.2	1473.59	221.582	1.10409	0.311326	0.956698	0.0539555	0.805081	0.621203	1.10409	Op0722r_1	MET-OAA-GSH	Q1LK62 Putative uncharacterized protein
Rmet_2591	Q1LK58		1575.14	547.056	1485.64	86.747	1741.57	328.887	2422.88	210.208	0.943184	0.1412	1.10566	0.190003	1.53821	1.11949	1.53821	Op0723f_2	NA	Q1LK58 Transcriptional regulator, DeoR family
Rmet_2593	Q1LK56		3140.56	230.748	539.763	100.683	3432.99	1332.12	914.825	228.463	0.171868	7.84718	1.09311	0.187113	0.291293	4.84687	1.09311	Op0725f_1	NA	Q1LK56 Glycosyl transferase, family 28
Rmet_2598	Q1LK51	pauA	2997.25	236.741	2733.91	365.999	2082.81	424.987	651.462	72.1541	0.912138	0.436911	0.694906	1.3819	0.217353	7.59412	0.912138	Op0728r_1	NA	Q1LK51 CoA-binding
Rmet_2600	Q1LK49		767.145	658.242	5643.77	4250.7	1106.66	1126.4	683.286	184.32	7.35685	0.993416	1.44257	0.190241	0.890687	0.0995282	7.35685	Op0728r_1	NA	Q1LK49 Transcriptional regulator, IclR family
Rmet_2604	Q1LK45		1495.2	73.5894	2409.4	131.334	2178.63	257.119	1143.89	229.392	1.61142	4.46117	1.45709	2.06658	0.765044	1.1595	1.61142	Op0729f_1	MET-LIP-FASyn	Q1LK45 Short-chain dehydrogenase/reductase SDR
Rmet_2606	Q1LK43	rpoD1	1688.52	159.111	2025.59	149.065	1595.9	159.188	1857.53	425.764	1.19963	1.09377	0.945144	0.291	1.10009	0.288966	1.19963	Op0730r_3	GIP-TK-RNAP	Q1LK43 RNA polymerase sigma factor
Rmet_2607	Q1LK42	dnaG	1982.57	962.654	1288.82	170.863	1766.94	414.706	1890	291.733	0.650075	0.612033	0.89124	0.156548	0.95331	0.0737931	0.95331	Op0730r_2	GIP-REP-Complex	Q1LK42 DNA primase
Rmet_2608	Q1LK41		1567.85	173.072	1244.2	546.734	1953.49	220.192	1777.35	510.054	0.793569	0.449639	1.24597	0.980605	1.13362	0.306678	1.24597	Op0730r_2	NA	Q1LK41 GatB/Yqey
Rmet_2612	Q1LK37	tsaD	1743.68	223.579	1339.19	107.882	2154.42	479.979	1821.38	171.048	0.768023	1.22034	1.23556	0.583795	1.04456	0.196893	1.23556	Op0731f_1	GIP-PTL-Fold	Q1LK37 Probable O-sialoglycoprotein endopeptidase
Rmet_2614	Q1LK35	folEI_B1	2834.25	349.596	4280.13	1002.03	363.955	83.4806	860.142	136.143	1.51014	1.06973	0.128413	5.70407	0.303481	4.06414	1.51014	Op0732r_2	NA	Q1LK35 UPF0343 protein Rmet_2614
Rmet_2615	Q1LK34	dxs	1948.58	303.032	1940.66	67.9594	1654.68	454.244	1711.67	147.07	0.995934	0.0213585	0.849168	0.388115	0.878416	0.526363	0.995934	Op0732r_2	MET-LIP-Ster	Q1LK34 1-deoxy-D-xylulose-5-phosphate synthase
Rmet_2616	Q1LK33	ispA	1819.35	355.388	1770.61	288.506	1582.01	670.069	1874.02	154.7	0.973207	0.0757064	0.869546	0.23145	1.03005	0.107173	1.03005	Op0732r_2	MET-LIP-Ster	Q1LK33 Farnesyl-diphosphate synthase
Rmet_2618	Q1LK31		874.312	647.615	3801.52	979.075	1089.5	395.089	1542.57	568.075	4.34802	1.79949	1.24612	0.206372	1.76432	0.549692	4.34802	Op0733f_1	NA	Q1LK31 Rieske (2Fe-2S) region
Rmet_2620	Q1LK29	sseA	2101.88	549.135	1449.27	258.085	2123.13	538.14	1560.84	345.469	0.68951	0.808469	1.01011	0.0195455	0.742594	0.604778	1.01011	Op0733f_2	MET-AA-Cys	Q1LK29 Rhodanese-like protein
Rmet_2622	Q1LK27		1487.31	195.459	1657.55	143.001	1650.65	143.361	1836.42	485.623	1.11447	0.503006	1.10983	0.482106	1.23473	0.512594	1.23473	Op0734r_2	MET-XEN-Hex	Q1LK27 Twin-arginine translocation pathway signal
Rmet_2623	Q1LK26	ndh	1543.18	424.997	1926.91	400.882	1613.07	508.222	2182.67	283.601	1.24866	0.464631	1.04528	0.0748834	1.4144	0.902475	1.4144	Op0734r_1	MET-EN-OxPhos	Q1LK26 FAD-dependent pyridine nucleotide-disulphide oxidoreductase
Rmet_2624	Q1LK25	polA	1330.02	446.9	3402.78	943.864	1306.41	452.662	1291.96	137.809	2.55844	1.49037	0.982246	0.0262495	0.971382	0.0650956	2.55844	Op0734r_1	MET-NUC-Pur	Q1LK25 DNA polymerase I
Rmet_2625	Q1LK24		1270.18	323.402	1553.19	246.406	2003.8	467.252	1955.05	419.003	1.22281	0.496671	1.57757	0.927867	1.53919	0.922497	1.57757	Op0735f_1	NA	Q1LK24 Putative uncharacterized protein
Rmet_2627	Q1LK22	thrB	1868.22	266.598	1590.26	265.73	1808.27	935.174	1761.62	147.939	0.851214	0.522169	0.967909	0.0498868	0.942936	0.257172	0.967909	Op0735f_1	MET-AA-GlySerThr	Q1LK22 Homoserine kinase
Rmet_2628	Q1LK21		1539.96	263.612	1474.76	70.4922	1783.21	403.614	2041.77	368.197	0.957664	0.195135	1.15796	0.364578	1.32586	0.794245	1.32586	Op0735f_1	NA	Q1LK21 Putative transmembrane protein
Rmet_2629	Q1LK20	uvrD	2801.72	221.962	1882.63	531.064	1363.58	174.635	1432.36	980.045	0.671955	1.22053	0.486692	3.62622	0.511243	1.13923	0.671955	Op0736r_1	GIP-REP-Recomb	Q1LK20 ATP-dependent DNA helicase UvrD
Rmet_2630	Q1LK19	valS	1655.24	303.358	1612.82	204.34	1673.76	532.444	2070.44	189.065	0.974369	0.0835649	1.01119	0.022158	1.25084	0.843166	1.25084	Op0737f_1	MET-AA-ValLeuIle	Q1LK19 Valyl-tRNA synthetase
Rmet_2631	Q1LK18	galU	1687.77	111.182	1790.71	148.983	1755.16	433.282	1854.96	155.858	1.06099	0.39568	1.03993	0.123765	1.09906	0.62606	1.09906	Op0737f_2	MET-CAH-Pent	Q1LK18 UDP-glucose pyrophosphorylase
Rmet_2632	Q1LK17		1547.27	394.291	1488.12	371.356	1677.05	597.116	2137.58	474.538	0.961773	0.0772509	1.08388	0.130907	1.38152	0.679438	1.38152	Op0738r_2	NA	Q1LK17 Putative uncharacterized protein
Rmet_2635	Q1LK14	fadD	1566.39	113.091	1533.73	269.688	2070.95	285.372	1934.09	329.142	0.979154	0.0853046	1.32212	1.26628	1.23475	0.831472	1.32212	Op0740r_1	MET-LIP-FASyn	Q1LK14 AMP-dependent synthetase and ligase
Rmet_2636	Q1LK13		1688.6	328.245	1346.29	221.215	2919.99	1206.8	1220.15	391.388	0.797281	0.622995	1.72924	0.802185	0.722578	0.650964	1.72924	Op0741f_1	GIP-PTL-Fold	Q1LK13 Thioredoxin
Rmet_2637	Q1LK12		388.63	102.328	1554.38	1819.57	1435.54	645.128	2986.68	185.046	3.99964	0.606561	3.69386	1.40063	7.68516	9.04065	7.68516	Op0742r_1	NA	Q1LK12 Hemerythrin-like, metal-binding
Rmet_2638	Q1LK11		2431.31	1436.46	2787.88	843.403	1282.26	940.01	1228.49	927.893	1.14666	0.156399	0.527397	0.483507	0.505281	0.508728	1.14666	Op0743f_1	NA	Q1LK11 Putative ATP-ase
Rmet_2639	Q1LK10		1663.58	678.566	975.675	441.631	1544.44	645.434	2421.64	693.17	0.586491	0.614094	0.928382	0.0899867	1.45568	0.552626	1.45568	Op0744r_1	NA	Q1LK10 UBA/THIF-type NAD/FAD binding fold
Rmet_2640	Q1LK09		2133.69	787.985	2120.87	746.2	1162.95	152.015	1843.29	815.004	0.99399	0.00835807	0.545041	1.0327	0.863896	0.181163	0.99399	Op0745f_1	NA	Q1LK09 AsmA
Rmet_2642	Q1LK07	pdxH	1842.03	502.516	2342.78	617.67	1787.43	569.473	1301.91	452.71	1.27185	0.447024	0.970358	0.0509346	0.706777	0.565443	1.27185	Op0745f_2	MET-COF-B6	Q1LK07 Pyridoxine/pyridoxamine 5'-phosphate oxidase
Rmet_2643	Q1LK06	cfa	2000.43	89.5109	2040.37	314.326	2112.77	426.888	974.253	256.682	1.01997	0.0989021	1.05616	0.217548	0.487023	2.96417	1.05616	Op0745f_3	NA	Q1LK06 Cyclopropane-fatty-acyl-phospholipid synthase
Rmet_2644	Q1LK05		1689.54	659.983	1180.95	400.884	2363.52	1096.93	1738.51	231.899	0.69898	0.479405	1.39891	0.383616	1.02898	0.0549029	1.39891	Op0745f_3	NA	Q1LK05 Putative uncharacterized protein
Rmet_2652	Q1LJZ9		1876.6	162.7	2744.57	294.229	2495.95	1483.5	787.996	221.654	1.46253	1.89959	1.33004	0.376231	0.419907	2.83229	1.46253	Op0750r_1	NA	Q1LJZ9 Transcriptional regulator, IclR family
Rmet_2653	Q1LJZ8	gcdH	1923.54	159.832	1903.24	594.811	2023.22	502.323	1411.6	588.179	0.989446	0.0269017	1.05182	0.150539	0.733855	0.684403	1.05182	Op0751f_1	MET-LIP-FAMet	Q1LJZ8 Acyl-CoA dehydrogenase-like protein
Rmet_2654	Q1LJZ7		2030.12	484.937	1068.51	256.553	1586.7	566.625	2287.96	470.958	0.526329	1.29686	0.781579	0.421679	1.127	0.269727	1.127	Op0752r_2	NA	Q1LJZ7 1-Cys peroxiredoxin
Rmet_2655	Q1LJZ6	elaB	1441.96	532.804	1873.2	274.7	1657.1	399.259	2021.09	521.57	1.29907	0.534042	1.1492	0.230824	1.40163	0.549269	1.40163	Op0753f_1	NA	B3R5S9 Putative uncharacterized protein
Rmet_2656	Q1LJZ5		1244.09	243.75	948.89	114.469	1511.98	105.14	3493.12	358.67	0.762717	0.82408	1.21533	0.767818	2.80776	3.73331	2.80776	Op0753f_1	NA	Q1LJZ5 Putative transmembrane protein
Rmet_2657	Q1LJZ4		1722.19	192.074	1725.9	125.332	1627.83	188.552	1663.83	133.318	1.00216	0.0116933	0.945213	0.247891	0.966114	0.179344	1.00216	Op0753f_1	NA	Q1LJZ4 Putative uncharacterized protein
Rmet_2668	Q1LJY5		1868.3	442.191	1182.11	287.422	1960.64	577.433	2059.47	492.659	0.632722	0.940475	1.04943	0.0905671	1.10232	0.204493	1.10232	Op0756r_5	NA	Q1LJY5 ATPase associated with various cellular activities, AAA_5
Rmet_2669	Q1LJY4		1416.46	529.784	2066.09	566.794	1698.93	254.892	1485.38	241.133	1.45863	0.592414	1.19942	0.359979	1.04865	0.0893904	1.45863	Op0756r_5	NA	Q1LJY4 Putative uncharacterized protein
Rmet_2670	Q1LJY3		2131.44	167.363	1598.55	635.82	1831.77	373.959	1662.7	451.646	0.749986	0.663474	0.859404	0.553592	0.78008	0.757254	0.859404	Op0756r_5	NA	Q1LJY3 DNA methylase N-4/N-6
Rmet_2672	Q1LJY1	queC	1748.77	357.317	1051.87	179.755	1840.43	240.928	1929.75	364.126	0.601488	1.29761	1.05241	0.153201	1.10349	0.250858	1.10349	Op0756r_4	NA	Q1LJY1 Queuosine biosynthesis protein queC
Rmet_2673	Q1LJY0	cpoB	1725.48	374.591	1707.08	367.858	1679.64	739.524	1815.93	191.069	0.989334	0.0247878	0.973434	0.0411445	1.05242	0.15989	1.05242	Op0756r_4	NA	Q1LJY0 TPR repeat
Rmet_2674	Q1LJX9	pal	1396.06	374.737	2422.61	264.149	1483.04	276.357	1550.15	159.078	1.73532	1.60678	1.0623	0.133588	1.11037	0.288651	1.73532	Op0756r_4	NA	Q1LJX9 OmpA/MotB
Rmet_2675	Q1LJX8	tolB	1666.56	475.563	1591.94	242.291	1764.1	146.139	1780.85	107.699	0.955227	0.103943	1.05853	0.1569	1.06858	0.195948	1.06858	Op0756r_3	NA	Q1LJX8 Protein tolB
Rmet_2676	Q1LJX7	tolA	1981.94	577.447	1682.56	506.023	2182.32	300.859	1250.21	176.108	0.848948	0.276313	1.1011	0.228139	0.630802	0.971036	1.1011	Op0756r_2	EIP-TRA-Pores	Q1LJX7 TonB-like protein
Rmet_2677	Q1LJX6	tolR	2344.72	351.201	2700.18	209.208	1	1	1	1	1.1516	0.634294	0.00042649	6.6545	0.00042649	6.6545	1.1516	Op0756r_2	NA	Q1LJX6 Biopolymer transport protein ExbD/TolR
Rmet_2678	Q1LJX5	tolQ	1554.77	543.947	2053.86	763.241	1589.55	302.113	1689.43	492.67	1.32101	0.381807	1.02237	0.0411085	1.08661	0.129905	1.32101	Op0756r_2	NA	Q1LJX5 MotA/TolQ/ExbB proton channel
Rmet_2679	Q1LJX4	ybgC	1689.18	273.016	1087.91	521.542	1923.05	484.305	2066.15	455.716	0.644046	0.756735	1.13846	0.308821	1.22317	0.517294	1.22317	Op0756r_1	NA	Q1LJX4 4-hydroxybenzoyl-CoA thioesterase
Rmet_2680	Q1LJX3	glyA	1753.82	88.3573	1359.85	151.993	2214.44	392.356	1726.72	85.3946	0.775366	1.63914	1.26264	0.958204	0.984548	0.155969	1.26264	Op0757f_1	MET-EN-Methane	Q1LJX3 Serine hydroxymethyltransferase
Rmet_2681	Q1LJX2	nrdR	2352.8	628.11	1198.23	406.427	1897.48	435.926	1434.09	153.306	0.509278	1.11603	0.806478	0.427916	0.609525	1.1757	0.806478	Op0757f_1	NA	Q1LJX2 Transcriptional repressor nrdR
Rmet_2688	Q1LJW5	ribD	1901.08	145.543	1841.94	334.333	2241.73	398.907	1263.59	501.062	0.968891	0.12324	1.17919	0.625676	0.664669	0.985904	1.17919	Op0757f_3	NA	Q1LJW5 5-amino-6-(5-phosphoribosylamino)uracil reductase / diaminohydroxyphosphoribosylaminopyrimidine deaminase
Rmet_2689	Q1LJW4	ribC	1494.85	100.163	1916.53	91.9914	1782.8	484.763	1794.55	861.465	1.28209	2.19449	1.19263	0.492279	1.20048	0.31165	1.28209	Op0757f_3	MET-COF-Ribo	Q1LJW4 Riboflavin synthase, alpha subunit
Rmet_2692	Q1LJW1		1819.05	272.158	1462.01	274.9	1755.47	318.672	1583.1	417.59	0.80372	0.65266	0.965047	0.107614	0.87029	0.34208	0.965047	Op0758r_1	NA	Q1LJW1 L-carnitine dehydratase/bile acid-inducible protein F
Rmet_2693	Q1LJW0	ribBA	1795.87	275.269	1683.18	297.738	1935.92	732.502	1794.58	403.549	0.937246	0.196678	1.07798	0.138969	0.999282	0.00190073	1.07798	Op0759f_1	MET-COF-Ribo	Q1LJW0 3,4-dihydroxy-2-butanone 4-phosphate synthase / GTP cyclohydrolase II
Rmet_2694	Q1LJV9	ribH	1240.02	189.338	1187.21	116.923	1729.23	342.026	2241.61	715.46	0.957413	0.172432	1.39452	0.920676	1.80773	1.10698	1.80773	Op0759f_1	MET-COF-Ribo	Q1LJV9 6,7-dimethyl-8-ribityllumazine synthase
Rmet_2695	Q1LJV8	nusB	1527.69	244.261	1806.02	234.065	1776.93	683.041	1680.39	293.419	1.18219	0.581895	1.16315	0.268781	1.09996	0.284003	1.18219	Op0759f_1	GIP-TK-Assoc	Q1LJV8 N utilization substance protein B homolog
Rmet_2696	Q1LJV7		1874.8	122.001	1546.18	167.954	1994.65	603.783	1657.24	141.352	0.824718	1.13334	1.06393	0.165138	0.883954	0.826126	1.06393	Op0759f_1	NA	Q1LJV7 Aminotransferase
Rmet_2698	Q1LJV5	ubiD	1672.44	642.2	2558.84	795.959	1642.49	519.432	1312.3	207.423	1.53	0.616343	0.982091	0.0257845	0.784661	0.423885	1.53	Op0761f_1	MET-COF-CoQ	Q1LJV5 3-octaprenyl-4-hydroxybenzoate carboxy-lyase
Rmet_2699	Q1LJV4	acsA	1982.01	149.131	1187.37	235.707	1972.83	561.822	1848.46	257.942	0.599072	2.06487	0.995369	0.0129094	0.932619	0.328072	0.995369	Op0761f_1	MET-CAH-But	Q1LJV4 Acetoacetyl-CoA synthase
Rmet_2704	Q1LJU9	trmB	1967.41	139.381	1704.73	187.355	1525.37	764.254	2150.28	336.089	0.866484	0.803958	0.775321	0.489174	1.09295	0.384606	1.09295	Op0765f_2	NA	Q1LJU9 tRNA (guanine-N(7)-)-methyltransferase
Rmet_2705	Q1LJU8	uppP	1747.36	173.792	964.12	138.172	1801.75	182.695	2112.99	126.187	0.551759	2.51066	1.03113	0.152585	1.20925	1.21886	1.20925	Op0766r_2	MET-PepGlyc	Q1LJU8 Undecaprenyl-diphosphatase
Rmet_2706	Q1LJU7		1525.48	803.395	1135.03	269.872	2318.95	362.817	2246.67	649.464	0.74405	0.363792	1.52014	0.680381	1.47276	0.496391	1.52014	Op0766r_1	NA	Q1LJU7 Putative transmembrane protein
Rmet_2708	Q1LJU5		1677.89	241.52	1497.01	172.982	1589.83	465.333	1955.73	290.242	0.892199	0.436378	0.947515	0.124585	1.16558	0.522477	1.16558	Op0767f_1	NA	Q1LJU5 Transcriptional regulator, TetR family
Rmet_2709	Q1LJU4	pcm	1510.48	338.761	2123.4	236.471	1441.41	1160.18	1748.72	277.741	1.40578	1.06553	0.954273	0.0460794	1.15772	0.386431	1.40578	Op0767f_2	GIP-PTL-Fold	Q1LJU4 Protein-L-isoaspartate(D-aspartate) O-methyltransferase
Rmet_2710	Q1LJU3	pspE2	2325.31	335.448	2348.34	794.478	1605.89	692.054	1427.25	399.68	1.00991	0.0203872	0.690615	0.700158	0.613789	1.22163	1.00991	Op0767f_2	NA	Q1LJU3 Rhodanese-like protein
Rmet_2711	Q1LJU2		3118.93	188.828	989.074	101.971	1034.43	180.228	1786.84	499.318	0.31712	7.32417	0.331663	5.6482	0.572901	1.93577	0.572901	Op0767f_2	NA	Q1LJU2 Type I secretion outer membrane protein, TolC
Rmet_2713	Q1LJU0		1652.18	622.933	2099.44	557.936	1476.49	328.863	1678.19	275.315	1.27071	0.378757	0.89366	0.184591	1.01574	0.0289559	1.27071	Op0768r_2	NA	Q1LJU0 Putative uncharacterized protein
Rmet_2714	Q1LJT9	kdtA	2392.06	568.769	1641.52	144.013	1408.33	269.704	1590.65	157.716	0.686237	1.05297	0.58875	1.17325	0.664969	1.10314	0.686237	Op0768r_1	MET-GLYC-LPS	Q1LJT9 Three-deoxy-D-manno-octulosonic-acid transferase-like protein
Rmet_2715	Q1LJT8	rfaC	2112.95	135.573	2195.24	405.113	2439.73	277.348	951.899	83.2224	1.03894	0.152179	1.15465	0.791382	0.450506	5.30657	1.15465	Op0768r_1	MET-GLYC-LPS	Q1LJT8 Lipopolysaccharide heptosyltransferase I
Rmet_2716	Q1LJT7	cpsG	1366.45	285.167	2306.84	425.042	1599.25	515.483	2198.25	181.982	1.6882	1.3241	1.17037	0.290766	1.60873	1.78059	1.6882	Op0768r_1	MET-CAH-FbP	Q1LJT7 Phosphomannomutase
Rmet_2719	Q1LJT4		2533.13	135.154	3322.61	823.417	1570.07	903.298	1	1	1.31166	0.823597	0.619814	0.927401	0.000394768	18.5975	1.31166	Op0769f_1	NA	Q1LJT4 Glycosyl transferase, group 1
Rmet_2722	Q1LJT1		1707.33	352.088	1563.08	265.024	1765.47	293.245	1735.88	234.816	0.915508	0.233759	1.03405	0.0900871	1.01672	0.048635	1.03405	Op0769f_2	NA	Q1LJT1 Lipopolysaccharide biosynthesis
Rmet_2723	Q1LJT0		1913.86	71.6554	1333.22	379.988	1695.67	403.396	2043.26	345.185	0.696613	1.28562	0.885992	0.459309	1.06761	0.310419	1.06761	Op0770r_2	NA	Q1LJT0 Polysaccharide biosynthesis protein CapD
Rmet_2724	Q1LJS9		1847.8	536.785	2277.59	640.267	1706.61	468.929	1505.27	106.548	1.2326	0.365148	0.923593	0.140383	0.814632	0.532418	1.2326	Op0770r_2	NA	Q1LJS9 DegT/DnrJ/EryC1/StrS aminotransferase
Rmet_2726	Q1LJS7		1729.92	357.957	755.524	104.158	2107.92	389.096	2160.38	85.0529	0.43674	2.10855	1.21851	0.505987	1.24884	0.971686	1.24884	Op0770r_1	NA	Q1LJS7 Sugar transferase
Rmet_2727	Q1LJS6		2392.7	216.114	2713.28	158.862	1353.25	494.156	1468.5	473.86	1.13399	0.854955	0.565575	1.46346	0.613741	1.33947	1.13399	Op0770r_1	NA	Q1LJS6 Glycosyl transferase, group 1
Rmet_2728	Q1LJS5		1654.85	125.065	898.465	76.5044	2252.92	709.302	2245.16	530.665	0.542928	3.75248	1.3614	0.716794	1.35671	0.900226	1.3614	Op0770r_1	NA	Q1LJS5 Glycosyl transferase, group 1
Rmet_2729	Q1LJS4		1343.72	372.712	1016.7	94.442	1661.65	198.89	2596.12	318.727	0.756632	0.70002	1.23661	0.556211	1.93205	1.8113	1.93205	Op0770r_1	NA	Q1LJS4 Glycosyl transferase, family 2
Rmet_2731	Q1LJS2		2271.49	304.943	668.695	114.908	1681.66	155.999	1812.06	257.134	0.294387	3.81752	0.740334	1.27961	0.797742	0.817372	0.797742	Op0770r_1	NA	Q1LJS2 Polysaccharide biosynthesis protein
Rmet_2732	Q1LJS1	rfbC	1702.59	123.105	1627.39	230.884	1979.28	499.219	1411.47	125.986	0.955829	0.212453	1.16251	0.444604	0.829014	1.16873	1.16251	Op0770r_1	MET-CAH-NucSug	Q1LJS1 dTDP-4-dehydrorhamnose 3,5-epimerase
Rmet_2733	Q1LJS0	rfbA	1791.31	210.569	2013.84	302.896	1930.13	335.436	1386.97	125.588	1.12423	0.433395	1.0775	0.254261	0.774279	1.20282	1.12423	Op0770r_1	MET-CAH-NucSug	Q1LJS0 Glucose-1-phosphate thymidylyltransferase
Rmet_2734	Q1LJR9	rfbD	1637.12	263.773	1413.88	223.428	1505.41	412.977	1841	251.266	0.863636	0.45822	0.919547	0.194623	1.12453	0.395844	1.12453	Op0770r_1	MET-CAH-NucSug	Q1LJR9 dTDP-4-dehydrorhamnose reductase
Rmet_2735	Q1LJR8	rfbB	1582.72	279.305	1740.56	204.972	1918.26	471.776	1829.11	221.434	1.09973	0.32594	1.21201	0.446752	1.15568	0.492056	1.21201	Op0770r_1	MET-CAH-NucSug	Q1LJR8 dTDP-glucose 4,6-dehydratase
Rmet_2736	Q1LJR7	apaH	2110.39	547.433	4024.76	2674.62	1172.33	1040.41	446.183	578.857	1.90712	0.594146	0.555504	0.590775	0.211422	1.4776	1.90712	Op0771f_1	MET-NUC-Pur	Q1LJR7 Bis(5'nucleosyl)-tetraphosphatase, ApaH
Rmet_2737	Q1LJR6		1595.61	55.9275	2216.44	207.257	1479.73	205.541	1606.74	158.517	1.38908	2.3589	0.927377	0.443184	1.00698	0.0519007	1.38908	Op0772r_2	NA	Q1LJR6 Putative uncharacterized protein
Rmet_2738	Q1LJR5	plsC	1656.48	448.994	2344.7	737.819	1742.23	303.403	1340.09	77.4295	1.41547	0.579889	1.05177	0.113967	0.809001	0.601011	1.41547	Op0772r_2	MET-LIP-GlycLip	Q1LJR5 Lyso-ornithine lipid acyltransferase
Rmet_2739	Q1LJR4	pyrX	1691.39	219.061	1282.34	180.041	2077.81	253.303	1627.94	307.021	0.758158	1.02492	1.22847	0.818065	0.962491	0.120594	1.22847	Op0772r_2	MET-NUC-Pyr	Q1LJR4 Dihydroorotase
Rmet_2740	Q1LJR3	pyrB	1911.45	204.276	1889.63	173.368	1550.42	147.427	1714.02	174.746	0.988583	0.0577883	0.811121	1.02653	0.896713	0.520887	0.988583	Op0772r_2	MET-NUC-Pyr	Q1LJR3 Aspartate carbamoyltransferase
Rmet_2741	Q1LJR2	pyrR	1435.28	499.136	2408.65	433.896	1179.46	179.975	1638.79	321.647	1.67817	1.04323	0.821762	0.376702	1.14179	0.247939	1.67817	Op0772r_2	MET-NUC-Pyr	Q1LJR2 Phosphoribosyltransferase
Rmet_2742	Q1LJR1		1442.05	242.405	1597.94	211.67	1769.12	481.044	1986.17	353.848	1.1081	0.343315	1.22681	0.452099	1.37733	0.912579	1.37733	Op0772r_2	GIP-REP-Recomb	Q1LJR1 Putative Holliday junction resolvase
Rmet_2743	Q1LJR0		1123.52	126.012	3067.97	184.827	1359.98	519.446	1489.84	132.983	2.73069	6.25549	1.21047	0.366347	1.32605	1.41442	2.73069	Op0772r_2	NA	Q1LJR0 UPF0301 protein Rmet_2743
Rmet_2744	Q1LJQ9	rsuA	1747	323.463	2056.81	171.577	1894.63	264.151	1606.78	117.341	1.17734	0.625837	1.08451	0.251244	0.919741	0.318083	1.17734	Op0772r_1	GIP-TL-Ass	Q1LJQ9 Pseudouridine synthase
Rmet_2747	Q1LJQ6	hemY	1380.65	44.9629	1024.53	269.212	1286.86	441.177	4257.06	269.009	0.742062	1.13352	0.932065	0.192938	3.08338	9.16137	3.08338	Op0774r_1	MET-COF-Porph	Q1LJQ6 HemY-like protein
Rmet_2748	Q1LJQ5	hemDX	2005.11	483.643	2232.7	314.692	1467.9	487.113	1366.87	226.45	1.11351	0.285086	0.732083	0.553385	0.681695	0.898804	1.11351	Op0774r_1	NA	Q1LJQ5 HemX family protein / uroporphyrinogen-III synthase
Rmet_2749	Q1LJQ4	hemC	1559.34	208.47	1492.98	149.564	2110.37	177.033	1952.07	465.143	0.957441	0.185356	1.35338	1.42939	1.25185	0.583011	1.35338	Op0774r_1	MET-COF-Porph	Q1LJQ4 Hydroxymethylbilane synthase
Rmet_2750	Q1LJQ3	ppc	1662.04	375.551	2029.94	261.1	1799.81	420.425	1605.8	144.219	1.22135	0.577867	1.08289	0.173084	0.966163	0.108198	1.22135	Op0775f_1	MET-CAH-Pyr	Q1LJQ3 Phosphoenolpyruvate carboxylase
Rmet_2751	Q1LJQ2	argH	1794.54	422.193	1566.59	42.1405	1834.04	663.582	1863.56	91.2588	0.872979	0.490906	1.02201	0.0363797	1.03847	0.134438	1.03847	Op0775f_1	MET-AA-AlaAsp	Q1LJQ2 Argininosuccinate lyase
Rmet_2752	Q1LJQ1		1772.66	188.056	1255.18	260.119	1739.5	214.815	1602.41	222.477	0.70808	1.15462	0.981297	0.0822959	0.903959	0.414701	0.981297	Op0775f_2	NA	Q1LJQ1 Tripartite ATP-independent periplasmic transporter, DctQ component
Rmet_2753	Q1LJQ0		2254.76	403.973	1966.24	496.03	1330.82	97.5085	1	1	0.872039	0.320577	0.590227	1.84242	0.000443506	5.56521	0.872039	Op0775f_2	NA	Q1LJQ0 TRAP C4-dicarboxylate transport system permease DctM subunit
Rmet_2754	Q1LJP9	ldcC	1802.59	365.24	1130.84	189.14	2094.23	911.233	2122.91	161.569	0.627341	1.21171	1.16179	0.228469	1.1777	0.608037	1.1777	Op0776r_2	MET-AA-GluGSH	Q1LJP9 Ornithine decarboxylase
Rmet_2755	Q1LJP8	dcd	2030.13	203.408	1526.74	280.36	1975.32	355.944	1560.57	190.286	0.752039	1.04056	0.973002	0.0979876	0.768706	1.19269	0.973002	Op0776r_2	MET-NUC-Pyr	Q1LJP8 Deoxycytidine triphosphate deaminase
Rmet_2760	Q1LJP3	fdhB	1826.98	265.089	1297.98	274.392	2152.83	340.75	2082.22	277.122	0.71045	0.980576	1.17835	0.537851	1.13971	0.470745	1.17835	Op0776r_1	MET-CAH-DiCarb	Q1LJP3 4Fe-4S ferredoxin, iron-sulfur binding
Rmet_2761	Q1LJP2	fdhA	1798.91	808.526	547.475	307.84	1203.71	394.531	2445.27	1135.97	0.304338	1.12099	0.669137	0.494733	1.35931	0.332406	1.35931	Op0776r_1	MET-CAH-DiCarb	Q1LJP2 Twin-arginine translocation pathway signal
Rmet_2763	Q1LJP0	torD	1382.79	443.144	1009	163.929	1903.01	643.265	2686.95	485.697	0.729682	0.61573	1.37621	0.478842	1.94314	1.40407	1.94314	Op0776r_1	NA	Q1LJP0 Cytoplasmic chaperone TorD
Rmet_2764	Q1LJN9		1822.79	189.625	1929.23	119.489	1774.51	463.966	1802.4	60.8599	1.05839	0.344321	0.97351	0.0738776	0.988812	0.0814135	1.05839	Op0776r_1	NA	Q1LJN9 4Fe-4S ferredoxin, iron-sulfur binding
Rmet_2766	Q1LJN7		2930	564.898	2254.46	370.626	1555.6	915.001	916.291	302.489	0.769439	0.722104	0.530922	0.928712	0.312727	2.32158	0.769439	Op0776r_1	NA	Q1LJN7 Putative uncharacterized protein
Rmet_2767	Q1LJN6	mrp	1599.83	229.608	1564.21	260.81	1818.08	68.0235	1687.1	319.807	0.977737	0.0726242	1.13642	0.733297	1.05455	0.158848	1.13642	Op0776r_1	DIV-Division	Q1LJN6 Cobyrinic acid a,c-diamide synthase
Rmet_2768	Q1LJN5	ompA	1353.21	133.782	1694.14	196.894	1477.26	208.103	2251.28	234.591	1.25195	1.03103	1.09167	0.362838	1.66366	2.43793	1.66366	Op0777f_1	NA	Q1LJN5 OmpA/MotB
Rmet_2769	Q1LJN4	metG	1661.77	139.218	1689.41	141.483	1869.15	518.514	1981.79	92.9075	1.01663	0.0984683	1.12479	0.31529	1.19258	1.37866	1.19258	Op0777f_1	MET-AA-Met	Q1LJN4 Methionyl-tRNA synthetase
Rmet_2771	Q1LJN2		1554.86	117.449	2401.58	892.64	1280.19	164.265	1934.39	231.564	1.54456	0.838264	0.823349	0.97499	1.24409	1.08743	1.54456	Op0778r_1	NA	Q1LJN2 Putative uncharacterized protein
Rmet_2772	Q1LJN1		2077.76	151.282	1408.62	299.026	1621.97	371.591	1810.88	197.838	0.677951	1.48596	0.780632	0.871713	0.871555	0.764432	0.871555	Op0778r_1	NA	Q1LJN1 Surface antigen (D15)
Rmet_2773	Q1LJN0	scpA	1274.11	731.962	2338.62	1261.2	2591.57	1038.22	1466.1	422.358	1.8355	0.534084	2.03403	0.744253	1.15069	0.166328	2.03403	Op0779f_1	DIV-Division	Q1LJN0 Condensin subunit ScpA
Rmet_2774	Q1LJM9	panC	1734.45	338.934	2168.18	262.922	1832.94	317.62	1422.35	315.133	1.25007	0.720656	1.05679	0.15002	0.820057	0.47717	1.25007	Op0779f_1	MET-OAA-Other	Q1LJM9 Pantothenate synthetase
Rmet_2776	Q1LJM7		2411.52	279.588	1298.63	389.47	1861.05	654.665	1540.34	173.975	0.53851	1.66337	0.771734	0.589208	0.63874	1.92076	0.771734	Op0781f_1	NA	Q1LJM7 GCN5-related N-acetyltransferase
Rmet_2779	Q1LJM4	cobU	1665.3	250.19	1668.38	348.899	2353.67	734.254	1485.79	319.23	1.00185	0.00513873	1.41336	0.699248	0.892206	0.31525	1.41336	Op0783f_1	MET-COF-Porph	Q1LJM4 Adenosylcobinamide kinase
Rmet_2781	Q1LJM2	cobC	1136.7	524.338	2133.33	228.326	595.818	291.22	4407.24	3891.24	1.87677	1.32414	0.524164	0.663207	3.87722	0.740681	3.87722	Op0783f_1	MET-COF-Porph	Q1LJM2 Aminotransferase
Rmet_2782	Q1LJM1	btuF	1967.94	191.18	1894.78	248.228	1983.61	431.287	2077.98	299.896	0.962823	0.166503	1.00796	0.0251648	1.05591	0.224072	1.05591	Op0783f_1	EIP-TRA-ABC	Q1LJM1 Periplasmic binding protein
Rmet_2785	Q1LJL8	cobT	1680.26	218.485	1328.63	138.269	1821.35	297.225	2178.13	119.938	0.790729	0.985639	1.08397	0.27359	1.2963	1.47114	1.2963	Op0784r_1	MET-COF-Ribo	Q1LJL8 Nicotinate-nucleotide-dimethylbenzimidazole phosphoribosyltransferase
Rmet_2786	Q1LJL7	btuR	1874.91	348.843	1791.75	157.102	1735.84	400.366	1771.18	117.666	0.955647	0.164362	0.925823	0.185631	0.944674	0.222358	0.955647	Op0784r_1	MET-COF-Porph	Q1LJL7 Cob(I)yrinic acid a,c-diamide adenosyltransferase
Rmet_2787	Q1LJL6	btuD	519.822	38.4126	349.477	90.4325	887.024	290.618	7557.52	168.45	0.6723	1.3221	1.7064	1.11601	14.5387	34.0211	14.5387	Op0784r_1	EIP-TRA-ABC	Q1LJL6 ABC transporter-related protein
Rmet_2789	Q1LJL4	btuB	1676.93	184.239	1476.42	301.035	1672.84	176.699	2072.11	319.251	0.880429	0.413194	0.997563	0.0113233	1.23565	0.784872	1.23565	Op0784r_1	EIP-TRA-Pores	Q1LJL4 TonB-dependent receptor, plug
Rmet_2791	Q1LJL2	zapA	1352.06	753.403	2059.48	208.167	1432.51	510.25	1961.6	352.153	1.52322	0.735693	1.0595	0.0636647	1.45082	0.551341	1.52322	Op0785f_1	NA	Q1LJL2 Putative uncharacterized protein
Rmet_2792	Q1LJL1		2082.13	339.574	1986.32	598.931	2027.25	1028.24	1433.14	258.271	0.953986	0.102085	0.973644	0.0401208	0.688306	1.08554	0.973644	Op0785f_1	NA	Q1LJL1 Putative uncharacterized protein
Rmet_2793	Q1LJL0		1782.22	199.219	1495.76	270.886	2001.52	681.959	1747.25	275.784	0.839269	0.60935	1.12305	0.248875	0.980377	0.073625	1.12305	Op0785f_2	NA	Q1LJL0 Putative uncharacterized protein
Rmet_2794	Q1LJK9	matB	1963.35	123.792	1586.73	237.293	1868.66	395.621	1795.44	136.941	0.808174	1.04303	0.951769	0.182311	0.914475	0.644012	0.951769	Op0786r_3	NA	Q1LJK9 AMP-dependent synthetase and ligase
Rmet_2795	Q1LJK8		1899	275.833	509.903	57.0627	2106.24	277.234	1926.05	80.1936	0.268512	4.17276	1.10914	0.374727	1.01425	0.075987	1.10914	Op0786r_3	NA	Q1LJK8 Enoyl-CoA hydratase/isomerase
Rmet_2796	Q1LJK7	bug	1743.66	307.56	2333.9	897.558	1341.02	867.286	1823.64	234.634	1.3385	0.489777	0.769083	0.342719	1.04587	0.14751	1.3385	Op0786r_3	NA	Q1LJK7 Uncharacterized protein UPF0065
Rmet_2800	Q1LJK3		1481.89	287.094	1238.76	374.944	1696.85	201.74	2002.73	199.595	0.83593	0.367249	1.14506	0.439732	1.35147	1.07017	1.35147	Op0787f_2	NA	Q1LJK3 Putative uncharacterized protein
Rmet_2801	Q1LJK2		1908.52	407.988	1999.28	407.457	1570.83	377.487	1518.17	424.42	1.04756	0.111309	0.823063	0.429915	0.795472	0.468934	1.04756	Op0787f_2	NA	Q1LJK2 Peptidase M48, Ste24p
Rmet_2804	Q1LJJ9	ilvD	1870.35	141.205	1407.46	337.854	1781.37	120.413	1794.98	390.317	0.752512	0.966246	0.952428	0.3401	0.959707	0.141786	0.959707	Op0789f_1	MET-AA-ValLeuIle	Q1LJJ9 Dihydroxyacid dehydratase
Rmet_2805	Q1LJJ8		1442.86	487.824	1771.74	280.084	1682.03	710.19	1977.36	208.772	1.22794	0.428284	1.16577	0.199646	1.37045	0.767312	1.37045	Op0790r_1	NA	Q1LJJ8 Putative uncharacterized protein
Rmet_2806	Q1LJJ7	holC	1684.96	884.311	1004.17	284.605	1815.28	523.009	2226.34	224.674	0.595959	0.582412	1.07734	0.0926016	1.3213	0.488178	1.3213	Op0790r_1	GIP-REP-DNA_Pol	Q1LJJ7 DNA polymerase III, chi subunit
Rmet_2807	Q1LJJ6	pepA	1491.68	166.729	1605.86	95.2267	1738.46	54.495	2159.78	461.894	1.07654	0.43587	1.16544	1.11552	1.44788	1.06279	1.44788	Op0790r_1	NA	Q1LJJ6 Probable cytosol aminopeptidase
Rmet_2808	Q1LJJ5	yjgP	1705.92	230.997	1856.31	400.838	1873.18	338.625	1580.3	240.761	1.08816	0.238026	1.09805	0.29365	0.926366	0.266265	1.09805	Op0791f_1	NA	Q1LJJ5 Permease YjgP/YjgQ
Rmet_2809	Q1LJJ4	yjgQ	1615.54	453.383	1276.7	128.23	1961.73	363.166	1933.32	175.483	0.790261	0.582592	1.21429	0.423966	1.1967	0.505317	1.21429	Op0791f_1	NA	Q1LJJ4 Permease YjgP/YjgQ
Rmet_2812	Q1LJJ1	cysN	1546.63	255.601	1481.97	588.241	1750.13	516.664	2206.04	324.361	0.958193	0.0766258	1.13158	0.26351	1.42635	1.13699	1.42635	Op0792r_2	MET-EN-Sulf	Q1LJJ1 Sulfate adenylyltransferase subunit 1
Rmet_2813	Q1LJJ0	cysD	1499.09	329.773	2059.83	225.003	1763.55	461.638	1920.37	382.139	1.37405	1.01075	1.17641	0.334157	1.28102	0.591748	1.37405	Op0792r_2	MET-EN-Sulf	Q1LJJ0 Sulfate adenylyltransferase subunit 2
Rmet_2814	Q1LJI9	cysH	2100.61	315.26	2330.16	301.388	1661.39	494.099	1421.13	309.279	1.10928	0.372254	0.790905	0.542685	0.676532	1.08797	1.10928	Op0792r_2	MET-EN-Sulf	Q1LJI9 Phosphoadenylylsulfate reductase (Thioredoxin)
Rmet_2815	Q1LJI8		1808.73	266.9	1372.28	434.174	1425.85	523.182	2265.03	283.806	0.758697	0.622548	0.788314	0.484614	1.25227	0.828566	1.25227	Op0792r_2	NA	Q1LJI8 Uncharacterised conserved protein UCP030820
Rmet_2816	Q1LJI7	cysI	1611.07	112.097	1771.92	215.864	1742.42	438.924	2178.47	327.832	1.09984	0.490458	1.08153	0.238387	1.35219	1.28977	1.35219	Op0792r_2	MET-EN-Sulf	Q1LJI7 Sulfite reductase (NADPH) beta subunit
Rmet_2818	Q1LJI5	cysB	1706.73	281.402	1003.82	149.542	2037.11	226.816	1985.66	129.848	0.588153	1.6311	1.19357	0.650071	1.16343	0.678257	1.19357	Op0793f_1	NA	Q1LJI5 Transcriptional regulator, LysR family
Rmet_2819	Q1LJI4	hemK1	1367.05	392.199	1723.39	136.574	1860.44	265.312	2247.62	335.6	1.26066	0.673901	1.36092	0.750393	1.64414	1.20991	1.64414	Op0793f_1	NA	Q1LJI4 Methyltransferase small
Rmet_2820	Q1LJI3		1610.16	141.606	1467.41	155.768	1736.46	471.517	1793.57	717.41	0.911348	0.480012	1.07844	0.205992	1.11391	0.213511	1.11391	Op0793f_1	EIP-TRA-ABC	Q1LJI3 Extracellular ligand-binding receptor
Rmet_2821	Q1LJI2	garR	1634.39	570.204	4552.89	417.977	1249.85	898.192	699.218	400.431	2.78568	2.9534	0.764719	0.261878	0.427817	0.963461	2.78568	Op0793f_1	MET-AA-ValLeuIle	Q1LJI2 6-phosphogluconate dehydrogenase, NAD-binding
Rmet_2822	Q1LJI1		1971.78	187.38	1784.11	145.541	1865.63	289.313	1797.72	107.769	0.904823	0.563705	0.946164	0.222684	0.911725	0.589733	0.946164	Op0794r_1	NA	Q1LJI1 Putative uncharacterized protein
Rmet_2828	Q1LJH5		1451.71	205.309	2251.8	621.86	1616.68	596.179	2158.32	941.79	1.55114	0.967264	1.11364	0.205832	1.48675	0.616002	1.55114	Op0796r_1	NA	Q1LJH5 Putative uncharacterized protein
Rmet_2830	Q1LJH3		1676.8	181.36	1613.8	118.503	1799.51	312.284	2076.64	149.1	0.962429	0.210095	1.07318	0.248591	1.23846	1.20995	1.23846	Op0797f_2	NA	Q1LJH3 Putative uncharacterized protein
Rmet_2831	Q1LJH2		716.712	359.65	2132.84	597.512	2054.55	644.178	2462.99	1058.45	2.97587	1.47951	2.86663	1.33274	3.43651	1.23142	3.43651	Op0797f_2	NA	Q1LJH2 Putative uncharacterized protein
Rmet_2832	Q1LJH1		1711.37	868.103	1695.23	1074.56	1432.23	1126.71	2050.45	449.191	0.990568	0.00830862	0.836895	0.139929	1.19814	0.257409	1.19814	Op0797f_2	NA	Q1LJH1 Putative uncharacterized protein
Rmet_2847	Q1LJF6	int	1544.79	643.092	4058.8	1691.97	938.879	394.712	1014.84	48.2457	2.62741	1.07663	0.607771	0.583841	0.656945	0.766555	2.62741	Op0802r_2	NA	Q1LJF6 Phage integrase
Rmet_2849	Q1LJF4	yggG	1817.56	132.352	1892.15	327.165	1984.96	470.485	1520.84	291.893	1.04104	0.162316	1.0921	0.277689	0.836748	0.699409	1.0921	Op0803f_1	GIP-PTL-Fold	Q1LJF4 Peptidase M48, Ste24p
Rmet_2850	Q1LJF3	hutG1	1870.45	280.923	1965.69	25.0578	1671.35	383.414	1995.66	471.897	1.05092	0.311275	0.893554	0.299699	1.06694	0.166322	1.06694	Op0804r_2	MET-CAH-DiCarb	Q1LJF3 N-formylglutamate amidohydrolase
Rmet_2856	Q1LJE7	hutC	1302.98	552.406	2507.94	1173.37	2668.39	1426.07	1252.21	603.562	1.92477	0.698214	2.04791	0.690133	0.961034	0.0439217	2.04791	Op0804r_1	NA	Q1LJE7 Transcriptional regulator, histidine utilization repressor, GntR family
Rmet_2857	Q1LJE6	tauB	1919.79	609.55	1439.63	420.095	1876.42	565.279	1892.86	141.186	0.749888	0.466339	0.977408	0.0369182	0.985972	0.035873	0.985972	Op0804r_1	EIP-TRA-ABC	Q1LJE6 ABC transporter-related protein
Rmet_2859	Q1LJE4	tauA	1475.73	240.159	2309.07	145.028	1613.45	437.683	1656.5	286.549	1.5647	2.16347	1.09333	0.203177	1.1225	0.343216	1.5647	Op0804r_1	EIP-TRA-ABC	Q1LJE4 Substrate-binding region of ABC-type glycine betaine transport system
Rmet_2860	Q1LJE3		2174.72	477.049	2328.89	607.751	1803.73	980.228	1321.15	111.735	1.07089	0.14212	0.829409	0.254575	0.607501	1.44972	1.07089	Op0804r_1	NA	Q1LJE3 NAD-dependent epimerase/dehydratase
Rmet_2861	Q1LJE2		1724.62	225.474	1446.86	184.081	2113.56	733.234	1786.81	133.738	0.838943	0.678208	1.22552	0.40569	1.03606	0.173121	1.22552	Op0805f_1	NA	Q1LJE2 Oxidoreductase FAD/NAD(P)-binding
Rmet_2862	Q1LJE1	argD	1902.98	232.601	2056.35	304.141	1704.07	498.173	1385.5	471.046	1.0806	0.285753	0.895474	0.272192	0.728069	0.735423	1.0806	Op0805f_1	MET-AA-Lys_Syn	Q1LJE1 Acetylornithine aminotransferase
Rmet_2863	Q1LJE0	livF2	2290.94	216.216	1863.13	175.227	1203.63	80.4908	956.146	195.948	0.813261	1.0929	0.525388	3.66458	0.41736	3.23849	0.813261	Op0806r_1	EIP-TRA-ABC	Q1LJE0 ABC transporter-related protein
Rmet_2864	Q1LJD9	livG2	2182.56	124.947	1377.25	156.753	1674.72	196.221	1337.76	135.075	0.631024	2.85875	0.767322	1.58121	0.612932	3.24895	0.767322	Op0806r_1	EIP-TRA-ABC	Q1LJD9 ABC transporter-related protein
Rmet_2865	Q1LJD8	livM2	1644.31	104.5	933.538	255.186	1695.46	241.006	1992.37	171.759	0.567738	1.97609	1.03111	0.148049	1.21167	1.2599	1.21167	Op0806r_1	EIP-TRA-ABC	Q1LJD8 Inner-membrane translocator
Rmet_2867	Q1LJD6	livK2	1772.28	434.973	1509.17	443.774	1636.77	61.2862	1347.41	235.177	0.851541	0.299416	0.923543	0.27305	0.760272	0.633984	0.923543	Op0806r_1	EIP-TRA-ABC	Q1LJD6 Extracellular ligand-binding receptor
Rmet_2868	Q1LJD5	ispH	1591.92	140.94	1824.72	159.243	1669.76	409.39	2158.28	855.448	1.14624	0.77554	1.0489	0.141445	1.35577	0.568413	1.35577	Op0806r_1	NA	NA
Rmet_2869	Q1LJD4	fkpB	1645.99	239.704	1529.83	180.262	1764.12	572.39	1900.17	1035.69	0.929427	0.276601	1.07176	0.145453	1.15442	0.199295	1.15442	Op0806r_1	GIP-PTL-Fold	Q1LJD4 Peptidyl-prolyl cis-trans isomerase
Rmet_2870	Q1LJD3	rpmB	1813.52	517.858	1056.66	213.161	1945.02	390.711	2138.48	414.551	0.582655	1.03535	1.07251	0.144735	1.17919	0.348514	1.17919	Op0807f_1	GIP-TL-Ribo	Q1LJD3 50S ribosomal protein L28
Rmet_2871	Q1LJD2	rpmG	1211.83	793.49	2036.85	1268.74	1321.2	1066.76	1768.44	592.378	1.68081	0.400062	1.09025	0.0587932	1.45932	0.401635	1.68081	Op0807f_1	GIP-TL-Ribo	Q1LJD2 50S ribosomal protein L33
Rmet_2872	Q1LJD1	nadB	1851.03	201.041	1565.43	167.789	1762.8	243.958	1669.57	241.669	0.845709	0.774332	0.952335	0.198267	0.90197	0.409876	0.952335	Op0807f_1	MET-AA-AlaAsp	Q1LJD1 L-aspartate oxidase
Rmet_2873	Q1LJD0	nadC	1846.6	553.105	1507.58	506.012	1239.19	658.32	2196.58	795.234	0.81641	0.320094	0.671068	0.501398	1.18953	0.259564	1.18953	Op0808r_2	MET-COF-NicAm	Q1LJD0 Nicotinate-nucleotide pyrophosphorylase (Carboxylating)
Rmet_2874	Q1LJC9	nadA	1786.09	504.722	2722.78	534.665	1682.12	353.592	1356.63	93.2345	1.52444	0.901196	0.94179	0.121131	0.759553	0.718211	1.52444	Op0808r_2	MET-COF-NicAm	Q1LJC9 Quinolinate synthetase A
Rmet_2875	Q1LJC8	scd	1452.13	191.218	1253.37	62.5942	1447.81	108.472	2477.94	602.651	0.863125	0.783097	0.997025	0.0144175	1.70642	1.29217	1.70642	Op0808r_2	DIV-Ass	Q1LJC8 Fatty acid desaturase
Rmet_2877	Q1LJC6	sun1	1584.52	132.485	1759.6	150.502	1736.84	279.532	1847.27	127.904	1.11049	0.618667	1.09613	0.369699	1.16582	1.00905	1.16582	Op0808r_1	GIP-TL-Ass	Q1LJC6 Fmu (Sun)
Rmet_2878	Q1LJC5	purN	1769.01	454.662	1152.14	482.654	1078.08	609.517	2021.53	637.948	0.651293	0.658119	0.609429	0.649253	1.14275	0.231122	1.14275	Op0808r_1	NA	Q1LJC5 Phosphoribosylglycinamide formyltransferase
Rmet_2880	Q1LJC3	vsrC	2059.87	247.147	1595.7	92.1094	1764.26	104.384	1735.1	262.23	0.774663	1.36818	0.856493	0.84091	0.842336	0.637575	0.856493	Op0809f_3	NA	Q1LJC3 Two component transcriptional regulator, LuxR family
Rmet_2881	Q1LJC2	vsrB	1819.13	107.755	1487.76	92.4525	2013.74	464.644	1548.62	99.9769	0.817843	1.65512	1.10698	0.339982	0.851297	1.30221	1.10698	Op0810r_2	NA	Q1LJC2 Sensor protein
Rmet_2884	Q1LJB9	ribF	1682.22	225.86	1349.76	177.736	1564.49	287.205	2578.75	103.553	0.802369	0.823744	0.930011	0.229477	1.53294	2.72161	1.53294	Op0811f_1	NA	Q1LJB9 Riboflavin kinase / FMN adenylyltransferase
Rmet_2885	Q1LJB8	ileS	1546.11	102.385	1661.09	185.124	1697.64	296.743	1911.52	273.47	1.07436	0.399904	1.09801	0.379649	1.23634	0.9722	1.23634	Op0811f_1	MET-AA-ValLeuIle	Q1LJB8 Isoleucyl-tRNA synthetase
Rmet_2887	Q1LJB6	dfp	1652.31	245.511	1413.78	262.052	1568.54	402.893	2746.87	525.273	0.855636	0.469962	0.949297	0.129205	1.66244	1.42006	1.66244	Op0811f_1	NA	Q1LJB6 Phosphopantothenoylcysteine decarboxylase / Phosphopantothenate-cysteine ligase
Rmet_2888	Q1LJB5		2093.46	144.931	1679.11	178.269	1758.73	217.311	1300.41	409.381	0.802077	1.28201	0.840105	0.924061	0.621176	1.43069	0.840105	Op0811f_1	NA	Q1LJB5 Luciferase-like protein
Rmet_2890	Q1LJB3		1759.68	374.052	1342.48	80.9946	2033.41	471.806	1965.95	261.253	0.762912	0.916828	1.15556	0.323611	1.11722	0.324671	1.15556	Op0812r_2	NA	Q1LJB3 Putative uncharacterized protein
Rmet_2891	Q1LJB2	bug	1579.98	92.4341	1751.46	29.1177	1857.27	469.17	1418.05	96.6621	1.10854	1.41079	1.1755	0.493749	0.897513	0.856321	1.1755	Op0812r_2	NA	Q1LJB2 Uncharacterized protein UPF0065
Rmet_2892	Q1LJB1	clpA	1860.14	173.594	1557.09	91.2038	1801.19	305.394	1856.52	201.074	0.837084	1.14445	0.968309	0.123071	0.998056	0.00964961	0.998056	Op0812r_2	GIP-PTL-Fold	Q1LJB1 ATP-dependent Clp protease ATP-binding subunit ClpA
Rmet_2895	Q1LJA8	icd	1570.02	323.426	2133.7	115.778	1736.09	497.448	1781.5	195.653	1.35903	1.28343	1.10578	0.202308	1.1347	0.407424	1.35903	Op0814r_1	MET-CAH-TCA	Q1LJA8 Isocitrate dehydrogenase [NADP]
Rmet_2899	Q1LJA4		1694.64	116.397	1484.18	87.4268	1827.84	119.915	1680.41	843.701	0.875809	1.03255	1.0786	0.563673	0.991602	0.0148233	1.0786	Op0816r_1	NA	Q1LJA4 UPF0234 protein Rmet_2899
Rmet_2900	Q1LJA3	murB	2338.5	368.933	2586.6	251.546	1534.04	124.484	1052.61	57.7811	1.10609	0.399837	0.655991	1.6304	0.450123	3.01347	1.10609	Op0817f_1	MET-CAH-AminSug	Q1LJA3 UDP-N-acetylmuramate dehydrogenase
Rmet_2902	Q1LJA1	argF	1622.29	470.799	2180.29	89.8916	1868.6	955.491	1639.71	431.733	1.34396	0.995197	1.15183	0.172691	1.01074	0.019303	1.34396	Op0818r_1	NA	Q1LJA1 Ornithine carbamoyltransferase
Rmet_2904	Q1LJ99	rpsT	1871.68	687.459	1183.49	646.962	1563.71	486.411	2479.3	381.262	0.632316	0.515719	0.835459	0.262353	1.32464	0.568547	1.32464	Op0820r_1	GIP-TL-Ribo	Q1LJ99 30S ribosomal protein S20
Rmet_2905	Q1LJ98	mviN	1900.17	162.391	1613.16	219.118	1699.1	254.317	1606.99	377.871	0.848955	0.752303	0.894183	0.482518	0.845711	0.542653	0.894183	Op0821f_2	EIP-TRA-Ion	Q1LJ98 Integral membrane protein MviN
Rmet_2908	Q1LJ95	mutL	1628.22	254.719	1445.01	88.7094	2117.67	715.865	1853.76	129.178	0.887479	0.533472	1.3006	0.504283	1.13852	0.587483	1.3006	Op0823f_1	GIP-REP-Recomb	Q1LJ95 DNA mismatch repair protein MutL
Rmet_2909	Q1LJ94	miaA	1809.47	418.863	2104.92	304.253	1860.87	522.055	1606.94	433.106	1.16328	0.408582	1.0284	0.0546243	0.888069	0.237726	1.16328	Op0823f_1	GIP-TL-Ass	Q1LJ94 tRNA delta(2)-isopentenylpyrophosphate transferase
Rmet_2910	Q1LJ93		3046.81	337.949	3197.84	96.1864	1271.49	742.756	423.327	287.262	1.04957	0.347887	0.417318	1.64274	0.138941	4.19616	1.04957	Op0823f_2	NA	Q1LJ93 GCN5-related N-acetyltransferase
Rmet_2911	Q1LJ92	purM	1729.73	149.647	1850.33	101.913	1726.92	491.075	1811.63	148.005	1.06972	0.479427	0.998374	0.00438894	1.04735	0.275147	1.06972	Op0824r_1	MET-NUC-Pur	Q1LJ92 Phosphoribosylformylglycinamidine cyclo-ligase
Rmet_2912	Q1LJ91	hda	2009.77	237.318	2001.35	239.335	2143.5	332.752	1288.56	224.531	0.995809	0.0176705	1.06654	0.234572	0.641146	1.56158	1.06654	Op0825f_1	NA	Q1LJ91 Regulatory inactivation of DnaA Hda protein
Rmet_2913	Q1LJ90	serB2	1959.84	270.048	1567.1	365.163	1528.61	1363.79	1922.93	636.631	0.799605	0.618286	0.779964	0.26394	0.981167	0.040709	0.981167	Op0825f_2	NA	Q1LJ90 HAD-superfamily subfamily IB, PSPase-like protein
Rmet_2914	Q1LJ89	pcnB	1739.05	87.1351	1757.62	49.9104	1760.39	194.444	1690.55	138.31	1.01068	0.135476	1.01227	0.0757671	0.972109	0.215149	1.01227	Op0825f_2	GIP-TL-Ass	Q1LJ89 Poly(A) polymerase
Rmet_2915	Q1LJ88	folK	1477.25	169.429	1196.94	169.138	1683.51	619.703	2492.89	264.056	0.810252	0.827916	1.13962	0.261376	1.68752	2.34297	1.68752	Op0825f_2	MET-COF-Folate	Q1LJ88 2-amino-4-hydroxy-6-hydroxymethyldihydropteridine pyrophosphokinase
Rmet_2916	Q1LJ87		1921.79	375.259	2273.5	476.889	1377.38	233.795	1556.56	148.251	1.18302	0.412742	0.716719	0.893856	0.809954	0.69765	1.18302	Op0825f_2	MET-NUC-Pur	Q1LJ87 Deoxynucleoside kinase
Rmet_2917	Q1LJ86	panB	1487.92	299.684	2263.61	178.03	1934.11	525.347	1390.25	141.04	1.52132	1.62375	1.29987	0.540815	0.934358	0.221612	1.52132	Op0825f_3	MET-COF-Pant	Q1LJ86 3-methyl-2-oxobutanoate hydroxymethyltransferase
Rmet_2920	Q1LJ83	pabB	1571.9	135.19	1860.35	213.704	1967.8	1244.27	3074.31	888.334	1.1835	0.826751	1.25186	0.286995	1.9558	1.46788	1.9558	Op0826r_2	MET-COF-Folate	Q1LJ83 Para-aminobenzoate synthase, component I
Rmet_2921	Q1LJ82	dnaJ	1843.23	243.861	2083.32	368.048	1452.95	340.9	1854.73	176.882	1.13025	0.392352	0.788263	0.667417	1.00624	0.0273293	1.13025	Op0826r_2	GIP-PTL-Fold	Q1LJ82 Chaperone protein dnaJ
Rmet_2922	O33522	dnaK	1592.71	154.608	1557.72	184.457	1793.33	124.724	2203.25	313.75	0.978033	0.103185	1.12596	0.71821	1.38333	1.30356	1.38333	Op0826r_2	GIP-PTL-Fold	O33522 Chaperone protein dnaK
Rmet_2923	Q1LJ80	cobO	1223.56	265.667	1893.32	436.414	2135.2	821.97	2015	688.725	1.54738	0.953958	1.74507	0.83818	1.64683	0.829258	1.74507	Op0826r_1	MET-COF-Porph	Q1LJ80 ATP:cob(I)alamin adenosyltransferase
Rmet_2924	Q1LJ79	dld	1771.06	567.811	887.583	124.244	1783.91	627.012	1363.93	74.3158	0.50116	1.2766	1.00725	0.0107533	0.770123	0.634025	1.00725	Op0827f_1	MET-CAH-Pyr	Q1LJ79 FAD linked oxidase-like protein
Rmet_2925	Q1LJ78		1572.4	55.361	1962.41	590.34	1722.7	276.695	1981.35	299.101	1.24804	0.604016	1.09559	0.452629	1.26008	1.15374	1.26008	Op0827f_1	NA	Q1LJ78 Transcriptional regulator, LysR family
Rmet_2928	Q1LJ75	glcE	2198.36	160.138	1288.2	205.542	1165.24	117.261	2050.42	73.1562	0.585985	2.48894	0.53005	3.7243	0.932704	0.634135	0.932704	Op0827f_1	NA	Q1LJ75 FAD linked oxidase-like protein
Rmet_2929	Q1LJ74	glcF	1994.34	152.422	1469.23	251.857	2043.08	287.893	1455.75	131.36	0.736701	1.29887	1.02444	0.110705	0.729943	1.89788	1.02444	Op0827f_1	NA	Q1LJ74 Putative uncharacterized protein
Rmet_2934	Q1LJ69	gpo	2466.48	426.85	1514.33	150.994	2100.85	1516.57	1469.17	638.131	0.613965	1.64776	0.851762	0.188135	0.595654	0.936457	0.851762	Op0828r_1	MET-LIP-Others	Q1LJ69 Glutathione peroxidase
Rmet_2935	Q1LJ68	pilU	1274.71	134.57	1133	180.488	2659	1015.38	1722.89	320.217	0.888827	0.449801	2.08596	1.20378	1.35159	0.985462	2.08596	Op0828r_1	GIP-PTL-T2S	Q1LJ68 Twitching motility protein
Rmet_2936	Q1LJ67	pilT	1126.98	178.334	2096.3	850.303	2235.67	747.186	1524.4	469.504	1.8601	0.942333	1.98377	1.19791	1.35264	0.613457	1.98377	Op0828r_1	GIP-PTL-T2S	Q1LJ67 Twitching motility protein
Rmet_2937	Q1LJ66	yggS	1795.92	60.1891	1688.02	133.307	1831.64	320.246	1722.6	456.464	0.939918	0.557644	1.01989	0.0939054	0.959175	0.141909	1.01989	Op0829f_1	NA	Q1LJ66 Putative uncharacterized protein
Rmet_2938	Q1LJ65	proC	1628.23	276.157	1685.56	234.687	1750.62	191.894	1899.38	294.522	1.03521	0.112224	1.07517	0.261483	1.16653	0.475143	1.16653	Op0829f_1	MET-AA-ArgPro	Q1LJ65 Pyrroline-5-carboxylate reductase
Rmet_2940	Q1LJ63	dpsA	1637.31	343.95	2245.19	343.628	1588.44	1102.54	1790.56	416.788	1.37126	0.884082	0.97015	0.033788	1.0936	0.201446	1.37126	Op0830r_3	GIP-REP-Recomb	Q1LJ63 Ferritin and Dps
Rmet_2941	Q1LJ62	oxyR	2286.28	159.807	1980.46	294.463	1407.02	182.607	1372.4	242.84	0.866239	0.673199	0.61542	2.56782	0.600279	2.26966	0.866239	Op0830r_2	NA	Q1LJ62 Transcriptional regulator, LysR family
Rmet_2942	Q1LJ61	recG	1816.22	133.119	1566.88	195.851	1808.47	868.432	1968.3	342.069	0.862716	0.757932	0.995736	0.00773254	1.08373	0.320039	1.08373	Op0830r_1	GIP-REP-Recomb	Q1LJ61 ATP-dependent DNA helicase RecG
Rmet_2943	Q1LJ60	queA	1572.61	159.269	2408.76	186.927	1168.48	761.522	1878.34	394.282	1.5317	2.41525	0.743017	0.438899	1.19441	0.5523	1.5317	Op0831f_1	GIP-TL-Ass	Q1LJ60 S-adenosylmethionine:tRNA ribosyltransferase-isomerase
Rmet_2944	Q1LJ59	tgt	1422.66	511.586	3134.74	570.596	1963.78	825.382	1469.69	381.701	2.20343	1.58206	1.38036	0.404734	1.03306	0.0526492	2.20343	Op0831f_1	GIP-TL-Ass	Q1LJ59 Queuine tRNA-ribosyltransferase
Rmet_2945	Q1LJ58	yajC	1534.57	517.533	1772.19	157.453	1784.35	243.12	1897.03	131.947	1.15484	0.352032	1.16277	0.328371	1.2362	0.558084	1.2362	Op0831f_2	GIP-PTL-Exp	Q1LJ58 Protein translocase subunit yajC
Rmet_2946	Q1LJ57	secD	475.741	188.116	3459.29	2570.16	3912.1	3213.71	489.987	50.9621	7.27137	1.08167	8.22316	1.01015	1.02994	0.0595845	8.22316	Op0831f_2	GIP-PTL-Exp	Q1LJ57 Protein-export membrane protein SecD
Rmet_2947	Q1LJ56	secF	1502.75	549.315	1776.99	132.215	1605.36	171.338	1941.9	293.849	1.1825	0.402397	1.06829	0.142393	1.29224	0.520842	1.29224	Op0831f_2	GIP-PTL-Exp	Q1LJ56 Protein translocase subunit secF
Rmet_2948	Q1LJ55		1846.63	269.106	1596.89	98.2358	1733.23	382.637	1638.54	296.296	0.864757	0.679869	0.938588	0.174003	0.887315	0.368035	0.938588	Op0831f_2	NA	Q1LJ55 L-carnitine dehydratase/bile acid-inducible protein F
Rmet_2949	Q1LJ54	phcQ	1782.33	310.577	1344.65	199.418	1791.04	402.046	1522.89	136.579	0.754433	0.858206	1.00489	0.0122271	0.854436	0.580208	1.00489	Op0832r_4	NA	Q1LJ54 Response regulator receiver domain protein (CheY-like)
Rmet_2950	Q1LJ53	phcR	1945.06	507.184	1652.56	163.416	2007.29	189	1597.48	115.002	0.849615	0.436188	1.03199	0.0893852	0.8213	0.558648	1.03199	Op0832r_3	NA	Q1LJ53 Sensor protein
Rmet_2951	Q1LJ52	phcS	1662.01	586.088	1297.93	304.414	1918.57	315.107	2026.46	93.4287	0.780938	0.408852	1.15437	0.284691	1.21928	0.53633	1.21928	Op0832r_3	NA	Q1LJ52 Sensor protein
Rmet_2952	Q1LJ51	phcB	1615.93	211.501	1626.19	135.071	1600.52	796.943	1935.08	410.11	1.00635	0.0296194	0.990463	0.0152828	1.19751	0.513433	1.19751	Op0832r_3	NA	Q1LJ51 MCP methyltransferase, CheR-type
Rmet_2953	Q1LJ50	yceI	1598	296.7	1791.43	343.665	1778.88	739.187	1626.76	298.872	1.12105	0.302064	1.11319	0.174615	1.018	0.0483011	1.12105	Op0832r_3	NA	Q1LJ50 YceI
Rmet_2954	Q1LJ49		1570.38	149.694	1767.88	159.952	1971.61	736.403	1495.83	264.808	1.12577	0.637822	1.25549	0.452798	0.952526	0.179861	1.25549	Op0832r_2	NA	Q1LJ49 YceI
Rmet_2955	Q1LJ48	yceJ	1488.13	363.219	1204.93	167.755	1919.96	420.961	2087.1	289.828	0.809691	0.533369	1.29018	0.55067	1.40249	0.917184	1.40249	Op0832r_1	NA	Q1LJ48 Cytochrome B561
Rmet_2956	Q1LJ47	purB	1673.99	80.6537	1986.34	168.065	1709.88	331.835	1757.36	122.89	1.18659	1.25584	1.02144	0.0870159	1.0498	0.409594	1.18659	Op0832r_1	MET-NUC-Pur	Q1LJ47 Adenylosuccinate lyase
Rmet_2957	Q1LJ46	gst-1	1548.52	430.922	2072.73	385.114	1798.3	552.546	2241.83	1203.27	1.33852	0.642385	1.1613	0.253982	1.44773	0.424255	1.44773	Op0833f_2	MET-OAA-GSH	Q1LJ46 Glutathione S-transferase-like protein
Rmet_2958	Q1LJ45	mnmA	1847.18	155.376	1713.26	256.441	1499.09	260.996	2287.86	325.114	0.927502	0.325187	0.811559	0.835994	1.23857	0.917146	1.23857	Op0834r_2	GIP-TL-Ass	Q1LJ45 tRNA-specific 2-thiouridylase mnmA
Rmet_2959	Q1LJ44	nudJ	1713.94	340.012	1985.4	206.992	1595.86	284.046	1795.45	207.23	1.15838	0.49626	0.931106	0.189212	1.04756	0.148942	1.15838	Op0834r_2	NA	Q1LJ44 NUDIX hydrolase
Rmet_2963	Q1LJ40	pntAa	1868.58	325.469	1425.95	135.363	1862.97	281.516	1632.23	179.252	0.763123	0.960488	0.996999	0.00923921	0.873512	0.468284	0.996999	Op0835f_1	MET-COF-NicAm	Q1LJ40 Alanine dehydrogenase/PNT-like protein
Rmet_2965	Q1LJ38	pntB	1351.35	509.089	1660.44	141.87	958.801	295.79	3761.85	870.697	1.22873	0.474826	0.709513	0.487713	2.78377	1.74701	2.78377	Op0835f_1	MET-COF-NicAm	Q1LJ38 NAD(P) transhydrogenase, beta subunit
Rmet_2966	Q1LJ37		1953.4	509.352	1097.45	73.2804	1964.32	249.136	1711.69	353.007	0.561813	1.46912	1.00559	0.0143952	0.876259	0.280297	1.00559	Op0835f_1	NA	Q1LJ37 Response regulator receiver domain protein (CheY-like)
Rmet_2967	Q1LJ36	ycbY	1774.55	191.797	1675.44	218.282	1778.93	277.295	1855.44	208.815	0.944152	0.241672	1.00247	0.00934277	1.04559	0.201925	1.04559	Op0836r_2	GIP-REP-Recomb	Q1LJ36 Putative RNA methylase
Rmet_2968	Q1LJ35		1803.23	568.033	1402.36	371.856	1162.9	1045.22	2034.48	110.616	0.777689	0.426517	0.644895	0.396923	1.12824	0.340736	1.12824	Op0836r_2	NA	Q1LJ35 DSBA oxidoreductase
Rmet_2970	Q1LJ33	proA	2014.64	296.904	2074.86	172.421	1397.11	325.224	1628.64	154.746	1.02989	0.128314	0.693477	0.992614	0.808404	0.854638	1.02989	Op0836r_1	MET-AA-Urea	Q1LJ33 Gamma-glutamyl phosphate reductase
Rmet_2971	Q1LJ32	holA	1800.89	259.974	1688.35	208.648	1762.94	266.114	2370.21	285.785	0.937507	0.240158	0.978926	0.0721415	1.31613	1.04318	1.31613	Op0836r_1	GIP-REP-DNA_Pol	Q1LJ32 DNA polymerase III, delta subunit
Rmet_2972	Q1LJ31	rlpB	1504.62	210.974	1581.74	164.141	1564.92	299.535	2378.69	181.857	1.05125	0.205571	1.04007	0.11811	1.58092	2.22505	1.58092	Op0836r_1	NA	Q1LJ31 Rare lipoprotein B
Rmet_2973	Q1LJ30	leuS	1813.62	52.6771	1904.85	108.463	2169.01	630.673	1366.53	184.714	1.05031	0.566184	1.19596	0.520076	0.753484	1.88333	1.19596	Op0836r_1	MET-AA-ValLeuIle	Q1LJ30 Leucyl-tRNA synthetase
Rmet_2974	Q1LJ29	dapB	1336.12	557.838	2112.15	898.829	2269.28	906.601	1588.03	159.838	1.5808	0.532741	1.6984	0.637209	1.18853	0.350998	1.6984	Op0836r_1	MET-AA-Lys_Syn	Q1LJ29 Dihydrodipicolinate reductase
Rmet_2975	Q1LJ28	omlA	1583.39	122.817	1334.51	182.935	1835.34	235.534	1863.91	248.261	0.842817	0.813999	1.15912	0.703096	1.17717	0.755968	1.17717	Op0836r_1	GIP-TL-Ass	Q1LJ28 SmpA/OmlA
Rmet_2976	O30330	fur	1619.15	260.247	1167.13	365.127	1876.87	537.326	1959.27	925.753	0.720827	0.722806	1.15917	0.323131	1.21006	0.28678	1.21006	Op0837f_1	NA	O30330 Ferric uptake regulation protein
Rmet_2977	Q1LJ26	phcA	1551.33	244.108	2499.69	336.744	1653.43	460.631	1839.21	299.007	1.61132	1.6327	1.06582	0.144879	1.18557	0.530049	1.61132	Op0838r_2	NA	Q1LJ26 Transcriptional regulator, LysR family
Rmet_2979	Q1LJ24	cbbG2	1419.08	189.749	2316.9	134.57	1657.42	475.524	1912.58	512.331	1.63268	2.76832	1.16796	0.358268	1.34777	0.702921	1.63268	Op0840r_2	MET-CAH-FbP	Q1LJ24 Glyceraldehyde-3-phosphate dehydrogenase
Rmet_2980	Q1LJ23	cbbT2	1605.27	164.705	1595.55	171.868	1701.34	630.022	2076.43	298.036	0.993948	0.0288661	1.05985	0.120886	1.29351	1.0182	1.29351	Op0840r_1	MET-CAH-PP_KDPG	Q1LJ23 Transketolase
Rmet_2983	Q1LJ20		1604.95	171.814	1978.97	491.791	1550.84	245.089	2255.44	597.714	1.23305	0.563629	0.966286	0.12979	1.40531	0.845316	1.40531	Op0841f_2	NA	Q1LJ20 Putative uncharacterized protein
Rmet_2985	Q1LJ18		1778.64	570.026	1151.49	344.793	1526.1	390.17	2157.54	589.207	0.647399	0.685544	0.858017	0.263004	1.21303	0.32686	1.21303	Op0842r_4	NA	Q1LJ18 Putative uncharacterized protein
Rmet_3046	Q1LIV8	maeB1	1423.58	173.649	1755.99	190.22	1625.13	529.501	2116.87	366.155	1.2335	0.913539	1.14157	0.286629	1.487	1.28433	1.487	Op0856r_1	MET-CAH-Pyr	Q1LIV8 Malic enzyme, NAD-binding
Rmet_3047	Q1LIV7	thiL	1410.99	224.475	869.315	161.549	2380.97	504.572	2206.16	168.161	0.616103	1.40322	1.68745	1.33048	1.56355	2.02521	1.68745	Op0857f_1	MET-COF-Thia	Q1LIV7 Thiamine-monophosphate kinase
Rmet_3050	Q1LIV4	pyrF	1450.53	943.405	2835.01	1361.78	2002.48	712.398	1048.68	243.879	1.95447	0.600596	1.38052	0.333348	0.722965	0.338459	1.95447	Op0858r_1	MET-NUC-Pyr	Q1LIV4 Orotidine 5'-phosphate decarboxylase
Rmet_3052	Q1LIV2	corA	1573.32	295.272	1577.38	284.246	1714.62	420.287	2087.11	251.271	1.00258	0.00699133	1.08981	0.197468	1.32656	0.940062	1.32656	Op0859f_1	EIP-TRA-Ion	Q1LIV2 Magnesium and cobalt transport protein CorA
Rmet_3054	Q1LIV0	aroE	1641.85	526.519	1780.86	232.176	1958.63	392.47	1361.99	284.874	1.08466	0.183218	1.19294	0.344698	0.829544	0.344918	1.19294	Op0860r_2	MET-AA-PheTyrTrp	Q1LIV0 Shikimate dehydrogenase
Rmet_3055	Q1LIU9		1122.02	227.395	1407.58	566.006	2198.8	306.176	1681.32	238.457	1.2545	0.359916	1.95969	2.01807	1.49848	1.2006	1.95969	Op0860r_2	NA	Q1LIU9 TonB-like protein
Rmet_3056	Q1LIU8		1919.52	347.029	1829.59	214.049	1944.62	845.455	1548.28	429.932	0.953149	0.160285	1.01307	0.021045	0.806598	0.477811	1.01307	Op0860r_2	GIP-TL-Ass	Q1LIU8 Ribonuclease II
Rmet_3057	Q1LIU7	fabG	1512.29	139.263	1530.43	229.873	1748.53	499.089	2468.03	601.477	1.012	0.0491573	1.15622	0.370082	1.63199	1.29025	1.63199	Op0860r_2	MET-LIP-FASyn	Q1LIU7 3-oxoacyl-[acyl-carrier-protein] reductase
Rmet_3058	Q1LIU6	ubiC	908.119	212.773	626.798	50.9799	2107.47	777.73	3419.7	1378.04	0.690216	1.06661	2.3207	1.21086	3.76569	1.5788	3.76569	Op0860r_1	MET-COF-CoQ	Q1LIU6 Probable chorismate--pyruvate lyase
Rmet_3059	Q1LIU5		1406.24	491.223	1461.86	330.797	1945.94	345.329	2170.44	342.166	1.03955	0.0676574	1.38378	0.645141	1.54343	0.916968	1.54343	Op0860r_1	NA	Q1LIU5 Putative uncharacterized protein
Rmet_3060	Q1LIU4	mpl	1553.5	237.096	1535.93	210.128	1744.81	385.986	1977.17	268.705	0.988692	0.0392809	1.12315	0.307039	1.27272	0.837633	1.27272	Op0860r_1	NA	Q1LIU4 UDP-N-acetylmuramate
Rmet_3061	Q1LIU3		2319.15	359.202	2265.39	129.576	1224.54	676.325	1715.79	514.865	0.976818	0.109993	0.52801	1.05706	0.739833	0.690298	0.976818	Op0861f_1	NA	Q1LIU3 Putative uncharacterized protein
Rmet_3062	Q1LIU2		1455.77	24.9664	1668.11	122.554	1646.55	290.736	2063.58	317.177	1.14586	1.43941	1.13105	0.604314	1.41752	1.77648	1.41752	Op0861f_2	NA	Q1LIU2 Thioredoxin-like protein
Rmet_3063	Q1LIU1	aroQ	3068.35	293.038	911.163	292.244	2871.17	466.615	943.736	311.904	0.296956	3.68572	0.935738	0.259563	0.307571	3.51209	0.935738	Op0861f_3	MET-AA-PheTyrTrp	Q1LIU1 3-dehydroquinate dehydratase
Rmet_3064	Q1LIU0	accB	1221.19	350.134	745.94	404.828	1190.79	233.209	2212.89	642.483	0.610828	0.629508	0.975099	0.052129	1.81207	0.999076	1.81207	Op0861f_4	MET-CAH-Pyr	Q1LIU0 Biotin carboxyl carrier protein
Rmet_3065	Q1LIT9	accC	1647.35	476.983	2289.75	330.216	1837.48	555.91	1585.26	186.702	1.38996	0.795839	1.11542	0.184075	0.962313	0.0935441	1.38996	Op0861f_4	MET-CAH-Pyr	Q1LIT9 Acetyl-CoA carboxylase, biotin carboxylase
Rmet_3066	Q1LIT8	prmA	1631.19	123.301	1641.19	142.447	1621.74	290.562	1916.62	128.897	1.00613	0.0376258	0.994205	0.0228406	1.17498	1.13177	1.17498	Op0861f_4	GIP-TL-Ass	Q1LIT8 Ribosomal protein L11 methyltransferase
Rmet_3067	Q1LIT7		2080.98	399.216	1606.89	275.564	1503.55	139.395	2041.02	704.313	0.772177	0.702594	0.72252	1.07208	0.980795	0.0362155	0.980795	Op0861f_4	NA	Q1LIT7 Zinc finger/thioredoxin putative
Rmet_3068	Q1LIT6	tpx	1754.1	400.434	1460.31	167.826	1845.08	1110.25	1915.05	875.525	0.83251	0.517007	1.05187	0.0602255	1.09176	0.126142	1.09176	Op0861f_5	NA	Q1LIT6 Thiol peroxidase (Atypical 2-Cys peroxiredoxin)
Rmet_3069	Q1LIT5		2052.53	386.224	1558.36	261.34	1656.93	437.985	1764.58	227.412	0.75924	0.763116	0.807265	0.479969	0.85971	0.469251	0.85971	Op0861f_5	MET-NUC-Pur	Q1LIT5 PfkB
Rmet_3070	Q1LIT4		1768.04	1173.7	1289.97	481.803	1944.45	343.867	1733.22	84.1854	0.729603	0.288778	1.09978	0.116247	0.980306	0.0276815	1.09978	Op0861f_5	NA	Q1LIT4 17 kDa surface antigen
Rmet_3071	Q1LIT3		2549.14	1562.34	491.077	205.569	1626.12	339.988	2095.94	923.377	0.192644	1.16413	0.637908	0.485209	0.822213	0.182323	0.822213	Op0862r_3	NA	Q1LIT3 Histone H1-like protein
Rmet_3075	Q1LIS9		1773.7	272.035	1634.58	408.265	1632.87	490.905	1290.57	98.599	0.921563	0.204504	0.920601	0.184589	0.727611	1.30354	0.921563	Op0863f_2	NA	Q1LIS9 Conserved hypothetical signal peptide protein
Rmet_3076	Q1LIS8	bug	1873.03	132.671	1916.68	172.821	1872.87	505.162	1383.54	118.495	1.02331	0.142913	0.999917	0.000243539	0.738664	1.94887	1.02331	Op0863f_2	NA	Q1LIS8 Uncharacterized protein UPF0065
Rmet_3081	Q1LIS3		1435.58	361.504	1866.69	340.938	1889.23	357.923	1689.2	229.868	1.3003	0.613728	1.316	0.630563	1.17667	0.428869	1.316	Op0865f_2	NA	Q1LIS3 Aldo/keto reductase
Rmet_3083	Q1LIS1		1759	525.972	1220.46	220.679	1597.8	313.156	1961.87	331.767	0.693839	0.721271	0.908359	0.1921	1.11533	0.236518	1.11533	Op0867f_1	NA	Q1LIS1 Putative lipoprotein
Rmet_3084	Q1LIS0	rdgC	1858.73	238.746	1708.49	124.646	1835.9	187.992	1782.71	253.419	0.919172	0.413431	0.987721	0.0534837	0.959104	0.154448	0.987721	Op0867f_1	GIP-REP-Recomb	Q1LIS0 Putative exonuclease, RdgC
Rmet_3086	Q1LIR8	bug	1832.05	266.492	1520.48	267.097	1972.86	473.156	1741.2	1146.67	0.829931	0.583924	1.07686	0.190378	0.95041	0.0642897	1.07686	Op0869f_1	NA	Q1LIR8 Uncharacterized protein UPF0065
Rmet_3087	Q1LIR7	nrdB	1765.57	504.74	2067.8	120.463	1786.98	534.843	1942.1	468.652	1.17118	0.483418	1.01212	0.020591	1.09998	0.181353	1.17118	Op0870r_3	MET-NUC-Pur	Q1LIR7 Ribonucleotide reductase
Rmet_3088	Q1LIR6	nrdA	1986.16	197.1	2004.92	97.8951	1959.72	572.784	1445.43	229.08	1.00945	0.0636161	0.986688	0.0343432	0.727755	1.26876	1.00945	Op0870r_3	MET-NUC-Pur	Q1LIR6 Ribonucleoside-diphosphate reductase
Rmet_3090	Q1LIR4	pehR	373.032	63.5262	1734.12	275.274	2514.39	382.626	2330.54	989.231	4.64871	4.01736	6.74041	4.7996	6.24756	1.85941	6.74041	Op0870r_2	GIP-PTL-T2S	Q1LIR4 Two component, sigma54 specific, transcriptional regulator, Fis family
Rmet_3091	Q1LIR3	pehS	1809.47	106.182	983.819	278.642	1898.86	480.792	2057.75	47.3237	0.543705	2.14554	1.0494	0.152286	1.13721	1.61741	1.13721	Op0870r_1	GIP-PTL-T2S	Q1LIR3 Sensor protein
Rmet_3094	Q1LIR0	ffh	1773.68	159.419	2031.25	189.547	1732.73	158.908	1736.99	172.271	1.14522	0.738091	0.976913	0.12864	0.979311	0.110631	1.14522	Op0871f_1	GIP-PTL-Exp	Q1LIR0 Signal recognition particle subunit FFH/SRP54 (Srp54)
Rmet_3095	Q1LIQ9	hpt	1531.38	330.556	1467.3	316.137	1898.54	251.111	1941.51	319.085	0.958161	0.0990756	1.23976	0.631236	1.26782	0.631328	1.26782	Op0871f_1	MET-NUC-Pur	Q1LIQ9 Phosphoribosyltransferase
Rmet_3098	Q1LIQ6		1650.62	156.416	3441.65	1636.47	1370.78	208.32	915.776	504.06	2.08507	0.998965	0.830464	0.767238	0.554809	1.11259	2.08507	Op0872r_1	MET-AA-ArgPro	Q1LIQ6 2OG-Fe(II) oxygenase
Rmet_3099	Q1LIQ5		1365.59	705.312	1133.05	135.065	1708.37	483.478	1933.48	484.19	0.829715	0.276707	1.25102	0.288347	1.41586	0.47742	1.41586	Op0872r_1	NA	Q1LIQ5 Lytic transglycosylase, catalytic
Rmet_3100	Q1LIQ4	proS	1819.63	484.544	1955.88	112.014	1327.72	569.797	1838.51	702.469	1.07488	0.22839	0.729664	0.466557	1.01037	0.0159033	1.07488	Op0872r_1	MET-AA-ArgPro	Q1LIQ4 Prolyl-tRNA synthetase
Rmet_3101	Q1LIQ3	rppH	2658.51	222.558	2106.62	369.083	1391.91	250.882	1138.75	159.967	0.792406	0.932812	0.523568	2.67531	0.428344	3.97295	0.792406	Op0873f_1	NA	Q1LIQ3 NUDIX hydrolase
Rmet_3102	Q1LIQ2		1545.69	624.771	1240.43	124.523	1841.92	199.887	1967.42	160.38	0.802505	0.407406	1.19165	0.359214	1.27284	0.537126	1.27284	Op0873f_1	NA	Q1LIQ2 Putative lipoprotein
Rmet_3103	Q1LIQ1	proB	1709.1	416.337	1485.86	106.296	1765.36	268.525	1901.36	299.085	0.869381	0.427146	1.03291	0.0821402	1.11249	0.268729	1.11249	Op0874r_1	MET-AA-Urea	Q1LIQ1 Glutamate 5-kinase
Rmet_3104	Q1LIQ0	obg	1602.04	124.401	1740.93	451.25	1906.38	834.027	1868.82	584.171	1.0867	0.241273	1.18997	0.317544	1.16652	0.376501	1.18997	Op0874r_1	NA	Q1LIQ0 GTP1/OBG subdomain
Rmet_3105	Q1LIP9	rpmA	1288.3	417.29	482.322	369.484	1304.44	906.286	3083.6	1943.32	0.374388	1.0244	1.01253	0.0121952	2.39355	0.760524	2.39355	Op0874r_1	GIP-TL-Ribo	Q1LIP9 50S ribosomal protein L27
Rmet_3106	Q1LIP8	rplU	1452.19	698.452	971.078	180.013	1853.62	237.575	2853.83	1068.27	0.668697	0.547678	1.27643	0.428863	1.96519	0.793353	1.96519	Op0874r_1	GIP-TL-Ribo	Q1LIP8 50S ribosomal protein L21
Rmet_3107	Q1LIP7	ispB	1610.43	153.975	1847.52	489.872	1545.35	268.507	1892.73	311.719	1.14722	0.368229	0.959584	0.154057	1.17529	0.60618	1.17529	Op0875f_1	NA	Q1LIP7 Polyprenyl synthetase
Rmet_3108	Q1LIP6	pilB	1509.87	128.275	1712.06	322.752	2318.23	509.947	1410.23	169.588	1.13391	0.448273	1.53538	1.26658	0.934008	0.334513	1.53538	Op0875f_2	GIP-PTL-T2S	Q1LIP6 Type II secretion system protein E
Rmet_3109	Q1LIP5	pilC	880.099	57.7997	1337.82	295.491	2283.83	515.201	2281.16	262.47	1.52007	1.29558	2.59497	2.44979	2.59193	4.37461	2.59497	Op0875f_2	GIP-PTL-T2S	Q1LIP5 Type II secretion system protein
Rmet_3112	Q1LIP2	zapD	1932.18	276.822	1849.99	292.288	1801.09	494.138	1612.66	316.569	0.957463	0.144419	0.932152	0.170041	0.834632	0.538466	0.957463	Op0875f_3	NA	Q1LIP2 UPF0289 protein Rmet_3112
Rmet_3115	Q1LIN9	mutT	1571.72	617.094	849.071	422.446	1511.11	389.769	2592.91	861.318	0.540218	0.695162	0.961438	0.0601948	1.64973	0.690736	1.64973	Op0876r_2	GIP-REP-Recomb	Q1LIN9 NUDIX hydrolase
Rmet_3116	Q1LIN8		1762.09	103.886	1418.02	247.417	2073.85	556.077	1890.39	183.813	0.804735	0.979424	1.17693	0.472388	1.07281	0.445942	1.17693	Op0876r_2	NA	Q1LIN8 Putative uncharacterized protein
Rmet_3117	Q1LIN7	argJ	1583.56	194.185	1386.05	279.468	1815.04	269.326	1934.5	122.417	0.875273	0.417	1.14618	0.499409	1.22162	1.10846	1.22162	Op0876r_2	MET-AA-Urea	Q1LIN7 Glutamate N-acetyltransferase
Rmet_3118	Q1LIN6	secA	1540.97	46.2393	1906.44	69.2724	1799.12	306.493	1877.53	151.522	1.23717	3.1639	1.16752	0.731838	1.2184	1.70182	1.23717	Op0876r_2	GIP-PTL-Exp	Q1LIN6 Protein translocase subunit secA
Rmet_3121	Q1LIN3	lpxC	2134	467.548	1423.75	240.944	1488.56	532.992	1890.94	321.178	0.667176	1.00248	0.697545	0.645089	0.886101	0.308168	0.886101	Op0878r_4	MET-GLYC-LPS	Q1LIN3 UDP-3-O-[3-hydroxymyristoyl] N-acetylglucosamine deacetylase
Rmet_3122	Q1LIN2		1906.21	677.62	2342.41	285.458	2125.89	424.05	888.423	237.583	1.22883	0.452928	1.11525	0.199408	0.466069	1.11208	1.22883	Op0878r_3	GIP-PTL-Fold	Q1LIN2 Peptidase S8 and S53, subtilisin, kexin, sedolisin
Rmet_3123	Q1LIN1	ftsZ	1779	153.666	2278.38	130.533	1508.56	352.442	1816.08	317.63	1.2807	1.75713	0.84798	0.534361	1.02084	0.07866	1.2807	Op0878r_3	DIV-Division	Q1LIN1 Cell division protein ftsZ
Rmet_3124	Q1LIN0	ftsA	1755.76	371.571	1483.91	180.59	1771.03	391.819	1837.49	410.77	0.84517	0.492327	1.0087	0.0200024	1.04655	0.104468	1.04655	Op0878r_2	DIV-Division	Q1LIN0 Cell division protein FtsA
Rmet_3125	Q1LIM9	ftsQ	1965.23	249.537	2060.54	285.15	1570.96	347.057	1510.58	126.178	1.0485	0.178263	0.79938	0.660857	0.768656	1.21008	1.0485	Op0878r_2	DIV-Division	Q1LIM9 Cell division protein FtsQ
Rmet_3126	Q1LIM8	ddl	1843.28	210.604	1712.2	147.504	1788.04	399.568	1606.66	376.719	0.928887	0.366037	0.970033	0.0905279	0.87163	0.402881	0.970033	Op0878r_2	MET-OAA-Other	Q1LIM8 D-alanine--D-alanine ligase
Rmet_3127	Q1LIM7	murC	1710.95	180.529	1752.13	242.957	1790.31	422.296	1862.82	508.45	1.02407	0.0972414	1.04638	0.131648	1.08876	0.220421	1.08876	Op0878r_2	MET-OAA-Other	Q1LIM7 UDP-N-acetylmuramate--L-alanine ligase
Rmet_3128	Q1LIM6	murG	1750.11	118.759	1526.16	120.743	1777.88	314.41	1832.19	186.186	0.872038	0.935057	1.01587	0.0641127	1.0469	0.269171	1.0469	Op0878r_2	MET-PepGlyc	Q1LIM6 UDP-N-acetylglucosamine--N-acetylmuramyl-(pentapeptide) pyrophosphoryl-undecaprenol N-acetylglucosamine transferase
Rmet_3129	Q1LIM5	ftsW	1568.21	89.7897	1233.79	392.115	1928.13	335.448	2135.83	448.68	0.786754	0.69394	1.22951	0.846409	1.36196	1.05415	1.36196	Op0878r_2	DIV-Division	Q1LIM5 Cell cycle protein
Rmet_3130	Q1LIM4	murD	2051.15	338.993	1642.75	271.374	1417.67	667.812	1684.5	598.751	0.800892	0.669104	0.691162	0.62919	0.821247	0.390991	0.821247	Op0878r_2	MET-OAA-Other	Q1LIM4 UDP-N-acetylmuramoylalanine--D-glutamate ligase
Rmet_3132	Q1LIM2	murF	1979.35	311.542	1780.83	306.944	1596.21	501.321	1798.51	365.921	0.899704	0.32098	0.806432	0.471346	0.908633	0.266948	0.908633	Op0878r_2	MET-AA-Lys_Syn	Q1LIM2 UDP-N-acetylmuramoyl-tripeptide--D-alanyl-D-alanine ligase
Rmet_3133	Q1LIM1	murE	1713.31	379.837	2509.23	551.468	1499.42	616.956	1465.57	227.238	1.46455	0.854633	0.875163	0.214573	0.855403	0.408086	1.46455	Op0878r_2	MET-AA-Lys_Syn	Q1LIM1 UDP-N-acetylmuramoylalanyl-D-glutamate--2, 6-diaminopimelate ligase
Rmet_3134	Q1LIM0	ftsI	1909.76	190.924	1958.59	117.167	1400.17	745.024	1730.66	227.867	1.02557	0.158503	0.733167	0.544461	0.906217	0.427669	1.02557	Op0878r_2	MET-PepGlyc	Q1LIM0 Peptidoglycan synthetase FtsI
Rmet_3136	Q1LIL8	rsmH	1765.68	247.558	1458.75	371.796	2125.38	620.741	1609.27	108.513	0.826168	0.495567	1.20372	0.414266	0.911418	0.439257	1.20372	Op0878r_2	NA	Q1LIL8 Methyltransferase
Rmet_3137	Q1LIL7	mraZ	3456.96	305.948	2200.9	230.636	1	1	1	1	0.636658	2.34084	0.000289272	11.2591	0.000289272	11.2591	0.636658	Op0878r_2	NA	Q1LIL7 Putative uncharacterized protein
Rmet_3138	Q1LIL6	coq7	1499.29	1754.38	2263.45	472.128	1645.37	296.163	1932.69	336.214	1.50969	0.343215	1.09744	0.0712417	1.28907	0.207311	1.50969	Op0878r_1	MET-COF-CoQ	Q1LIL6 2-nonaprenyl-3-methyl-6-methoxy-1,4-benzoquinol hydroxylase
Rmet_3145	Q1LIK9	bug	1854.28	125.697	1671.31	227.483	1849.59	272.928	1296.49	230.852	0.901329	0.518048	0.997475	0.011747	0.699188	1.56441	0.997475	Op0881f_1	NA	Q1LIK9 Uncharacterized protein UPF0065
Rmet_3148	Q1LIK6	fadD	1845.51	84.102	1679.79	232.759	1768.8	295.848	1692.47	59.9268	0.9102	0.523027	0.958431	0.201911	0.917074	1.06257	0.958431	Op0882r_3	MET-LIP-FAMet	Q1LIK6 AMP-dependent synthetase and ligase
Rmet_3151	Q1LIK3		1944.12	148.018	1908.02	201.723	1405.42	363.779	1807.17	1545.97	0.981432	0.103213	0.722907	1.05257	0.929554	0.0808479	0.981432	Op0882r_2	NA	Q1LIK3 Molybdopterin oxidoreductase
Rmet_3153	Q1LIK1		1856.55	203.927	2141.52	183.484	2229.23	948.629	1119.95	148.186	1.15349	0.735574	1.20074	0.323355	0.603242	2.09194	1.20074	Op0883f_2	NA	Q1LIK1 Extracellular ligand-binding receptor
Rmet_3158	Q1LIJ6	dppA	1575.81	296.019	1293.56	120.758	1750.94	489.734	2143.46	687.006	0.820887	0.677215	1.11114	0.222887	1.36023	0.577451	1.36023	Op0884r_1	EIP-TRA-ABC	Q1LIJ6 Extracellular solute-binding protein, family 5
Rmet_3159	Q1LIJ5	hipO	1707.69	274.852	1172.13	128.616	1934.11	326.112	2108.58	211.752	0.686387	1.32737	1.13259	0.376772	1.23476	0.82387	1.23476	Op0885f_1	MET-AA-Phe	Q1LIJ5 Peptidase M20D, amidohydrolase
Rmet_3160	Q1LIJ4		1895.43	151.52	1038.37	301.823	1803.82	295.338	1888.48	251.963	0.547827	1.89054	0.951672	0.20499	0.996337	0.017206	0.996337	Op0885f_1	NA	Q1LIJ4 Putative uncharacterized protein
Rmet_3161	Q1LIJ3		2228.76	756.496	1500.07	226.601	1849.98	329.8	1117.21	109.847	0.673053	0.741215	0.830048	0.348691	0.501271	1.28303	0.830048	Op0886r_2	NA	Q1LIJ3 Putative uncharacterized protein
Rmet_3162	Q1LIJ2	paaF	1804.12	263.017	1695.2	247.032	1645.63	371.359	1862.67	89.1484	0.939625	0.213556	0.91215	0.24984	1.03245	0.166249	1.03245	Op0886r_1	MET-CAH-Prop	Q1LIJ2 Short chain enoyl-CoA hydratase
Rmet_3163	Q1LIJ1	paaG	1837.31	254.554	1410.02	298.293	2178.39	800.493	1436.49	46.1447	0.767442	0.772871	1.18564	0.323289	0.781845	1.33295	1.18564	Op0887f_1	MET-CAH-Prop	Q1LIJ1 Enoyl-CoA hydratase / short chain enoyl-CoA hydratase
Rmet_3165	Q1LII9	paaK	1828.43	507.976	1294.25	269.861	1448.8	188.16	1338.64	172.736	0.707846	0.686755	0.792374	0.545338	0.732124	0.71953	0.792374	Op0887f_1	MET-AA-Tyr	Q1LII9 Phenylacetate-CoA ligase
Rmet_3172	Q1LII2	nirS	1759.18	106.282	2810.78	396.282	1788.24	371.213	1699.58	158.392	1.59778	2.09246	1.01652	0.060862	0.966122	0.225175	1.59778	Op0890r_1	MET-EN-Nitrog	Q1LII2 Cytochrome d1, heme region
Rmet_3173	Q1LII1	mltA	1996.29	163.133	2041.01	208.024	1794.8	363.094	1293.54	244.627	1.0224	0.1205	0.899068	0.382896	0.647973	1.72344	1.0224	Op0890r_1	NA	Q1LII1 MltA
Rmet_3175	Q1LIH9	apaG	1925.74	309.563	1180.44	197.399	1743.16	563.48	1756.27	284.291	0.612983	1.47012	0.905192	0.209126	0.911996	0.285378	0.911996	Op0892r_1	NA	Q1LIH9 ApaG
Rmet_3176	Q1LIH8	cbbE2	2145.05	1110.92	637.754	520.144	1116.19	900.548	2631.77	1392.4	0.297314	0.92412	0.520357	0.511497	1.22691	0.194432	1.22691	Op0893f_1	MET-CAH-PP_KDPG	Q1LIH8 Ribulose-5-phosphate 3-epimerase
Rmet_3177	Q1LIH7	cbbZ2	1635.79	809.929	1976.03	243.649	1749.88	620.997	2100.61	585.018	1.208	0.322939	1.06975	0.0797355	1.28416	0.333217	1.28416	Op0893f_1	MET-CAH-DiCarb	Q1LIH7 Phosphoglycolate phosphatase
Rmet_3178	Q1LIH6	trpE	1664.4	177.984	1429.33	210.264	1928.07	543.644	1871.29	379.11	0.858766	0.605465	1.15841	0.365371	1.1243	0.37137	1.15841	Op0893f_1	MET-AA-PheTyrTrp	Q1LIH6 Anthranilate synthase, component I
Rmet_3179	Q1LIH5	trpG	1558.99	272.599	1057.8	129.768	1825.8	483.114	2204.28	583.31	0.678514	1.24561	1.17114	0.35306	1.41392	0.753932	1.41392	Op0893f_1	MET-AA-PheTyrTrp	Q1LIH5 Anthranilate synthase, component II
Rmet_3180	Q1LIH4	trpD	1366.79	236.996	2125.06	648.675	2215.68	932.862	1581.63	129.518	1.55478	0.856151	1.62108	0.725636	1.15719	0.586172	1.62108	Op0893f_1	MET-AA-PheTyrTrp	Q1LIH4 Anthranilate phosphoribosyltransferase
Rmet_3181	Q1LIH3	trpC	1422.08	186.72	1327.05	283.007	1712.78	136.943	1586.81	269.189	0.93317	0.202327	1.20442	0.898148	1.11583	0.361307	1.20442	Op0893f_1	MET-AA-PheTyrTrp	Q1LIH3 Indole-3-glycerol phosphate synthase
Rmet_3182	Q1LIH2		1846.24	210.63	2220.65	282.427	1787.59	531.852	1641.35	443.266	1.2028	0.759364	0.968232	0.0789946	0.889022	0.313341	1.2028	Op0893f_1	NA	Q1LIH2 Adenylate cyclase
Rmet_3186	Q1LIG8		1898.15	74.9556	1677.17	78.6209	1936.71	311.299	1758.74	84.3647	0.883581	1.43889	1.02032	0.0998525	0.926556	0.875008	1.02032	Op0895f_1	EIP-TRA-ABC	Q1LIG8 ABC transporter-related protein
Rmet_3187	Q1LIG7		2495.96	255.347	2314.15	230.768	2027.29	935.122	1573.87	392.48	0.927161	0.37399	0.81223	0.393681	0.630569	1.42335	0.927161	Op0896r_1	NA	Q1LIG7 Putative uncharacterized protein
Rmet_3188	Q1LIG6		1640	274.283	1045.26	172.621	1838.65	288.96	2209.25	311.828	0.637352	1.33081	1.12113	0.352692	1.3471	0.971221	1.3471	Op0896r_1	NA	Q1LIG6 Peptidase M61
Rmet_3189	Q1LIG5	yhdH	1946.47	171.456	2419.75	631.393	1705.59	362.899	1324.66	213.149	1.24315	0.589502	0.876251	0.450773	0.680547	1.61674	1.24315	Op0896r_1	MET-CAH-FbP	Q1LIG5 Alcohol dehydrogenase, zinc-binding
Rmet_3190	Q1LIG4	dsbC	1632.95	261.007	1771.72	298.971	1901.45	399.855	1636.42	335.132	1.08498	0.247822	1.16443	0.406291	1.00213	0.0058266	1.16443	Op0896r_1	GIP-PTL-Fold	Q1LIG4 Putative thiol:disulfide interchange protein
Rmet_3191	Q1LIG3		1561.94	128.121	1818.22	86.5268	1861.05	216.974	1813.4	79.3035	1.16408	1.19396	1.1915	0.866746	1.16099	1.21229	1.1915	Op0896r_1	NA	Q1LIG3 2-octaprenyl-3-methyl-6-methoxy-1,4-benzoquinol hydroxylase
Rmet_3193	Q1LIG1	ychF	1602.68	198.163	2002.87	73.9447	1831.93	1134.52	1770.14	711.404	1.2497	1.4707	1.14304	0.172016	1.10449	0.184108	1.2497	Op0897f_3	NA	Q1LIG1 Putative uncharacterized protein
Rmet_3198	Q1LIF6	mtnN	1739.56	164.153	1885.37	585.243	1896.92	449.737	1746.21	519.225	1.08382	0.194573	1.09046	0.25633	1.00382	0.00972861	1.09046	Op0899f_1	MET-AA-Met	Q1LIF6 Methylthioadenosine nucleosidase
Rmet_3200	Q1LIF4	hemA	1902.69	266.686	1474.91	323.481	2146.65	285.44	1773.54	301.672	0.77517	0.724846	1.12822	0.441858	0.932125	0.227225	1.12822	Op0901f_1	MET-COF-Porph	Q1LIF4 Glutamyl-tRNA reductase
Rmet_3201	Q1LIF3	prfA	1444.91	204.278	1074.8	265.553	1825.7	281.734	2151.83	581.704	0.743851	0.787754	1.26354	0.78349	1.48924	0.899402	1.48924	Op0901f_1	NA	Q1LIF3 Peptide chain release factor 1
Rmet_3202	Q1LIF2		1985.96	57.049	2261.43	296.224	1423.36	491.306	2276.6	241.784	1.13871	0.779764	0.716712	1.02597	1.14635	0.972586	1.14635	Op0901f_2	NA	Q1LIF2 Outer membrane protein
Rmet_3203	Q1LIF1	prmC	2688.87	287.311	2246.02	198.711	1717.73	230.474	1118.96	113.132	0.835302	0.911178	0.638828	1.87557	0.416143	3.92045	0.835302	Op0901f_2	MET-COF-Porph	Q1LIF1 Modification methylase, HemK family
Rmet_3205	Q1LIE9	ubiX	1735.97	123.433	1172.22	356.351	2313.51	318.896	1536.3	512.491	0.675254	1.17501	1.33269	1.30568	0.88498	0.313987	1.33269	Op0901f_3	MET-COF-CoQ	Q1LIE9 3-octaprenyl-4-hydroxybenzoate carboxy-lyase
Rmet_3210	Q1LIE4		1464.38	151.959	1596.77	201.373	1627.63	232.773	1848.25	189.003	1.09041	0.374699	1.11148	0.424325	1.26214	1.12586	1.26214	Op0903f_2	MET-AA-Lys_Syn	Q1LIE4 Dihydrodipicolinate reductase
Rmet_3214	Q1LIE0	bug	2117.75	731.003	1014.67	505.869	1521.61	526.312	1528.32	435.764	0.47913	0.891823	0.718504	0.474135	0.721671	0.505182	0.721671	Op0906r_1	NA	Q1LIE0 Uncharacterized protein UPF0065
Rmet_3216	Q1LID8		2078.54	311.104	3385.37	175.001	1	1	1	1	1.62872	2.68836	0.000481106	6.65658	0.000481106	6.65658	1.62872	Op0907f_1	NA	Q1LID8 Transcriptional regulator, LysR family
Rmet_3219	Q1LID5		2050.4	401.166	1391.78	195.526	1607.44	251.719	1558.08	384.572	0.678782	1.1038	0.783961	0.678478	0.759891	0.626572	0.783961	Op0908r_2	NA	Q1LID5 Carbohydrate-binding family V/XII
Rmet_3220	Q1LID4		1370.62	188.144	1035.96	158.369	1411.68	317.659	3492.94	370.137	0.755836	0.965783	1.02996	0.0811826	2.54844	3.80153	2.54844	Op0909f_1	NA	Q1LID4 Metallophosphoesterase
Rmet_3221	Q1LID3	yjjK	1719.39	183.145	1584.41	150.431	1864.58	577.091	1956.38	97.8261	0.921495	0.404648	1.08444	0.19097	1.13783	0.843436	1.13783	Op0910r_1	NA	Q1LID3 ABC transporter-related protein
Rmet_3226	Q1LIC8	sspB	2130.14	468.959	1239.99	362.403	1789.08	407.541	1886.15	301.541	0.582119	1.07071	0.839889	0.389113	0.885459	0.316662	0.885459	Op0914r_1	NA	Q1LIC8 Stringent starvation protein B
Rmet_3227	Q1LIC7	sspA	1488.99	161.64	1328.92	318.451	1862.51	204.642	2136.52	372.491	0.892491	0.333437	1.25085	1.01976	1.43487	1.2123	1.43487	Op0914r_1	GIP-PTL-Fold	Q1LIC7 Glutathione S-transferase-like protein
Rmet_3228	Q1LIC6	petC	1949.5	291.597	1626.26	83.2046	1728.85	393.628	1590.29	178.216	0.834192	0.862436	0.886815	0.322016	0.815741	0.76459	0.886815	Op0914r_1	MET-EN-OxPhos	Q1LIC6 Cytochrome c1
Rmet_3229	Q1LIC5	petB	1182.92	116.017	985.86	123.646	1382.75	213.117	3619.83	2154.27	0.83341	0.822253	1.16893	0.607131	3.06007	1.07339	3.06007	Op0914r_1	MET-EN-OxPhos	Q1LIC5 Cytochrome b
Rmet_3230	Q1LIC4	petA	1363.33	820.342	3319.48	637.324	1638.49	526.072	1094.29	360.111	2.43484	1.34198	1.20183	0.204365	0.802661	0.227911	2.43484	Op0914r_1	MET-EN-OxPhos	Q1LIC4 Ubiquinol-cytochrome c reductase, iron-sulfur subunit
Rmet_3231	Q1LIC3	mscL	1955.65	210.984	1212.19	257.325	1690.3	361.922	1929.82	369.708	0.619838	1.58755	0.864316	0.463166	0.986791	0.0444853	0.986791	Op0915f_1	EIP-TRA-Pores	Q1LIC3 Large-conductance mechanosensitive channel
Rmet_3232	Q1LIC2		1646.44	390.425	1252.02	430.133	1948.64	86.1425	1768.62	418.092	0.760441	0.480672	1.18355	0.634118	1.07421	0.151112	1.18355	Op0916r_1	NA	Q1LIC2 Putative uncharacterized protein
Rmet_3233	Q1LIC1		1522.63	79.5067	1414.03	99.9516	2049.73	645.486	2085.15	272.256	0.928682	0.605105	1.34618	0.727052	1.36944	1.59916	1.36944	Op0917f_1	NA	Q1LIC1 Peptidase S1 and S6, chymotrypsin/Hap
Rmet_3234	Q1LIC0		1323.48	420.886	1774.58	384.689	1803.72	505.969	1989.63	608.89	1.34084	0.559971	1.36286	0.518137	1.50334	0.646893	1.50334	Op0918r_4	NA	Q1LIC0 Porin, Gram-negative type
Rmet_3236	Q1LIB8	tatB	1779.21	794.488	857.277	97.3	2069.28	167.979	1914.65	146.057	0.481831	1.0338	1.16304	0.301387	1.07613	0.144007	1.16304	Op0918r_3	GIP-PTL-Exp	Q1LIB8 Sec-independent protein translocase protein tatB homolog
Rmet_3240	Q1LIB4	hisE	1711	183.963	1670.66	180.541	2053.74	395.088	1946.81	113.401	0.976425	0.110662	1.20032	0.5919	1.13782	0.793013	1.20032	Op0918r_3	MET-AA-His	Q1LIB4 Phosphoribosyl-ATP pyrophosphatase
Rmet_3241	Q1LIB3	hisI	1506.87	99.3653	1626.9	86.7558	1901.07	351.043	1710.9	328.477	1.07966	0.644919	1.2616	0.875213	1.1354	0.476879	1.2616	Op0918r_3	MET-AA-His	Q1LIB3 Phosphoribosyl-AMP cyclohydrolase
Rmet_3242	Q1LIB2	hisF	1386.08	358.619	1907.44	931.965	1571.08	634.827	2701.48	1368.54	1.37614	0.403971	1.13347	0.186224	1.94901	0.761598	1.94901	Op0918r_3	MET-AA-His	Q1LIB2 Imidazole glycerol phosphate synthase subunit hisF
Rmet_3243	Q1LIB1	hisA	1947.01	301.234	1839.83	269.113	1728.56	451.282	1611.96	530.219	0.944951	0.187922	0.887803	0.29029	0.827918	0.402964	0.944951	Op0918r_3	MET-AA-His	Q1LIB1 1-(5-phosphoribosyl)-5-[(5- phosphoribosylamino)methylideneamino] imidazole-4-carboxamide isomerase
Rmet_3244	Q1LIB0	hisH	2202.21	268.183	1928.6	127.839	1628.56	431.519	1586.7	332.034	0.875755	0.690905	0.73951	0.819855	0.720503	1.02548	0.875755	Op0918r_3	MET-AA-His	Q1LIB0 Imidazole glycerol phosphate synthase subunit hisH
Rmet_3246	Q1LIA8	hisB	1892.84	75.3169	1328.37	229.873	1780.31	271.949	1927.99	916.71	0.701786	1.84957	0.940551	0.324039	1.01857	0.035434	1.01857	Op0918r_3	MET-AA-His	Q1LIA8 Imidazoleglycerol-phosphate dehydratase
Rmet_3247	Q1LIA7	hisC	1763.08	124.638	1592.11	370.99	2046.56	549.804	1564.05	438.883	0.903032	0.344941	1.16079	0.420329	0.887112	0.353191	1.16079	Op0918r_3	MET-AA-His	Q1LIA7 Histidinol phosphate aminotransferase
Rmet_3248	Q1LIA6	hisD	1964.23	197.653	1797.92	217.691	1655.89	418.334	2167.57	82.0101	0.915328	0.400426	0.843021	0.500567	1.10352	0.727076	1.10352	Op0918r_3	MET-AA-His	Q1LIA6 Histidinol dehydrogenase
Rmet_3249	Q1LIA5	hisG	1655.21	177.974	1716.35	207.842	2091.92	462.027	1805.3	140.426	1.03693	0.158454	1.26384	0.68235	1.09067	0.471358	1.26384	Op0918r_3	MET-AA-His	Q1LIA5 ATP phosphoribosyltransferase
Rmet_3250	Q1LIA4	murA	1845.43	104.181	1851.91	145.181	1615.37	209.693	1748.72	168.414	1.00351	0.0259655	0.875333	0.732985	0.947595	0.354774	1.00351	Op0918r_3	MET-CAH-AminSug	Q1LIA4 UDP-N-acetylglucosamine 1-carboxyvinyltransferase
Rmet_3251	Q1LIA3		1642.43	172.284	2262.88	614.736	1500.8	317.856	1646.56	246.141	1.37777	0.788359	0.913772	0.288943	1.00251	0.00986841	1.37777	Op0918r_3	NA	Q1LIA3 BolA-like protein
Rmet_3252	Q1LIA2		1987.05	681.458	3345.1	258.643	988.837	244.999	855.965	374.555	1.68345	1.44457	0.49764	1.07746	0.430771	1.07109	1.68345	Op0918r_3	NA	Q1LIA2 ABC-type multidrug transport system permease component
Rmet_3253	Q1LIA1	yadG	1475.44	72.6937	1548.38	248.522	1997.47	360.291	1917.68	173.485	1.04943	0.22706	1.35381	1.20565	1.29973	1.79641	1.35381	Op0918r_3	NA	Q1LIA1 ABC transporter-related protein
Rmet_3254	Q1LIA0		1654.13	188.729	1156.95	128.852	2007.97	208.121	2015.25	161.097	0.699433	1.56551	1.21391	0.891625	1.21831	1.03228	1.21831	Op0918r_3	NA	Q1LIA0 Sulfate transporter/antisigma-factor antagonist STAS
Rmet_3255	Q1LI99	ttg2D	1618.55	294.707	1310.91	437.663	1992.92	671.796	1999.79	623.367	0.80993	0.420057	1.2313	0.387346	1.23555	0.415268	1.23555	Op0918r_3	EIP-TRA-ABC	Q1LI99 Toluene tolerance
Rmet_3257	Q1LI97	yrbD	2035.06	571.453	3490.49	567.211	838.878	99.3725	858.247	291.695	1.71518	1.27819	0.412213	1.78315	0.42173	1.3634	1.71518	Op0918r_2	EIP-TRA-ABC	Q1LI97 Mammalian cell entry related
Rmet_3258	Q1LI96	yrbE	2821.67	551.411	1765.78	388.45	1352.22	445.512	1719.84	656.085	0.625791	1.12346	0.479226	1.47399	0.609513	0.912489	0.625791	Op0918r_2	EIP-TRA-ABC	Q1LI96 Putative uncharacterized protein
Rmet_3259	Q1LI95	yrbF	2268.29	257.101	2189.71	340.949	986.953	211.397	2730.12	257.355	0.965358	0.131391	0.435109	2.73499	1.2036	0.897703	1.2036	Op0918r_2	EIP-TRA-ABC	Q1LI95 ABC transporter-related protein
Rmet_3260	Q1LI94	bug	2052.76	384.436	2583.6	692.604	1994.8	1178.15	838.048	314.125	1.2586	0.492867	0.971765	0.0370928	0.408253	1.73888	1.2586	Op0918r_1	NA	Q1LI94 Uncharacterized protein UPF0065
Rmet_3261	Q1LI93		1434.47	308.06	2245.66	318.223	1328.63	436.925	1925	225.067	1.56549	1.29523	0.926218	0.142068	1.34196	0.920098	1.56549	Op0919f_1	NA	Q1LI93 GCN5-related N-acetyltransferase
Rmet_3262	Q1LI92	gltD	1206.4	210.885	2159.7	231.047	2059.72	358.279	2140.28	124.781	1.7902	2.1571	1.70732	1.49925	1.7741	2.78216	1.7902	Op0920r_3	MET-EN-Nitrog	Q1LI92 Glutamate synthase (NADH) small subunit
Rmet_3263	Q1LI91	gltB	1366.59	65.323	1712.58	122.979	2339.28	745.356	2039.86	159.621	1.25318	1.83746	1.71177	1.19985	1.49267	2.99307	1.71177	Op0920r_3	MET-EN-Nitrog	Q1LI91 Glutamate synthase (NADH) large subunit
Rmet_3265	Q1LI89	dgt	1838.57	833.232	1566.85	129.735	1896.61	314.289	1747.7	146.615	0.852209	0.282174	1.03157	0.0505777	0.950576	0.0927393	1.03157	Op0920r_2	MET-NUC-Pur	Q1LI89 Deoxyguanosinetriphosphate triphosphohydrolase
Rmet_3266	Q1LI88	aroB	1697.77	136.906	1854.37	185.076	1773.82	568.264	1583.59	599.817	1.09224	0.486363	1.04479	0.107845	0.932745	0.154988	1.09224	Op0920r_2	MET-AA-PheTyrTrp	Q1LI88 3-dehydroquinate synthase
Rmet_3267	Q1LI87	aroK	1743.53	457.202	1453.86	537.29	1729.68	766.171	2063.71	615.901	0.833861	0.291272	0.992058	0.0113192	1.18364	0.298373	1.18364	Op0920r_2	MET-AA-PheTyrTrp	Q1LI87 Shikimate kinase
Rmet_3268	Q1LI86	pilQ	934.853	103.818	1282.58	179.872	2424.44	236.198	1580.6	454.341	1.37196	1.22575	2.59339	4.38093	1.69075	1.15693	2.59339	Op0920r_2	GIP-PTL-T2S	Q1LI86 Type II and III secretion system protein
Rmet_3269	Q1LI85	pilP	719.574	93.3412	1021	318.413	2266.75	584.464	2618.66	324.617	1.41889	0.73205	3.15013	2.28263	3.63918	4.54373	3.63918	Op0920r_2	GIP-PTL-T2S	Q1LI85 Pilus assembly protein, PilQ
Rmet_3270	Q1LI84	pilO	646.655	74.9958	1721.26	541.832	2453.26	312.7	1577.35	298.203	2.66179	1.74215	3.79377	4.65985	2.43925	2.49384	3.79377	Op0920r_2	GIP-PTL-T2S	Q1LI84 Pilus assembly protein, PilO
Rmet_3271	Q1LI83	pilN	662.07	284.604	871.132	229.532	3110.87	712.324	1293.41	304.297	1.31577	0.406628	4.6987	2.45634	1.95359	1.07207	4.6987	Op0920r_2	GIP-PTL-T2S	Q1LI83 Fimbrial assembly
Rmet_3272	Q1LI82	pilM	730.264	63.6056	1211.13	277.398	2903.5	803.336	1538.72	379.206	1.65849	1.41016	3.97596	2.50679	2.10707	1.82574	3.97596	Op0920r_2	GIP-PTL-T2S	Q1LI82 Type IV pilus assembly protein PilM
Rmet_3274	Q1LI80	mrcA	1549.56	135.831	1594.18	374.57	1832.75	171.939	1742.48	303.99	1.02879	0.0874197	1.18275	0.920117	1.1245	0.438632	1.18275	Op0921f_1	NA	Q1LI80 Penicillin-binding protein 1A
Rmet_3275	Q1LI79	cyaY	770.267	528.32	1187.19	120.386	1506.66	162.944	2129.9	1064.4	1.54127	0.642702	1.95602	1.06528	2.76514	0.853656	2.76514	Op2053r_1	NA	NA
Rmet_3276	Q1LI78	lysA2	1644.81	145.372	1661.43	164.791	1866.85	441.951	1802.84	262.444	1.01011	0.0535928	1.135	0.378059	1.09608	0.387512	1.135	Op0923f_1	MET-AA-Lys_Syn	Q1LI78 Diaminopimelate decarboxylase
Rmet_3278	Q1LI76	yedY	1732.61	492.456	1616.21	222.33	1861.43	176.594	1378.34	255.737	0.932822	0.162837	1.07435	0.19255	0.795529	0.473498	1.07435	Op0924r_2	NA	Q1LI76 Twin-arginine translocation pathway signal
Rmet_3281	Q1LI73		1424.74	447.573	1434.94	95.2733	1946.72	311.343	1830.06	136.792	1.00716	0.0187921	1.36637	0.6878	1.28449	0.693609	1.36637	Op0924r_2	NA	Q1LI73 Putative uncharacterized protein
Rmet_3282	Q1LI72		1933.83	181.952	2569.2	885.7	1527.86	299.671	1191.67	182.84	1.32856	0.595112	0.790072	0.842909	0.616224	2.03447	1.32856	Op0924r_1	NA	Q1LI72 Cytochrome c assembly protein
Rmet_3283	Q1LI71		1845.51	237.866	2202.07	575.063	1572.12	334.989	1481.86	234.386	1.1932	0.438602	0.851862	0.477242	0.802952	0.770044	1.1932	Op0924r_1	GIP-PTL-Fold	Q1LI71 ResB-like protein
Rmet_3284	Q1LI70		1746.46	400.16	1375.91	148.344	1670.25	159.88	2068.76	320.667	0.78783	0.675556	0.956365	0.136072	1.18455	0.447128	1.18455	Op0924r_1	NA	Q1LI70 Cytochrome c, class I
Rmet_3285	Q1LI69	engB	1951.47	239.935	1365.62	348.662	2059.33	477.772	1466.15	293.418	0.69979	0.995338	1.05527	0.150289	0.751308	0.909935	1.05527	Op0925f_1	NA	Q1LI69 Probable GTP-binding protein engB
Rmet_3286	Q1LI68	hemB	1607.06	215.058	2033.35	225.398	2048.46	464.582	1405.64	224.599	1.26526	0.967842	1.27466	0.649462	0.874663	0.45814	1.27466	Op0925f_1	MET-COF-Porph	Q1LI68 Delta-aminolevulinic acid dehydratase
Rmet_3287	Q1LI67		972.33	42.5138	3143.52	925.296	1405.51	561.812	1778.51	462.913	3.23298	2.24341	1.44551	0.716806	1.82912	1.59504	3.23298	Op0925f_1	EIP-TRA-Ion	Q1LI67 Mg2+ transporter protein, CorA-like protein
Rmet_3288	Q1LI66	dsbD	1524.34	90.8058	1504.3	157.336	1950.16	366.686	1755.08	184.96	0.986853	0.0807592	1.27934	0.930761	1.15137	0.836744	1.27934	Op0926r_2	GIP-PTL-Fold	Q1LI66 Cytochrome c biogenesis protein, transmembrane region
Rmet_3290	Q1LI64	rplQ	1874.22	416.897	1427.6	267.291	1698.52	260.22	2105.83	735.106	0.761705	0.65277	0.906256	0.259476	1.12358	0.201048	1.12358	Op0926r_2	GIP-TL-Ribo	Q1LI64 50S ribosomal protein L17
Rmet_3291	Q1LI63	rpoA	1552.08	270.715	1320.18	309.679	1598.1	232.128	1965.98	388.903	0.850589	0.399552	1.02965	0.0915218	1.26668	0.627486	1.26668	Op0926r_2	GIP-TK-RNAP	Q1LI63 DNA-directed RNA polymerase subunit alpha
Rmet_3292	Q1LI62	rpsD	1731	482.123	1225.04	156.514	1885.28	432.198	2346.38	500.621	0.707705	0.792252	1.08913	0.168742	1.35551	0.626185	1.35551	Op0926r_2	GIP-TL-Ribo	Q1LI62 30S ribosomal protein S4
Rmet_3293	Q1LI61	rpsK	1803.98	417.421	1665.21	221.222	2084.99	406.653	1643.56	207.858	0.923074	0.217294	1.15577	0.340997	0.911077	0.256549	1.15577	Op0926r_2	GIP-TL-Ribo	Q1LI61 30S ribosomal protein S11
Rmet_3294	Q1LI60	rpsM	1536.86	199.057	1743.81	271.622	1782.86	273.239	2400.83	829.885	1.13465	0.439676	1.16006	0.520854	1.56216	0.839667	1.56216	Op0926r_2	GIP-TL-Ribo	Q1LI60 30S ribosomal protein S13
Rmet_3297	Q1LI57	secY	2672.59	1262.73	2116.81	337.828	1379.31	288.171	898.852	92.394	0.792046	0.347239	0.516097	0.833887	0.336323	1.30891	0.792046	Op0926r_2	GIP-PTL-Exp	Q1LI57 Preprotein translocase secY subunit
Rmet_3298	Q1LI56	rplO	1381.91	213.789	1726.16	169.986	1745.01	1065.51	1602.89	403.849	1.24912	0.897026	1.26276	0.283831	1.15991	0.357786	1.26276	Op0926r_2	GIP-TL-Ribo	Q1LI56 50S ribosomal protein L15
Rmet_3299	Q1LI55	rpmD	1563.67	366.331	2362.81	214.593	1670.09	1271.36	1427.3	1147.3	1.51106	1.37563	1.06805	0.0649758	0.912788	0.0900952	1.51106	Op0926r_2	GIP-TL-Ribo	Q1LI55 50S ribosomal protein L30
Rmet_3300	Q1LI54	rpsE	1846.82	318.317	2291.21	364.622	1591.44	605.342	1391.27	410.484	1.24062	0.650695	0.861717	0.276492	0.75333	0.625076	1.24062	Op0926r_2	GIP-TL-Ribo	Q1LI54 30S ribosomal protein S5
Rmet_3301	Q1LI53	rplR	1672.41	285.754	1778.49	179.869	1951.04	655.741	1829.63	119.661	1.06343	0.227828	1.16661	0.295951	1.09401	0.387799	1.16661	Op0926r_2	GIP-TL-Ribo	Q1LI53 50S ribosomal protein L18
Rmet_3302	Q1LI52	rplF	1798.1	395.396	1310.39	274.636	1785.49	680.906	2054.43	437.436	0.728765	0.727887	0.992988	0.0117142	1.14255	0.307778	1.14255	Op0926r_2	GIP-TL-Ribo	Q1LI52 50S ribosomal protein L6
Rmet_3303	Q1LI51	rpsH	1801.43	685.022	1116.36	335.581	1991.08	330.276	2224.97	377.309	0.61971	0.671236	1.10528	0.186794	1.23511	0.398687	1.23511	Op0926r_2	GIP-TL-Ribo	Q1LI51 30S ribosomal protein S8
Rmet_3305	Q1LI49	rplE	1664.29	464.788	1936.89	260.792	1706.5	590.011	1839.13	298.763	1.16379	0.375702	1.02536	0.0400186	1.10505	0.228975	1.16379	Op0926r_2	GIP-TL-Ribo	Q1LI49 50S ribosomal protein L5
Rmet_3306	Q1LI48	rplX	1480.94	863.8	2150.59	501.988	1788.27	615.233	1831.95	566.275	1.45219	0.49031	1.20753	0.207798	1.23702	0.245453	1.45219	Op0926r_2	GIP-TL-Ribo	Q1LI48 50S ribosomal protein L24
Rmet_3307	Q1LI47	rplN	1541.46	186.727	1867.74	261.522	1846.62	472.923	1861.31	245.469	1.21167	0.727903	1.19797	0.46261	1.2075	0.740063	1.21167	Op0926r_2	GIP-TL-Ribo	Q1LI47 50S ribosomal protein L14
Rmet_3308	Q1LI46	rpsQ	1795.24	728.941	1155.75	412.381	1353.24	588.895	2423.3	584.396	0.643787	0.560305	0.753793	0.335399	1.34985	0.478219	1.34985	Op0926r_2	GIP-TL-Ribo	Q1LI46 30S ribosomal protein S17
Rmet_3309	Q1LI45	rpmC	1644.16	133.186	1916.79	807.662	2071.1	707.964	1585.44	725.638	1.16582	0.289778	1.25967	0.507569	0.964284	0.0683751	1.25967	Op0926r_2	GIP-TL-Ribo	Q1LI45 50S ribosomal protein L29
Rmet_3310	Q1LI44	rplP	1609.39	242.088	1914.2	283.132	1936.11	832.162	1652.15	334.037	1.1894	0.58035	1.20301	0.30414	1.02657	0.0742169	1.20301	Op0926r_2	GIP-TL-Ribo	Q1LI44 50S ribosomal protein L16
Rmet_3311	Q1LI43	rpsC	1842.09	882.476	1053.72	247.273	1757.99	635.879	2116.26	670.038	0.572021	0.697834	0.954344	0.0553902	1.14883	0.176594	1.14883	Op0926r_2	GIP-TL-Ribo	Q1LI43 30S ribosomal protein S3
Rmet_3312	Q1LI42	rplV	1734.81	459.24	1206.82	256.534	2034.03	442.978	2076.93	433.358	0.695648	0.737654	1.17247	0.33164	1.19721	0.383279	1.19721	Op0926r_2	GIP-TL-Ribo	Q1LI42 50S ribosomal protein L22
Rmet_3313	Q1LI41	rpsS	1592.22	325.58	1678.14	109.449	1965.39	532.342	1925.98	157.173	1.05396	0.197505	1.23437	0.434968	1.20962	0.691363	1.23437	Op0926r_2	GIP-TL-Ribo	Q1LI41 30S ribosomal protein S19
Rmet_3314	Q1LI40	rplB	1803.74	328.294	1580.62	227.268	1800.16	731.92	2167.07	188.075	0.876302	0.40161	0.998014	0.00337809	1.20143	0.703627	1.20143	Op0926r_2	GIP-TL-Ribo	Q1LI40 50S ribosomal protein L2
Rmet_3315	Q1LI39	rplW	1569.73	412.358	1487.47	133.47	1659.95	653.134	2114.41	810.078	0.947596	0.150708	1.05747	0.0846725	1.34699	0.445573	1.34699	Op0926r_2	GIP-TL-Ribo	B3R7S1 50S ribosomal subunit protein L23
Rmet_3316	Q1LI38	rplD	1930.52	486.16	1595.3	207.373	1452.6	577.578	2112.6	547.333	0.826356	0.483356	0.752441	0.449282	1.09432	0.176179	1.09432	Op0926r_2	GIP-TL-Ribo	Q1LI38 50S ribosomal protein L4
Rmet_3317	Q1LI37	rplC	1593.96	435.421	1544.03	377.01	1630.85	737.85	2433.92	604.732	0.968677	0.061454	1.02315	0.031444	1.52697	0.807535	1.52697	Op0926r_2	GIP-TL-Ribo	Q1LI37 50S ribosomal protein L3
Rmet_3319	Q1LI35		1401.72	71.5015	2574.1	202.539	2112.33	552.89	1694.5	443.903	1.83639	4.27814	1.50696	1.13808	1.20887	0.568059	1.83639	Op0926r_1	NA	Q1LI35 Putative oxygenase subunit protein
Rmet_3320	Q1LI34		1913.73	361.655	1450.48	271.024	1709.29	438.52	1681.27	308.601	0.757936	0.732198	0.893173	0.255492	0.878529	0.346827	0.893173	Op0926r_1	NA	Q1LI34 Short-chain dehydrogenase/reductase SDR
Rmet_3321	Q1LI33		2160.7	267.439	1680	249.436	1773.05	250.885	1511.83	311.199	0.777527	0.930007	0.82059	0.747895	0.699696	1.12137	0.82059	Op0926r_1	MET-XEN-Hex	Q1LI33 Dienelactone hydrolase
Rmet_3323	Q1LI31	rpsJ	1483.12	123.448	1598.36	230.558	1889.16	427.91	1891.31	405.927	1.0777	0.325523	1.27377	0.736437	1.27522	0.771081	1.27522	Op0928r_3	GIP-TL-Ribo	B3R7S9 30S ribosomal subunit protein S10
Rmet_3325	Q1LI29	fusA1	1539.77	133.748	1534.26	157.932	2057.85	430.285	1979.3	239.984	0.996423	0.0188822	1.33647	0.918543	1.28545	1.17606	1.33647	Op0928r_2	NA	Q1LI29 Elongation factor G 1
Rmet_3326	Q1LI28	rpsG	1910.09	461.479	1552.41	275.742	1630.88	1006.39	2024.52	293.662	0.812743	0.485171	0.853825	0.190212	1.05991	0.15153	1.05991	Op0928r_2	GIP-TL-Ribo	Q1LI28 30S ribosomal protein S7
Rmet_3327	Q1LI27	rpsL	2266.93	1607	1886.45	1004.79	1271	350.034	1697.95	425.498	0.83216	0.145678	0.560671	0.508897	0.749008	0.279942	0.83216	Op0928r_2	GIP-TL-Ribo	Q1LI27 30S ribosomal protein S12
Rmet_3328	Q1LI26	recQ	1664.35	124.324	1127.94	349.406	1976.03	576.456	2005.65	192.532	0.677707	1.13231	1.18727	0.444771	1.20507	1.07715	1.20507	Op0928r_1	GIP-REP-Recomb	Q1LI26 ATP-dependent DNA helicase RecQ
Rmet_3333	Q1LI21	rpoC	1633.51	148.386	1570.44	136.082	1942.47	576.717	2012.09	120.665	0.961389	0.221717	1.18914	0.426087	1.23175	1.40706	1.23175	Op0930r_4	GIP-TK-RNAP	Q1LI21 DNA-directed RNA polymerase subunit beta'
Rmet_3334	Q1LI20	rpoB	1596.83	124.997	1660.21	137.454	1885.58	501.743	2047.5	348.761	1.03969	0.241458	1.18082	0.460705	1.28222	0.951245	1.28222	Op0930r_4	GIP-TK-RNAP	Q1LI20 DNA-directed RNA polymerase subunit beta
Rmet_3335	Q1LI19	rplL	1466.33	200.569	1277.94	76.6506	1615.38	477.948	2487.39	659.838	0.871521	0.679582	1.10164	0.219657	1.69633	1.18671	1.69633	Op0930r_4	GIP-TL-Ribo	Q1LI19 50S ribosomal protein L7/L12
Rmet_3336	Q1LI18	rplJ	1707.05	540.722	1234.09	54.3218	1450.42	351.992	2431.07	405.383	0.722935	0.794838	0.849667	0.287467	1.42414	0.765269	1.42414	Op0930r_4	GIP-TL-Ribo	Q1LI18 50S ribosomal protein L10
Rmet_3337	Q1LI17	rplA	1660.59	93.8102	1532.15	236.86	1767.82	456.131	2095.36	443.533	0.92265	0.388444	1.06457	0.19498	1.26182	0.809108	1.26182	Op0930r_4	GIP-TL-Ribo	Q1LI17 50S ribosomal protein L1
Rmet_3338	Q1LI16	rplK	1690.02	472.402	1478.27	140.085	1912	420.898	1815.5	350.281	0.874706	0.345721	1.13135	0.248492	1.07425	0.152533	1.13135	Op0930r_4	GIP-TL-Ribo	Q1LI16 50S ribosomal protein L11
Rmet_3339	Q1LI15	nusG	1561.99	145.441	1779.11	168.334	1805.18	276.783	1944.02	262.143	1.139	0.69196	1.15569	0.575963	1.24458	0.9373	1.24458	Op0930r_4	GIP-TK-Assoc	Q1LI15 Transcription antitermination protein nusG
Rmet_3341	Q1LI13	tuf1; tuf2	1631.89	307.8	1663.59	83.7408	1673.46	516.807	1804.74	505.579	1.01942	0.080959	1.02547	0.0504134	1.10592	0.21251	1.10592	Op0930r_3	NA	NA
Rmet_3346	Q1LI08	uspA8	1574.21	590.283	1098.94	235.226	1728.49	496.814	2457.19	1096.93	0.698088	0.575735	1.09801	0.141922	1.5609	0.523337	1.5609	Op0932r_3	NA	Q1LI08 UspA
Rmet_3356	Q1LHZ8		1976.63	49.7073	1036.15	114.293	2123.73	545.951	1739.94	148.232	0.524198	5.73465	1.07442	0.246944	0.880257	1.19576	1.07442	Op0935f_2	NA	Q1LHZ8 ATP-binding region, ATPase-like protein
Rmet_3357	Q1LHZ7		1587.26	156.634	1668.57	161.981	2158.14	903.357	1644.67	213.834	1.05123	0.255213	1.35967	0.538575	1.03617	0.154957	1.35967	Op0935f_2	NA	Q1LHZ7 Putative uncharacterized protein
Rmet_3367	Q1LHY7		2078.36	636.931	787.221	210.28	1945.47	388.358	1967.04	143.174	0.378769	1.52399	0.936056	0.129621	0.946438	0.142699	0.946438	Op0936r_1	NA	Q1LHY7 Transcriptional regulator
Rmet_3368	Q1LHY6		1787.19	238.681	1626.29	46.9206	1784.42	529.234	1756.52	114.69	0.909975	0.563342	0.998455	0.00359583	0.982841	0.0867816	0.998455	Op0936r_1	NA	Q1LHY6 GCN5-related N-acetyltransferase
Rmet_3374	Q1LHY0		1629.05	407.49	1458.97	128.304	1840.56	405.246	1801.71	246.909	0.895595	0.317437	1.12983	0.26024	1.10599	0.263843	1.12983	Op0937f_2	NA	Q1LHY0 Putative uncharacterized protein
Rmet_3375	Q1LHX9		1672.46	221.128	1317.8	380.988	2158.48	276.699	1695.95	237.929	0.78794	0.589025	1.2906	0.976287	1.01405	0.0511784	1.2906	Op0937f_2	NA	Q1LHX9 Transcriptional regulator, TetR family
Rmet_3376	Q1LHX8	kefC	1592.26	256.06	1742.31	258.182	1714.53	298.967	1849.05	304.683	1.09424	0.291787	1.07679	0.220299	1.16127	0.457948	1.16127	Op0938r_1	NA	Q1LHX8 Potassium efflux system protein
Rmet_3378	Q1LHX6		1663.94	309.303	1247.45	205.083	2135.49	507.086	2002.49	377.339	0.749696	0.809686	1.28339	0.577604	1.20346	0.493049	1.28339	Op0939f_1	NA	Q1LHX6 GCN5-related N-acetyltransferase
Rmet_3379	Q1LHX5		1374.71	262.2	3383.03	643.538	1430.07	188.336	1201.61	228.704	2.4609	2.21732	1.04026	0.122859	0.87408	0.352623	2.4609	Op0940r_3	NA	Q1LHX5 Transcriptional regulator, AsnC family
Rmet_3381	Q1LHX3	gspC	1725.76	731.185	1426.89	733.561	1811.32	520.88	1725.06	448.212	0.82682	0.20404	1.04958	0.0683347	0.999599	0.000586532	1.04958	Op0940r_2	GIP-PTL-T2S	Q1LHX3 Putative uncharacterized protein
Rmet_3384	Q1LHX0	gspG	1603.66	222.249	1655.22	845.238	1838.04	379.81	1773.02	177.996	1.03215	0.0483032	1.14615	0.3893	1.10561	0.423148	1.14615	Op0941f_1	GIP-PTL-T2S	Q1LHX0 General secretion pathway protein G
Rmet_3385	Q1LHW9	gspH	1402.97	805.554	1243.44	365.047	1555.4	158.984	2946.72	642.203	0.886296	0.136274	1.10865	0.158039	2.10035	1.06631	2.10035	Op0941f_1	GIP-PTL-T2S	Q1LHW9 General secretion pathway protein H
Rmet_3389	Q1LHW5	gspL	1784.43	296.163	1495.62	370.967	2044.73	417.135	1691.22	380.066	0.838152	0.432909	1.14588	0.364931	0.947768	0.13783	1.14588	Op0941f_2	GIP-PTL-T2S	Q1LHW5 General secretion pathway L
Rmet_3390	Q1LHW4	gspM	1775.53	169.899	1292.96	276.317	2021.17	452.397	1611.93	252.691	0.728213	1.08146	1.13835	0.394738	0.907859	0.387134	1.13835	Op0941f_2	GIP-PTL-T2S	Q1LHW4 General secretion pathway M protein
Rmet_3391	Q1LHW3	gspN	2252.9	153.626	1	1	1	1	1388.85	177.289	0.000443872	14.5636	0.000443872	14.5636	0.616473	2.61109	0.616473	Op0941f_2	GIP-PTL-T2S	Q1LHW3 Type II secretion system protein N
Rmet_3392	Q1LHW2	gspD	1875.94	490.37	1172.92	175.887	1676.75	126.652	1639.37	169.077	0.62524	1.05519	0.893814	0.322838	0.873893	0.35874	0.893814	Op0941f_2	GIP-PTL-T2S	Q1LHW2 Type II and III secretion system protein
Rmet_3393	Q1LHW1	gspE	2515.71	339.325	1981.37	74.0091	1592.87	443.175	1089.89	146.85	0.787599	1.29275	0.633171	1.17934	0.433236	2.93272	0.787599	Op0941f_2	GIP-PTL-T2S	Q1LHW1 Type II secretion system protein E (GspE)
Rmet_3394	Q1LHW0	gspF	2857.32	170.82	3143.72	435.596	1526.69	791.92	672.26	65.0036	1.10023	0.472272	0.534308	1.38213	0.235276	9.26565	1.10023	Op0941f_2	GIP-PTL-T2S	Q1LHW0 General secretion pathway protein F
Rmet_3395	Q1LHV9		1981.74	417.558	1046.21	298.386	1460	360.089	2156.42	595.518	0.527924	1.30671	0.736722	0.670933	1.08814	0.172423	1.08814	Op0942r_1	NA	Q1LHV9 Putative uncharacterized protein
Rmet_3396	Q1LHV8	porG	1644.86	238.741	3079.48	721.475	1915.2	619.85	1307.94	506.755	1.87219	1.49406	1.16436	0.314866	0.795171	0.451934	1.87219	Op0943f_1	MET-CAH-PyrOx	Q1LHV8 Pyruvate ferredoxin/flavodoxin oxidoreductase
Rmet_3403	Q1LHV1	proP	1670.28	639.297	735.664	241.614	1989.88	226.499	2286.14	103.521	0.440444	1.06096	1.19135	0.36914	1.36872	0.829091	1.36872	Op0945f_2	NA	Q1LHV1 Major facilitator superfamily MFS_1
Rmet_3406	Q1LHU8	fieF	1383.6	418.434	2200.52	662.182	2212.36	638.292	1320.84	405.036	1.59043	0.75598	1.59899	0.784277	0.95464	0.0762138	1.59899	Op0946r_1	EIP-TRA-Ion	Q1LHU8 Cation diffusion facilitator family transporter
Rmet_3417	Q1LHT7	soxB	1545.34	168.441	1864.81	371.741	1759.67	378.586	1569.02	397.118	1.20673	0.591409	1.1387	0.391817	1.01533	0.0418761	1.20673	Op0950r_2	NA	Q1LHT7 Sulfate thiol esterase SoxB
Rmet_3418	Q1LHT6	dsbX	2036.89	205.986	1837.97	253.628	3213.55	1221.51	738.19	36.4137	0.902343	0.432789	1.57768	0.824286	0.362411	5.35768	1.57768	Op0950r_2	NA	Q1LHT6 Thioredoxin-like protein
Rmet_3419	Q1LHT5	soxX	1781.71	342.544	1808.68	141.396	1528.39	940.523	1944.25	293.299	1.01514	0.0557317	0.857821	0.197434	1.09123	0.255629	1.09123	Op0950r_2	NA	Q1LHT5 Conserved hypothetical transmembrane protein
Rmet_3420	Q1LHT4	soxA	1579.98	234.505	1935.06	93.6645	2028.5	556.024	1473.54	202.859	1.22474	1.08202	1.28388	0.567368	0.932631	0.243371	1.28388	Op0950r_2	NA	Q1LHT4 Putative uncharacterized protein
Rmet_3421	Q1LHT3		1812.75	279	1641.1	210.49	2226.79	257.734	1546.8	125.74	0.905313	0.35066	1.22841	0.77142	0.853292	0.657073	1.22841	Op0950r_2	NA	Q1LHT3 Conserved hypothetical signal peptide protein
Rmet_3422	Q1LHT2	soxZ	1184.43	113.221	2330.49	94.7946	2363.49	373.232	1432.03	502.309	1.9676	5.50947	1.99546	2.42378	1.20904	0.402243	1.99546	Op0950r_2	NA	Q1LHT2 Sulfur compound chelating protein SoxZ
Rmet_3423	Q1LHT1	soxY	1771.06	398.435	1221.15	488.323	2027.73	1243.34	2940.41	363.976	0.689504	0.620132	1.14492	0.156336	1.66026	1.53375	1.66026	Op0950r_2	NA	Q1LHT1 Twin-arginine translocation pathway signal
Rmet_3424	Q1LHT0		1516.46	172.544	1799.26	27.0834	1887.26	171.036	1866.75	267.002	1.18649	1.41667	1.24452	1.07923	1.23099	0.796938	1.24452	Op0950r_2	NA	Q1LHT0 Cytochrome c, class I
Rmet_3426	Q1LHS8	soxF	2015.87	231.7	1805.3	307.894	2302.88	967.437	1211.22	138.913	0.895545	0.390234	1.14238	0.23935	0.600845	2.17112	1.14238	Op0950r_1	NA	Q1LHS8 Sulfide dehydrogenase (Flavocytochrome), flavoprotein subunit
Rmet_3428	Q1LHS6		1781.55	197.507	2015.72	254.847	1586.87	523.595	1693.57	305.314	1.13145	0.517683	0.890724	0.269977	0.950618	0.174967	1.13145	Op0950r_1	NA	Q1LHS6 Transport-associated
Rmet_3429	Q1LHS5	yraO	478.822	222.382	691.069	103.997	1022.67	559.081	6764.36	990.365	1.44327	0.650308	2.13581	0.695937	14.1271	5.18289	14.1271	Op0950r_1	MET-GLYC-LPS	Q1LHS5 Phosphoheptose isomerase
Rmet_3431	Q1LHS3	yraL	1719.62	356.364	1812.97	134.939	2055.27	472.007	1407.84	233.805	1.05429	0.190016	1.19519	0.405197	0.818694	0.528284	1.19519	Op0951f_1	NA	Q1LHS3 Putative uncharacterized protein
Rmet_3436	Q1LHR8	yfgD	1918.32	291.859	2078.23	769.449	1876.01	525.278	1713.11	900.758	1.08336	0.150675	0.977947	0.0517724	0.893026	0.172068	1.08336	Op0954r_1	NA	Q1LHR8 Arsenate reductase
Rmet_3440	Q1LHR4		1273.09	290.944	864.214	49.8194	2083.07	460.696	2941.46	529.985	0.678831	1.19989	1.63623	1.07761	2.31049	2.0323	2.31049	Op0956r_1	NA	Q1LHR4 Alkylhydroperoxidase AhpD core
Rmet_3442	Q1LHR2		1429.7	145.778	1272.11	232.086	2535.58	1042.09	2142.2	427.08	0.889773	0.417059	1.77351	0.930985	1.49836	1.24377	1.77351	Op0958r_1	NA	Q1LHR2 Acetylornithine deacetylase or succinyl-diaminopimelate desuccinylase
Rmet_3443	Q1LHR1		1674.25	221.016	1565.54	114.039	2124.11	548.038	1903.3	286.226	0.935069	0.324456	1.26869	0.584956	1.13681	0.451555	1.26869	Op0958r_1	MET-NUC-Pur	Q1LHR1 Amidase, hydantoinase/carbamoylase
Rmet_3446	Q1LHQ8		1172.61	500.917	2876.82	1881.49	2107.88	1184.67	1496.32	220.889	2.45336	0.715334	1.79761	0.554869	1.27606	0.448478	2.45336	Op0960r_1	NA	Q1LHQ8 Transcriptional regulator, LysR family
Rmet_3453	Q1LHQ1		2062.2	289.368	2234.95	287.519	1520.33	456.368	1249.89	152.318	1.08377	0.299448	0.737235	0.726632	0.606093	1.83913	1.08377	Op0961f_3	NA	Q1LHQ1 Putative uncharacterized protein
Rmet_3455	Q1LHP9	rnk	1909.28	387.388	1344.67	149.931	1836.04	274.115	2419.33	457.046	0.704285	1.05077	0.96164	0.110718	1.26714	0.604018	1.26714	Op0962r_3	NA	Q1LHP9 Transcription elongation factor
Rmet_3459	Q1LHP5		1666.72	224.975	1869.59	309.822	1779.27	475.929	1703.82	305.5	1.12172	0.379349	1.06753	0.160574	1.02226	0.0699427	1.12172	Op0962r_2	NA	Q1LHP5 Putative transmembrane protein
Rmet_3464	Q1LHP0	htpX	2005.75	251.426	2344.73	1273.05	1352.01	252.467	1213.86	248.213	1.169	0.222355	0.674064	1.29739	0.60519	1.58493	1.169	Op0963f_2	GIP-PTL-Fold	Q1LHP0 HtpX peptidase. Metallo peptidase. MEROPS family M48B
Rmet_3470	Q1LHN4		2237.11	181.271	2128.5	488.817	2279.71	641.32	901.216	132.174	0.951447	0.162097	1.01904	0.0517882	0.402847	4.26199	1.01904	Op0964r_1	MET-CAH-Prop	Q1LHN4 Enoyl-CoA hydratase
Rmet_3473	Q1LHN1		1688.75	415.556	1611.27	287.404	1785.09	213.17	1625.1	189.989	0.954118	0.110225	1.05705	0.153231	0.962309	0.105113	1.05705	Op0965f_2	NA	Q1LHN1 Cytochrome c, class I
Rmet_3474	Q1LHN0	hemN	1139.94	163.951	2001.85	481.666	1586.46	912.983	2699.9	857.732	1.7561	1.33502	1.3917	0.414619	2.36845	1.52685	2.36845	Op0966r_1	MET-COF-Porph	Q1LHN0 Coproporphyrinogen III oxidase, anaerobic
Rmet_3480	Q1LHM4	gcvT	1577.31	177.527	1002.68	165.621	1854.96	514.501	2044.48	134.911	0.635691	1.67458	1.17603	0.401216	1.29618	1.49524	1.29618	Op0969f_1	MET-EN-Nitrog	Q1LHM4 Aminomethyltransferase
Rmet_3481	Q1LHM3	gcvH	149.51	121.114	2864.61	2228.99	3621.03	3226.3	1349.27	1070.27	19.16	1.15531	24.2193	1.03708	9.02462	1.00704	24.2193	Op0969f_2	NA	Q1LHM3 Glycine cleavage system H protein
Rmet_3482	Q1LHM2	gcvP	1739.14	294.129	1849.62	232.421	1944.7	411.712	1505.94	161.148	1.06353	0.20983	1.1182	0.291228	0.865914	0.512201	1.1182	Op0969f_2	MET-AA-GlySerThr	Q1LHM2 Glycine dehydrogenase [decarboxylating]
Rmet_3485	Q1LHL9		3000.18	151.32	1582	185.069	1726.78	455.755	1084.33	114.914	0.527302	4.21589	0.575559	2.0976	0.36142	7.19614	0.575559	Op0970r_4	NA	Q1LHL9 Carboxylate-amine ligase Rmet_3485
Rmet_3487	Q1LHL7		1605.78	112.926	2003.71	437.1	1847.53	376.782	1817.44	263.688	1.24781	0.723476	1.15055	0.49366	1.13181	0.562017	1.24781	Op0970r_4	NA	Q1LHL7 Tetratricopeptide TPR_4
Rmet_3488	Q1LHL6		4102.67	372.806	178.716	113.173	1410.02	90.3835	1814.54	143.873	0.043561	8.07432	0.343683	5.81328	0.442284	4.42852	0.442284	Op0970r_4	EIP-TRA-ABC	Q1LHL6 Extracellular ligand-binding receptor
Rmet_3489	Q1LHL5	putA	1664.83	81.2222	2061.57	430.507	1830.6	549.906	1668.05	93.5551	1.23831	0.77529	1.09957	0.262663	1.00194	0.0184583	1.23831	Op0970r_3	NA	Q1LHL5 L-proline dehydrogenase / delta-1-pyrroline-5-carboxylate dehydrogenase
Rmet_3490	Q1LHL4	priA	1421.36	903.969	2863.9	672.654	1501.83	358.179	1423.59	139.92	2.0149	0.914956	1.05661	0.063753	1.00157	0.00213364	2.0149	Op0970r_3	GIP-REP-Complex	Q1LHL4 Replication restart DNA helicase PriA
Rmet_3491	Q1LHL3	hemE	1660.03	680.424	1076.24	259.726	1908.31	343.06	2106.96	156.141	0.648324	0.620956	1.14956	0.242582	1.26923	0.534242	1.26923	Op0970r_3	MET-COF-Porph	Q1LHL3 Uroporphyrinogen decarboxylase
Rmet_3492	Q1LHL2		598.007	44.6386	620.442	97.1234	416.713	127.574	7137.01	6516.95	1.03752	0.158261	0.696836	1.05273	11.9347	0.996557	11.9347	Op0970r_2	MET-CAH-But	Q1LHL2 Alpha/beta hydrolase fold-3
Rmet_3493	Q1LHL1	atpC	1807.38	236.338	1905.08	358.465	1759.22	179.922	1537.76	252.872	1.05405	0.164252	0.973354	0.115698	0.850824	0.55113	1.05405	Op0970r_2	MET-EN-OxPhos	Q1LHL1 ATP synthase epsilon chain
Rmet_3494	Q1LHL0	atpD	1725.22	200.888	1802.81	29.9831	1736.66	409.48	1964.04	342.923	1.04497	0.336074	1.00663	0.0187502	1.13843	0.439174	1.13843	Op0970r_2	MET-EN-OxPhos	Q1LHL0 ATP synthase subunit beta
Rmet_3495	Q1LHK9	atpG	1653.73	211.221	1796.56	45.02	1732.05	112.864	1744.7	141.897	1.08637	0.557398	1.04736	0.241664	1.05501	0.257605	1.08637	Op0970r_2	MET-EN-OxPhos	Q1LHK9 ATP synthase gamma chain
Rmet_3496	Q1LHK8	atpA	1899.32	307.298	1676.51	189.209	1796.69	532.199	1834.48	43.2371	0.882686	0.448771	0.945965	0.122253	0.965862	0.18497	0.965862	Op0970r_2	MET-EN-OxPhos	Q1LHK8 ATP synthase subunit alpha
Rmet_3497	Q1LHK7	atpH	1809.46	141.92	2965.91	673.585	1290.01	255.569	1648.07	367.694	1.63911	1.41807	0.712926	1.30683	0.910809	0.316686	1.63911	Op0970r_2	MET-EN-OxPhos	Q1LHK7 ATP synthase F1, delta subunit
Rmet_3498	Q1LHK6	atpF	2158.47	575.144	1313.07	98.232	1787.83	272.112	1527.8	159.946	0.608335	1.25546	0.828284	0.437464	0.707815	0.857954	0.828284	Op0970r_2	MET-EN-OxPhos	Q1LHK6 ATP synthase B chain
Rmet_3500	Q1LHK4	atpB	2363.8	749.373	3294.77	822.229	610.063	258.373	1091.1	576.711	1.39384	0.59237	0.258086	1.74025	0.461587	0.959743	1.39384	Op0970r_1	MET-EN-OxPhos	Q1LHK4 ATP synthase A chain
Rmet_3503	Q1LHK1	parB	1819.19	306.893	1863.71	163.907	1641.43	590.81	1809.9	766.067	1.02448	0.0945742	0.902288	0.198012	0.994894	0.00865691	1.02448	Op0972r_2	NA	Q1LHK1 Chromosome segregation DNA-binding protein
Rmet_3504	Q1LHK0	parA	1660.85	162.353	1541.76	164.537	1808.08	546.658	2271.21	971.32	0.928298	0.364301	1.08865	0.207652	1.3675	0.538392	1.3675	Op0972r_2	DIV-Division	Q1LHK0 Chromosome segregation ATPase
Rmet_3505	Q1LHJ9	rsmG	1698.56	148.447	1408.46	178.101	1791.06	449.053	2151.94	583.926	0.829207	0.888396	1.05446	0.154811	1.26692	0.619048	1.26692	Op0972r_2	DIV-Division	Q1LHJ9 Ribosomal RNA small subunit methyltransferase G
Rmet_3506	Q1LHJ8	mnmG	1764.51	146.689	1494.48	147.204	1823.46	482.902	2187.62	72.2552	0.846968	0.918788	1.03341	0.0936327	1.23979	1.93253	1.23979	Op0972r_2	DIV-Division	Q1LHJ8 tRNA uridine 5-carboxymethylaminomethyl modification enzyme mnmG
Rmet_3511	Q1LHJ3		1739.66	419.221	1924.25	186.032	1898.93	299.638	1517.49	243.407	1.1061	0.304969	1.09155	0.221552	0.872289	0.335293	1.1061	Op0974r_6	EIP-TRA-ABC	Q1LHJ3 ABC transporter-related protein
Rmet_3513	Q1LHJ1		1918.28	120.918	1790.7	37.2363	1867.58	333.905	1951.24	450.635	0.933494	0.806666	0.973572	0.111465	1.01718	0.0576607	1.01718	Op0974r_6	EIP-TRA-ABC	Q1LHJ1 Extracellular ligand-binding receptor
Rmet_3516	Q1LHI8	livM5	1954.38	1034.02	1605.73	399.67	1609.24	322.541	1171.62	585.539	0.821605	0.243185	0.823403	0.254421	0.599483	0.483318	0.823403	Op0974r_5	EIP-TRA-ABC	Q1LHI8 Inner-membrane translocator
Rmet_3518	Q1LHI6		2183.08	68.2106	1444.04	106.724	2003.36	90.2162	1111.28	265.773	0.661468	4.22469	0.917673	1.13445	0.509043	3.20914	0.917673	Op0974r_5	EIP-TRA-ABC	Q1LHI6 Extracellular ligand-binding receptor
Rmet_3519	Q1LHI5	livF5	2289.62	321.816	1582.69	170.119	1628.13	335.265	986.993	144.299	0.691247	1.43704	0.711093	1.00671	0.431073	2.79465	0.711093	Op0974r_4	EIP-TRA-ABC	Q1LHI5 ABC transporter-related protein
Rmet_3520	Q1LHI4	livG5	2452.88	164.015	1576.97	269.567	1625.19	433.802	1164.61	247.515	0.642905	2.02018	0.662564	1.38452	0.474795	3.13042	0.662564	Op0974r_4	EIP-TRA-ABC	Q1LHI4 ABC transporter-related protein
Rmet_3521	Q1LHI3	betA2	1865.52	95.5208	2233.9	195.8	1626.39	220.448	1414.51	105.275	1.19747	1.26452	0.871816	0.756813	0.758241	2.24609	1.19747	Op0974r_3	MET-AA-GlySerThr	Q1LHI3 Glucose-methanol-choline oxidoreductase
Rmet_3522	Q1LHI2	pldB	2296.46	75.7508	2333.66	245.521	2061.07	212.891	968.721	138.313	1.0162	0.11579	0.8975	0.815501	0.421833	6.20253	1.0162	Op0974r_2	MET-LIP-GlycPLip	Q1LHI2 Alpha/beta hydrolase fold
Rmet_3524	Q1LHI0	cupA	1358.46	141.062	1102.64	156.514	1596.17	240.334	2702.81	334.214	0.81168	0.859698	1.17498	0.623243	1.98961	2.82855	1.98961	Op0974r_1	MET-EN-P_ATPase	Q1LHI0 Heavy metal translocating P-type ATPase
Rmet_3525	Q1LHH9	cupC	2043.43	267.268	1902.12	429.093	1828.84	408.34	2270.48	312.996	0.930847	0.202927	0.894983	0.317633	1.11111	0.391279	1.11111	Op0975f_1	NA	Q1LHH9 Heavy metal transport/detoxification protein
Rmet_3527	Q1LHH7		1472.37	460.957	1796.33	404.785	2038.87	408.373	1756.87	513.312	1.22002	0.374195	1.38475	0.651651	1.19322	0.29201	1.38475	Op0976r_2	MET-AA-ArgPro	Q1LHH7 Ornithine cyclodeaminase
Rmet_3528	Q1LHH6		2020.63	270.968	2084.97	246.885	1943.52	244.915	1299.87	149.655	1.03184	0.12425	0.961838	0.149473	0.6433	1.71355	1.03184	Op0976r_2	NA	Q1LHH6 Aldo/keto reductase
Rmet_3531	Q1LHH3		1770.58	367.197	1959.53	234.878	1650.78	287.839	1156.88	131.315	1.10672	0.313828	0.932335	0.1829	0.653391	1.23106	1.10672	Op0976r_2	NA	Q1LHH3 Alpha-2-macroglobulin-like protein
Rmet_3534	Q1LHH0	phhB	2203.27	429.824	1576.47	183.333	1431.67	440.941	1796.73	417.61	0.715512	1.02226	0.649793	0.886118	0.815485	0.479727	0.815485	Op0977f_2	NA	NA
Rmet_3535	Q1LHG9	phhR	1881.93	125.068	1702.52	197.781	1873.91	498.132	1679.95	356.793	0.904667	0.555709	0.995735	0.0128797	0.89267	0.419182	0.995735	Op0977f_3	NA	Q1LHG9 Two component transcriptional regulator, winged helix family
Rmet_3536	Q1LHG8	phhS	1863.64	175.439	1773.96	183.259	2686.04	483.719	2123.4	475.737	0.951878	0.250019	1.44129	1.24766	1.13938	0.398911	1.44129	Op0977f_3	NA	Q1LHG8 Sensor protein
Rmet_3537	Q1LHG7		1678.22	374.634	1125.73	119.583	1708.48	253.548	2335.21	1264.31	0.670788	1.11791	1.01803	0.0481807	1.39148	0.400866	1.39148	Op0978r_1	NA	Q1LHG7 Nuclear protein SET
Rmet_3538	Q1LHG6	hup	1863.4	698.048	894.262	467.242	1139.09	549.444	2463.63	1447.01	0.47991	0.831669	0.611297	0.580611	1.32212	0.279822	1.32212	Op0979f_2	GIP-REP-Recomb	Q1LHG6 HU family DNA-binding protein
Rmet_3543	Q1LHG1		1650.38	225.738	1336.98	198.853	1902	280.665	1723.61	223.13	0.810107	0.738113	1.15246	0.496882	1.04437	0.163141	1.15246	Op0983f_2	NA	Q1LHG1 Twin-arginine translocation pathway signal
Rmet_3549	Q1LHF5	tctC	1290.49	435.413	2605.53	566.578	1843.05	464.858	1515.73	375.909	2.01901	1.31242	1.42817	0.613768	1.17453	0.277616	2.01901	Op0985f_1	EIP-TRA-Ion	Q1LHF5 Uncharacterized protein UPF0065
Rmet_3551	Q1LHF3	tctA	1349.27	372.137	1269.16	346.924	1849.74	787.806	2451.16	638.063	0.940624	0.111414	1.37092	0.431462	1.81665	1.09076	1.81665	Op0985f_1	EIP-TRA-Ion	Q1LHF3 Putative uncharacterized protein
Rmet_3552	Q1LHF2		1706.76	339.883	1837.02	326.748	1821.86	331.427	1486.73	159.845	1.07632	0.195397	1.06744	0.17145	0.871084	0.440298	1.07632	Op0985f_1	NA	Q1LHF2 Phenylacetic acid degradation-related protein
Rmet_3553	Q1LHF1		1771.59	271.85	992.774	114.888	2780.05	916.475	1638.83	55.931	0.560387	2.0138	1.56925	0.848647	0.925066	0.405005	1.56925	Op0985f_1	NA	Q1LHF1 Patatin
Rmet_3554	Q1LHF0		1595.02	484.013	1146.73	128.193	1932.86	134.92	1901.1	145.751	0.718942	0.732257	1.21181	0.545841	1.1919	0.486021	1.21181	Op0985f_1	MET-AA-GluGSH	Q1LHF0 FAD-dependent pyridine nucleotide-disulphide oxidoreductase
Rmet_3559	Q1LHE5		1963.43	670.209	1162.82	303.848	1822.12	795.076	1738.82	526.477	0.592242	0.821926	0.928029	0.0964387	0.885603	0.187693	0.928029	Op0988r_3	NA	Q1LHE5 Response regulator receiver domain protein (CheY-like)
Rmet_3560	Q1LHE4		1789.15	231.143	1427.92	243.063	2014.74	417.333	1534.57	237.174	0.798101	0.761751	1.12609	0.347876	0.857712	0.543593	1.12609	Op0988r_2	NA	Q1LHE4 Sensor protein
Rmet_3561	Q1LHE3		1959.26	272.055	1649.48	353.669	1701.57	291.384	1588.37	374.268	0.84189	0.495071	0.868476	0.45735	0.810699	0.573844	0.868476	Op0988r_2	NA	Q1LHE3 Putative periplasmic ligand-binding sensor protein
Rmet_3562	Q1LHE2	sun	1613.32	102.162	2075.97	289.671	1655.38	224.487	1664.77	202.198	1.28677	1.18073	1.02607	0.128759	1.03189	0.169035	1.28677	Op0988r_2	GIP-TL-Ass	Q1LHE2 Sun protein
Rmet_3563	Q1LHE1	htpX	1880.34	558.166	1042.77	271.204	1888.53	374.415	2043.48	292.761	0.554562	1.00989	1.00436	0.00878222	1.08676	0.191721	1.08676	Op0988r_2	GIP-PTL-Fold	Q1LHE1 HtpX-2 peptidase. Metallo peptidase. MEROPS family M48B
Rmet_3564	Q1LHE0	fmt	1934.59	288.809	1564.66	275.222	1892.54	1105.3	1591.81	484.346	0.808783	0.655861	0.978262	0.0301653	0.822818	0.443346	0.978262	Op0988r_1	MET-AA-Met	Q1LHE0 Methionyl-tRNA formyltransferase
Rmet_3565	Q1LHD9	def	2732.19	1481.61	1228.63	513.067	1003.27	470.173	723.459	303.837	0.449687	0.753785	0.367203	0.885816	0.26479	1.12506	0.449687	Op0988r_1	NA	Q1LHD9 Peptide deformylase
Rmet_3566	Q1LHD8		1221.53	87.8871	1506.85	304.856	2157.18	414.912	1359.35	450.148	1.23357	0.726469	1.76596	1.86087	1.11282	0.256151	1.76596	Op0989f_1	NA	Q1LHD8 Peptidoglycan-binding LysM
Rmet_3569	Q1LHD5	topB	1749.7	47.2352	1702.4	213.848	1847.47	222.608	1589.07	239.317	0.972964	0.181189	1.05588	0.362314	0.908196	0.560562	1.05588	Op0989f_2	GIP-REP-Complex	Q1LHD5 DNA topoisomerase
Rmet_3570	Q1LHD4		1764.33	111.336	1807.47	78.2017	1836.22	484.094	1436.47	229.016	1.02445	0.227599	1.04075	0.120735	0.814173	0.963293	1.04075	Op0990r_1	NA	Q1LHD4 Transcriptional regulator, LysR family
Rmet_3574	Q1LHD0	cstA	1426.05	310.684	2654.73	340.373	1235.39	461.618	1778.21	285.976	1.8616	1.88721	0.8663	0.246876	1.24695	0.590221	1.8616	Op0992r_1	NA	Q1LHD0 Carbon starvation protein CstA
Rmet_3576	Q1LHC8		450.916	50.8161	1603.13	396.239	2067.81	559.008	2277.94	307.637	3.55527	2.57734	4.5858	2.65141	5.05181	5.09698	5.05181	Op0993f_2	NA	Q1LHC8 Two component transcriptional regulator, LuxR family
Rmet_3577	Q1LHC7	pckG	1647.15	130.244	1931.33	129.98	1867.23	375.283	1919.92	149.014	1.17253	1.09205	1.13362	0.435358	1.1656	0.976756	1.17253	Op0994r_1	MET-CAH-TCA	Q1LHC7 Phosphoenolpyruvate carboxykinase (GTP)
Rmet_3578	Q1LHC6	gyaR	1886.12	482.93	1260.53	193.759	1870.9	374.986	1931.72	196.823	0.668316	0.924497	0.991927	0.0177479	1.02417	0.0670718	1.02417	Op0995f_1	MET-AA-GlySerThr	Q1LHC6 D-isomer specific 2-hydroxyacid dehydrogenase, NAD-binding
Rmet_3581	Q1LHC3		1652.47	200.817	1867.03	497.241	1602.55	448.719	1890.86	220.654	1.12984	0.307368	0.969789	0.0768591	1.14426	0.565598	1.14426	Op0995f_2	NA	Q1LHC3 Secretion protein HlyD
Rmet_3582	Q1LHC2	acr	1955.62	531.251	1600.93	215.882	1873.74	296.927	1717.85	167.76	0.818628	0.474742	0.958128	0.0988738	0.878415	0.340159	0.958128	Op0995f_2	EIP-TRA-Ion	Q1LHC2 Acriflavin resistance protein
Rmet_3585	Q1LHB9		1711.79	603.782	1671.86	318.724	1898.08	358.842	1785.45	283.123	0.976671	0.0432895	1.10882	0.193517	1.04303	0.0830531	1.10882	Op0996r_1	EIP-SIG-2Comp	Q1LHB9 Two component transcriptional regulator, winged helix family
Rmet_3586	Q1LHB8		1378.43	427.26	1043.77	76.47	1898.3	847.875	2240.25	1007.43	0.757215	0.66437	1.37715	0.407698	1.62522	0.600701	1.62522	Op0997f_1	EIP-TRA-ABC	Q1LHB8 Putative uncharacterized protein
Rmet_3587	Q1LHB7	acrR	1503.71	758.131	1554.73	133.203	1971.15	409.663	2002.44	156.875	1.03393	0.0572446	1.31086	0.400281	1.33167	0.545059	1.33167	Op0998r_1	NA	Q1LHB7 Transcriptional regulator, TetR family
Rmet_3588	Q1LHB6	acrA	1675.6	543.088	1344.47	347.076	1806.03	389.194	1960.22	270.96	0.802382	0.371987	1.07784	0.139907	1.16986	0.349635	1.16986	Op0999f_2	EIP-TRA-Other	Q1LHB6 Secretion protein HlyD
Rmet_3589	Q1LHB5	acrB	1629.96	64.7292	1721.27	305.463	1558.29	328.055	2088.62	214.327	1.05602	0.246665	0.956034	0.182449	1.2814	1.64363	1.2814	Op0999f_2	EIP-TRA-Ion	Q1LHB5 Hydrophobe/amphiphile efflux-1 HAE1
Rmet_3590	Q1LHB4		1680.69	290.783	1865.66	337.136	1402.38	251.004	2138.87	150.203	1.11006	0.294575	0.834403	0.513703	1.27261	1.03898	1.27261	Op0999f_2	NA	Q1LHB4 RND efflux system, outer membrane lipoprotein, NodT
Rmet_3602	Q1LHA2		1327.49	71.2216	1187.66	271.909	2105.27	229.262	2291.2	674.202	0.894669	0.4075	1.58591	2.58845	1.72597	1.29284	1.72597	Op1002r_1	NA	Q1LHA2 Transcriptional regulator, MerR family
Rmet_3607	Q1LH97		2021.19	190.457	1915.38	1505.83	1	1	1467.15	58.3991	0.947646	0.0623823	0.000494757	10.5517	0.725882	2.22637	0.947646	Op1004r_2	NA	Q1LH97 Putative uncharacterized protein
Rmet_3608	Q1LH96		2144.77	422.591	1953.67	1049.25	1648.96	518.917	1457.88	263.206	0.910901	0.129835	0.768828	0.526611	0.679737	1.00159	0.910901	Op1004r_2	NA	Q1LH96 Transcriptional regulator, TetR family
Rmet_3610	Q1LH94	mnmE	1716.66	404.845	1231.55	257.428	1574.13	439.872	2144.87	577.558	0.717413	0.732485	0.916973	0.168729	1.24945	0.435889	1.24945	Op1004r_2	NA	Q1LH94 tRNA modification GTPase mnmE
Rmet_3613	Q1LH91	yidC	1784.03	178.26	1545.29	190.046	1720.42	236.959	1841.97	80.9615	0.866181	0.648201	0.964347	0.153188	1.03248	0.223537	1.03248	Op1004r_1	GIP-PTL-Exp	Q1LH91 Inner membrane protein oxaA
Rmet_3616	Q1LH88		2364.86	129.724	2314.13	265.933	2424.97	1470.98	1003.49	652.095	0.978551	0.128201	1.02542	0.0375537	0.424333	1.74128	1.02542	Op1005r_1	GIP-PTL-Fold	Q1LH88 OsmC-like protein
Rmet_3618	Q1LH86	ohrB	1587.58	210.83	854.771	388.031	2011.79	999.665	2080.37	1142.75	0.53841	1.22368	1.26721	0.350445	1.3104	0.364063	1.3104	Op1007r_3	NA	Q1LH86 OsmC-like protein
Rmet_3626	Q1LH78	moxR	1631.09	513.097	2501.22	614.706	1604.87	341.916	1308.82	238.452	1.53347	0.771533	0.983925	0.0306662	0.802424	0.4288	1.53347	Op1009r_1	NA	Q1LH78 ATPase associated with various cellular activities, AAA_3
Rmet_3627	Q1LH77		2168.81	468.723	1	1	1654.65	456.526	1390.33	487.819	0.000461082	4.61509	0.762927	0.555706	0.641056	0.813851	0.762927	Op1010f_1	NA	Q1LH77 Phytanoyl-CoA dioxygenase
Rmet_3629	Q1LH75		1387.66	95.8666	1935.48	288.74	1296.95	399.585	2635.16	30.5538	1.39478	1.42436	0.934633	0.183081	1.899	9.8679	1.899	Op1011r_2	NA	Q1LH75 Transcriptional regulator, GntR family
Rmet_3639	Q1LH65		1810.59	306.299	1958.96	219.248	1119.9	310.443	1760.49	102.333	1.08194	0.282305	0.618526	1.11991	0.97233	0.1226	1.08194	Op1013r_1	NA	Q1LH65 Transcriptional regulator, IclR family
Rmet_3640	Q1LH64		1933.8	478.016	2670.06	231.667	1066.8	356.837	1897.58	841.474	1.38073	1.03744	0.551658	1.03851	0.98127	0.0274495	1.38073	Op1014f_1	NA	Q1LH64 Transcriptional regulator, LysR family
Rmet_3642	Q1LH62		1336.3	126.263	1496.37	546.187	1877.96	376.975	1	1	1.11979	0.238051	1.40535	1.07636	0.000748337	10.4924	1.40535	Op1015r_1	NA	Q1LH62 Putative uncharacterized protein
Rmet_3643	Q1LH61		1772.16	252.457	2159.61	336.506	1707.23	422.929	1660.26	125.783	1.21863	0.657847	0.963361	0.0961387	0.936856	0.295847	1.21863	Op1016f_1	NA	Q1LH61 Transcriptional regulator, MarR family
Rmet_3645	Q1LH59		1815.65	374.363	1429.03	240.741	1853	230.757	1644.44	654.509	0.787066	0.628532	1.02057	0.0617242	0.905703	0.166406	1.02057	Op1017r_2	MET-XEN-Hex	Q1LH59 Dienelactone hydrolase
Rmet_3664	Q1LH40	sbcC	1607.17	986.053	1256.91	163.946	1470.69	395.41	2122.07	968.201	0.782068	0.304569	0.915083	0.0987905	1.32038	0.263478	1.32038	Op1020f_3	GIP-REP-Recomb	Q1LH40 Exonuclease SbcC, putative
Rmet_3665	Q1LH39		1875	187.702	1596.45	67.3574	1913.65	349.631	1639.85	197.629	0.851439	1.09211	1.02061	0.0719335	0.874588	0.610247	1.02061	Op1020f_4	NA	Q1LH39 Peptidase M20
Rmet_3667	Q1LH37		3057.2	223.877	2035.16	202.805	1381.65	160.118	1031.35	210.382	0.665695	2.39531	0.451931	4.36347	0.337352	4.66506	0.665695	Op1020f_4	MET-XEN-Benz	Q1LH37 3-oxoacid CoA-transferase, subunit A
Rmet_3668	Q1LH36		1470.08	624.596	1400.81	356.417	2045.55	389.19	1998.01	407.95	0.952878	0.0706138	1.39145	0.567644	1.35911	0.511284	1.39145	Op1020f_4	MET-XEN-Benz	Q1LH36 Butyryl-CoA:acetate CoA transferase
Rmet_3669	Q1LH35		2079.32	232.538	2392.9	89.7641	2020.35	700.87	1347.53	103.938	1.15081	0.972933	0.971638	0.0631821	0.648061	2.17487	1.15081	Op1020f_5	MET-LIP-FAMet	Q1LH35 Beta-ketoadipyl CoA thiolase
Rmet_3670	Q1LH34		2145.78	998.319	2347.52	1160.96	1075.45	514.581	1456.05	250.538	1.09402	0.0934288	0.501191	0.707471	0.678564	0.55229	1.09402	Op1020f_5	NA	Q1LH34 Short-chain dehydrogenase/reductase SDR
Rmet_3671	Q1LH33	bug	1724.65	152.747	2193.98	207.134	2076.51	153.72	1360.81	582.585	1.27213	1.30413	1.20402	1.14811	0.789038	0.494791	1.27213	Op1020f_6	NA	Q1LH33 Uncharacterized protein UPF0065
Rmet_3673	Q1LH31		2024.53	298.658	1579.23	119.543	2015.13	1031.81	1542.88	481.898	0.780048	1.0648	0.995357	0.0070652	0.762093	0.617058	0.995357	Op1022f_1	NA	Q1LH31 Transcriptional regulator, PadR family
Rmet_3676	Q1LH28		2016.36	606.696	1724.8	419.215	1576.92	528.951	1972.56	334.733	0.855399	0.284204	0.782059	0.38696	0.978277	0.0465272	0.978277	Op1024f_2	MET-CAH-Gal	Q1LH28 UDP-galactose 4-epimerase
Rmet_3677	Q1LH27	stpA	1636.21	225.087	1104.88	163.24	1640.42	596.787	1954.14	409.892	0.675266	1.36826	1.00257	0.00511702	1.1943	0.500678	1.1943	Op1025r_1	NA	Q1LH27 Nucleoid protein H-NS
Rmet_3678	Q1LH26		3550.59	973.045	786.945	218.651	1	1	1	1	0.221638	2.31908	0.000281644	3.64417	0.000281644	3.64417	0.221638	Op1026f_1	DIV-MOT-Chemotax	Q1LH26 Methyl-accepting chemotaxis sensory transducer
Rmet_3681	Q1LH23	cheW	3766.78	377.271	974.849	183.017	1417.53	660.809	685.851	105.175	0.258802	4.98303	0.376323	2.26307	0.182079	6.38605	0.376323	Op1026f_2	DIV-MOT-Chemotax	Q1LH23 CheW protein
Rmet_3682	Q1LH22	aer	3516.04	303.002	1464.57	151.586	736.57	217.014	680.961	102.934	0.416541	4.51279	0.209489	5.34495	0.193673	6.98403	0.416541	Op1026f_2	DIV-MOT-Chemotax	Q1LH22 Methyl-accepting chemotaxis sensory transducer with Pas/Pac sensor
Rmet_3683	Q1LH21		2469.54	529.342	1006.02	57.0106	1596.87	473.883	1234.27	245.206	0.407372	2.49597	0.646627	0.869864	0.499796	1.59483	0.646627	Op1026f_2	DIV-MOT-Chemotax	Q1LH21 Methyl-accepting chemotaxis sensory transducer
Rmet_3689	Q1LH15	cheA	2685.58	62.8916	2307.71	239.289	3738.43	1278.34	24.0548	9.03005	0.859295	1.2505	1.39204	0.784985	0.008957	37.0059	1.39204	Op1026f_3	EIP-SIG-2Comp	Q1LH15 CheA signal transduction histidine kinases
Rmet_3693	Q1LH11	cheB1	3521.43	581.631	1429.28	213.844	934.511	229.009	710.576	160.979	0.405881	2.63006	0.265379	3.1912	0.201787	3.7851	0.405881	Op1026f_3	EIP-SIG-2Comp	Q1LH11 Chemotaxis response regulator protein-glutamate methylesterase 1
Rmet_3694	Q1LH10	cheY	2629.45	968.993	2371.22	911.942	2459.5	915.518	552.925	362.924	0.901791	0.137291	0.935364	0.0901862	0.210281	1.55905	0.935364	Op1026f_3	EIP-SIG-2Comp	Q1LH10 Response regulator receiver domain protein (CheY-like)
Rmet_3695	Q1LH09	cheZ	580.815	654.151	3201.81	2644.87	2956.33	2469.73	1129.36	506.11	5.51262	0.794477	5.08996	0.760435	1.94444	0.472778	5.51262	Op1026f_3	DIV-MOT-Chemotax	Q1LH09 Chemotaxis phosphatase, CheZ
Rmet_3696	Q1LH08		1800.65	357.915	1683.72	204.228	1343.23	553.049	2164.28	439.801	0.935059	0.208018	0.74597	0.502129	1.20194	0.455837	1.20194	Op1026f_3	NA	Q1LH08 Peptidase M20
Rmet_3697	Q1LH07		1576.67	266.069	1445.72	274.739	1324.9	805.477	2402.01	451.883	0.916947	0.242133	0.840313	0.234963	1.52347	1.14957	1.52347	Op1026f_3	NA	Q1LH07 UPF0502 protein Rmet_3697
Rmet_3702	Q1LH02	fliA	3686.31	195.238	1856.04	136.24	1442.17	149.027	578.35	136.547	0.503497	5.52151	0.391223	6.51862	0.156892	9.36737	0.503497	Op1026f_3	GIP-TK-RNAP	Q1LH02 RNA polymerase sigma factor
Rmet_3707	Q1LGZ7		2663.94	560.438	1028.17	221.445	2201.12	381.72	1262.5	122.867	0.38596	2.09209	0.826263	0.491241	0.473921	2.05098	0.826263	Op1028f_1	NA	Q1LGZ7 Transcriptional regulator, LysR family
Rmet_3709	Q1LGZ5		1744.95	672.453	1864.12	164.39	1756.48	321.133	1366.96	70.9931	1.0683	0.142413	1.00661	0.0116088	0.783384	0.50842	1.0683	Op1028f_2	MET-XEN-24D	Q1LGZ5 Extradiol ring-cleavage dioxygenase, class III enzyme, subunit B
Rmet_3717	Q1LGY7		1329.02	155.997	1839.28	149.368	1820.2	460.299	2239.94	400.581	1.38394	1.67099	1.36959	0.796999	1.68541	1.63665	1.68541	Op1033r_2	NA	Q1LGY7 Dihydropteridine reductase
Rmet_3721	Q1LGY3	bug	1973.3	669.221	1152.82	359.037	1610.52	404.035	1661.42	132.249	0.584209	0.79793	0.816158	0.338013	0.841952	0.38913	0.841952	Op1035r_1	NA	Q1LGY3 Uncharacterized protein UPF0065
Rmet_3722	Q1LGY2		2082.6	273.105	1210.74	408.741	2049.02	107.819	1739.44	277.968	0.58136	1.27867	0.983875	0.0881575	0.835225	0.622714	0.983875	Op1036f_2	MET-NUC-Pur	Q1LGY2 CMP/dCMP deaminase, zinc-binding
Rmet_3729	Q1LGX5	icdA	1541.17	104.173	1871.34	58.8304	1855.14	950.569	1991.55	316.964	1.21424	2.02557	1.20372	0.297676	1.29223	1.06943	1.29223	Op1041r_3	MET-CAH-TCA	Q1LGX5 Isocitrate dehydrogenase, NADP-dependent
Rmet_3733	Q1LGX1	flgA	3605.56	364.782	1488.05	68.719	1275.84	522.483	945.742	206.153	0.412712	4.88466	0.353855	2.62572	0.262301	4.6587	0.412712	Op1041r_1	DIV-MOT-Flagel	Q1LGX1 Flageller protein FlgA
Rmet_3778	Q1LGS8		1822.79	488.565	1312.34	278.139	1555.75	477.402	1710.49	246.842	0.719961	0.665776	0.8535	0.276447	0.938392	0.152703	0.938392	Op1050f_1	NA	Q1LGS8 Glyoxalase/bleomycin resistance protein/dioxygenase
Rmet_3783	Q1LGS3		2019.57	313.97	2122.1	177.55	1675.6	931.922	1574.36	283.714	1.05077	0.208604	0.82968	0.276087	0.779553	0.744889	1.05077	Op1050f_2	NA	Q1LGS3 Putative transcriptional regulator, TetR family
Rmet_3799	Q1LGQ7		1783.11	98.8972	1544.7	98.2748	1824.19	339.009	1779.14	201.829	0.866295	1.20915	1.02304	0.0938134	0.997777	0.0131831	1.02304	Op1055r_1	NA	Q1LGQ7 Transcriptional regulator, LysR family
Rmet_3805	Q1LGQ1		1882.2	236.903	1712.58	384.762	2181.44	363.288	1291.38	336.526	0.909885	0.272837	1.15899	0.49858	0.686102	1.03032	1.15899	Op1058f_1	MET-CAH-Pyr	Q1LGQ1 Acetyl-CoA acetyltransferase (Thiolase)
Rmet_3810	Q1LGP6		1369.44	266.043	1867.01	556.857	2053.44	532.974	1824.28	372.27	1.36333	0.604644	1.49947	0.85605	1.33213	0.712555	1.49947	Op1059r_1	NA	Q1LGP6 Transcriptional regulator, LysR family
Rmet_3815	Q1LGP1		1899.68	235.26	1664.24	156.001	2178.02	304.598	1334.96	288.094	0.876067	0.601725	1.14652	0.515594	0.702731	1.07903	1.14652	Op1061r_1	NA	Q1LGP1 Peptidoglycan-binding domain 1
Rmet_3816	Q1LGP0		1668.05	469.21	1427.66	270.945	1898.55	511.586	2000.49	209.088	0.855882	0.324792	1.13818	0.235012	1.1993	0.490108	1.1993	Op1061r_1	NA	Q1LGP0 Transcriptional regulator, TetR family
Rmet_3827	Q1LGM9		1227.17	293.087	2284.15	85.0115	2338.16	815.32	1030.51	507.477	1.86132	2.79553	1.90533	1.00233	0.839746	0.245651	1.90533	Op1064f_2	NA	Q1LGM9 Putative uncharacterized protein
Rmet_3828	Q1LGM8		1990.52	179.838	1546.98	158.31	1641.74	229.279	1825.88	141.412	0.777172	1.31169	0.824778	0.852528	0.917288	0.512498	0.917288	Op1064f_2	NA	Q1LGM8 Hydrolases of HD superfamily-like protein
Rmet_3832	Q1LGM4	bugT	1684.91	79.2549	2349.52	161.407	1	1	1	1	1.39445	2.7616	0.000593503	20.982	0.000593503	20.982	1.39445	Op1065r_1	NA	Q1LGM4 Uncharacterized protein UPF0065
Rmet_3836	Q1LGM0	hmvC	2013.22	404.885	967.561	319.565	1679.43	307.306	1532.8	256.904	0.480604	1.44338	0.8342	0.468683	0.761368	0.72594	0.8342	Op1066f_2	EIP-TRA-Ion	Q1LGM0 Outer membrane efflux protein
Rmet_3837	Q1LGL9	hmvB	2615.18	876.28	1523.8	155.987	1847.61	395.352	1502.36	244.781	0.582673	1.05727	0.706493	0.603613	0.574476	0.992653	0.706493	Op1066f_2	EIP-TRA-Ion	Q1LGL9 Secretion protein HlyD
Rmet_3848	Q1LGL0		1734.36	280.6	1143.59	273.542	2097.11	453.25	1709.8	413.774	0.659371	1.0661	1.20916	0.494318	0.985841	0.035366	1.20916	Op1070f_1	MET-COF-CoQ	Q1LGL0 3-demethylubiquinone-9 3-methyltransferase
Rmet_3859	Q1LGJ9		2762.79	509.966	3251.81	1184.69	675.279	413.903	1018.71	196.065	1.177	0.288564	0.244419	2.25953	0.368727	2.47025	1.177	Op1073r_2	NA	Q1LGJ9 Rhodanese-like protein
Rmet_3860	Q1LGJ8	selD	1260.82	77.6351	2541.5	226.6	1557.95	280.113	1611.6	284.792	2.01575	4.20951	1.23566	0.830552	1.27821	0.96786	2.01575	Op1073r_2	MET-OAA-Other	Q1LGJ8 Selenophosphate synthase
Rmet_3861	Q1LGJ7		2116.09	248.567	1489.21	468.506	1236.02	143.308	1770.77	327.158	0.703754	0.874226	0.584107	2.24579	0.836814	0.599794	0.836814	Op1073r_2	NA	Q1LGJ7 Rhomboid-like protein
Rmet_3873	Q1LGI5		872.948	476.57	5134.15	871.255	722.411	535.175	734.491	241.784	5.88139	3.16154	0.827553	0.148789	0.841392	0.192741	5.88139	Op1079r_2	NA	Q1LGI5 Transcriptional regulator, MarR family
Rmet_3884	Q1LGH4		2105.97	530.456	1400.14	288.981	1525.45	547.276	1800.8	700.209	0.664847	0.861349	0.724346	0.538648	0.855094	0.24797	0.855094	Op1082f_3	NA	Q1LGH4 Transcriptional regulator, MarR family
Rmet_3893	Q1LGG5		2367.84	577.03	1925.47	578.485	1816.86	493.573	1405.29	101.93	0.813179	0.382826	0.767307	0.514644	0.593489	1.41768	0.813179	Op1086f_1	NA	Q1LGG5 Transcriptional regulator, LysR family
Rmet_3896	Q1LGG2		1976.29	251.163	1903.87	230.288	1727.98	204.5	1481.84	178.595	0.963357	0.150414	0.874356	0.54494	0.749812	1.15052	0.963357	Op1086f_3	MET-CAH-But	Q1LGG2 Thiamine pyrophosphate enzyme-like TPP-binding
Rmet_3899	Q1LGF9		2554.43	418.31	1344.72	154.65	2729.06	804.264	1048.48	88.8357	0.526424	2.11135	1.06836	0.142835	0.410455	2.96947	1.06836	Op1087r_1	MET-CAH-Prop	Q1LGF9 Acyl-CoA dehydrogenase-like protein
Rmet_3900	Q1LGF8	bug	2569.3	83.2491	1908.73	160.141	1980.58	459.203	1075.34	146.808	0.742897	2.71407	0.770861	1.08531	0.418533	6.49391	0.770861	Op1088f_1	NA	Q1LGF8 Uncharacterized protein UPF0065
Rmet_3901	Q1LGF7		1761.2	228.065	1272.47	92.8176	2087.57	668.921	1951.1	551.569	0.722503	1.52307	1.18531	0.363856	1.10783	0.243583	1.18531	Op1089r_1	NA	Q1LGF7 Transcriptional regulator, LysR family
Rmet_3902	Q1LGF6		1553.46	192.074	1805.37	313.975	2170.42	636.893	1711.57	178.628	1.16217	0.497814	1.39716	0.74426	1.10178	0.426514	1.39716	Op1090f_1	NA	Q1LGF6 Short-chain dehydrogenase/reductase SDR
Rmet_3904	Q1LGF4	yeaG	1934.32	265.831	2046.43	325.381	1844.58	383.541	1437.43	102.689	1.05796	0.189629	0.953604	0.138201	0.743119	1.34834	1.05796	Op1092f_1	NA	Q1LGF4 Putative serine protein kinase, PrkA
Rmet_3908	Q1LGF0		1605.75	104.985	1144.36	158.545	2211.95	620.776	1897.39	116.007	0.71266	1.75083	1.37751	0.835253	1.18162	1.31965	1.37751	Op1093r_1	NA	Q1LGF0 MscS Mechanosensitive ion channel
Rmet_3913	Q1LGE5	bug	2080.03	609.019	1338.76	247.205	2338.99	617.591	1698.47	276.026	0.643624	0.865748	1.1245	0.211114	0.816561	0.431119	1.1245	Op1095r_1	NA	Q1LGE5 Uncharacterized protein UPF0065
Rmet_3923	Q1LGD5	acrA	1870.27	307.248	1855.62	166.514	1461.01	194.793	1826.25	483.488	0.992167	0.0309231	0.781179	0.815179	0.976465	0.0556666	0.992167	Op1098f_2	EIP-TRA-Other	Q1LGD5 Secretion protein HlyD
Rmet_3924	Q1LGD4	acrB	1904.69	394.239	2052.98	642.92	2030.57	883.24	1288.03	50.4613	1.07785	0.142973	1.06609	0.0985329	0.67624	1.38669	1.07785	Op1098f_2	EIP-TRA-Ion	Q1LGD4 Hydrophobe/amphiphile efflux-1 HAE1
Rmet_3925	Q1LGD3		1743.14	111.581	974.986	376.601	1901.44	255.082	2176.08	77.3943	0.559327	1.5735	1.09081	0.43173	1.24837	2.291	1.24837	Op1098f_2	NA	Q1LGD3 RND efflux system, outer membrane lipoprotein, NodT
Rmet_3937	Q1LGC1		1773.88	113.505	2181.88	278.008	2380.3	427.087	1303.23	36.3186	1.23001	1.04212	1.34186	1.12178	0.73468	3.14132	1.34186	Op1100f_2	NA	Q1LGC1 Transcriptional regulator, MarR family
Rmet_3940	Q1LGB8		1484.79	281.106	2353.94	486.213	1971.38	204.417	1402.85	179.094	1.58537	1.13271	1.32772	1.0022	0.944818	0.178039	1.58537	Op1101r_2	NA	Q1LGB8 Transcriptional regulator, LysR family
Rmet_3951	Q1LGA7		1402.96	56.8562	2031.34	513.658	1964.42	480.078	1745.97	157.673	1.44789	1.10141	1.40019	1.04567	1.24449	1.59889	1.44789	Op1108f_1	NA	Q1LGA7 Putative uncharacterized protein
Rmet_3960	Q1LG98		1580.81	1427.12	3010.08	141.169	1735.71	690.87	2510.52	2329.1	1.90413	0.911354	1.09799	0.0731351	1.58812	0.24751	1.90413	Op1110f_3	NA	Q1LG98 Putative uncharacterized protein
Rmet_3961	Q1LG97	gabD	1863.35	195.944	2042.75	139.996	1745.55	442.837	1512.13	244.424	1.09627	0.534	0.936781	0.184414	0.81151	0.797568	1.09627	Op1111r_1	MET-CAH-But	Q1LG97 Succinate semialdehyde dehydrogenase
Rmet_3967	Q1LG91		2090.82	127.381	1297.66	247.991	1947.98	417.63	1354.96	186.966	0.620649	2.11298	0.931685	0.262076	0.648051	2.34092	0.931685	Op1113r_2	NA	Q1LG91 Response regulator receiver modulated diguanylate cyclase
Rmet_3968	Q1LG90	cheB2	2330.44	146.151	1969.31	594.958	1463.85	284.075	1263.87	431.921	0.845039	0.487278	0.628144	2.01426	0.542333	1.84504	0.845039	Op1113r_2	NA	Q1LG90 Chemotaxis response regulator protein-glutamate methylesterase 2
Rmet_3969	Q1LG89		1820.65	226.525	1048.29	250.792	2232.12	547.581	1669.35	96.8174	0.575779	1.61812	1.22601	0.53155	0.916898	0.467923	1.22601	Op1113r_2	NA	Q1LG89 CheA signal transduction histidine kinases
Rmet_3971	Q1LG87		2433.94	399.048	2709.06	541.319	3384.54	2760.15	137.343	24.5797	1.11304	0.292569	1.39056	0.300901	0.0564282	5.42126	1.39056	Op1113r_2	NA	Q1LG87 MCP methyltransferase, CheR-type
Rmet_3973	Q1LG85		1782.39	88.4122	1680.33	387.006	1659.85	370.772	1868.73	203.993	0.942744	0.214658	0.931249	0.266867	1.04844	0.295277	1.04844	Op1113r_2	NA	Q1LG85 Methyl-accepting chemotaxis sensory transducer
Rmet_3974	Q1LG84		1545.12	249.525	2002.31	1238.4	2764.16	1592.87	1183.25	180.58	1.29589	0.307264	1.78895	0.661655	0.765793	0.841374	1.78895	Op1114f_1	NA	Q1LG84 Diguanylate cyclase/phosphodiesterase
Rmet_3976	Q1LG82		969.786	144.453	757.938	299.962	1726.99	507.04	2853.9	1059.83	0.781552	0.476691	1.7808	1.16227	2.94281	1.56451	2.94281	Op1115r_2	EIP-TRA-ABC	Q1LG82 Extracellular ligand-binding receptor
Rmet_3982	Q1LG76		2000.66	349.158	1851.02	178.674	1961.02	277.465	1140.25	200.54	0.925206	0.283493	0.980188	0.063255	0.569937	1.56524	0.980188	Op1116f_1	NA	Q1LG76 Short-chain dehydrogenase/reductase SDR
Rmet_3983	Q1LG75	bug	1741.95	129.814	1534.99	87.2474	1529.56	182.427	1483.68	104.762	0.88119	0.953473	0.878075	0.680205	0.851737	1.101	0.88119	Op1116f_1	NA	Q1LG75 Uncharacterized protein UPF0065
Rmet_3989	Q1LG69		384.363	485.06	3257.99	2971.11	4889.5	3507.24	176.255	15.3547	8.47633	0.831448	12.721	1.12845	0.458564	0.415872	12.721	Op1119r_2	NA	Q1LG69 Putative uncharacterized protein
Rmet_3995	Q1LG63	bglX	1797.19	194.014	1908.93	398.333	1809.88	691.971	1782.98	372.154	1.06218	0.18865	1.00706	0.0143294	0.992096	0.0250912	1.06218	Op1121r_1	MET-CAH-Starch	Q1LG63 Glycoside hydrolase, family 3-like protein
Rmet_3996	Q1LG62	mdoG	2109.66	408.443	1146.04	233.554	1501.59	504.881	1578.6	426.423	0.543233	1.50098	0.711769	0.665776	0.748271	0.636105	0.748271	Op1122f_1	0	0
Rmet_4002	Q1LG56		1444.5	93.1541	2261.78	357.72	2490.46	1069.94	1336.42	143.043	1.56579	1.81267	1.7241	0.899288	0.925178	0.457588	1.7241	Op1123r_1	NA	Q1LG56 Response regulator receiver (CheY-like) modulated diguanylate phosphodiesterase (EAL domain)
Rmet_4003	Q1LG55		1071.33	116.511	1983.72	435.421	1341.87	546.325	2021.2	436.671	1.85164	1.65308	1.25252	0.408151	1.88662	1.71709	1.88662	Op1124f_1	MET-AA-AlaAsp	Q1LG55 Aspartate racemase
Rmet_4006	Q1LG52		1904.78	555.027	1378.07	338.331	2116.81	145.167	1362.55	209.076	0.72348	0.589585	1.11132	0.302817	0.715329	0.709637	1.11132	Op1125r_3	NA	Q1LG52 Putative uncharacterized protein
Rmet_4012	Q1LG46		1722.05	192.386	2317.46	561.384	1809.63	366.821	1662.15	709.399	1.34576	0.789911	1.05086	0.156618	0.965219	0.0664169	1.34576	Op1125r_1	NA	Q1LG46 Transcriptional regulator, LysR family
Rmet_4015	Q1LG43	pcaB	2626.16	181.426	2880.8	322.837	1018.48	304.298	934.116	179.715	1.09696	0.504974	0.387821	3.30987	0.355696	4.68529	1.09696	Op1126f_1	MET-XEN-Benz	Q1LG43 3-carboxy-cis,cis-muconate cycloisomerase
Rmet_4016	Q1LG42	pcaD	1534.58	709.754	2831.91	1244.91	1385	999.283	1707.28	701.271	1.84539	0.663707	0.902529	0.0875212	1.11254	0.122393	1.84539	Op1126f_1	MET-XEN-Benz	Q1LG42 3-oxoadipate enol-lactonase / 4-carboxymuconolactone decarboxylase
Rmet_4019	Q1LG39	surE	1552.99	110.212	1637.6	158.305	1951.43	201.211	1923.4	266.737	1.05449	0.315125	1.25657	1.27943	1.23852	0.982666	1.25657	Op1128f_2	MET-NUC-Pur	Q1LG39 Exopolyphosphatase / 3'-nucleotidase / 5'-nucleotidase
Rmet_4030	Q1LG28		1907.82	179.043	1796.72	150.406	1799.05	432.102	1938.46	211.064	0.941768	0.337216	0.94299	0.17797	1.01606	0.0785632	1.01606	Op1136f_1	NA	Q1LG28 Glyoxalase/bleomycin resistance protein/dioxygenase
Rmet_4033	Q1LG25		1920.71	90.735	1327.95	158.372	1918	318.501	1609.92	324.8	0.691385	2.37954	0.998593	0.00660583	0.83819	0.747926	0.998593	Op1137r_1	NA	Q1LG25 Transcriptional regulator, LysR family
Rmet_4052	Q1LG06		2684.23	426.205	693.406	69.9856	830.486	119.695	1739.9	593.095	0.258326	4.01222	0.309394	3.39576	0.648192	0.926454	0.648192	Op1141r_3	NA	Q1LG06 Transcriptional regulator, LysR family
Rmet_4053	Q1LG05		1597.02	321.446	1197.16	220.238	1887.73	200.282	1875.46	145.959	0.749622	0.738175	1.18203	0.557195	1.17435	0.59571	1.18203	Op1141r_3	NA	Q1LG05 Putative uncharacterized protein
Rmet_4070	Q1LFY8		1640.6	73.6506	2522.84	229.766	1486.4	166.589	1510.54	171.403	1.53776	2.90771	0.906009	0.641867	0.920729	0.530711	1.53776	Op1143r_1	NA	Q1LFY8 Transcriptional regulator, LysR family
Rmet_4076	Q1LFY2		1313.03	191.125	3960.96	257.513	1162.12	163.481	1085.43	92.4062	3.01666	5.90216	0.885072	0.425553	0.826662	0.802723	3.01666	Op1145r_1	NA	Q1LFY2 Short-chain dehydrogenase/reductase SDR
Rmet_4078	Q1LFY0	oxlT	1683.08	341.984	1421.95	223.892	1992.89	170.13	1129.25	141.699	0.844852	0.461455	1.18407	0.604961	0.670943	1.14502	1.18407	Op1145r_1	NA	Q1LFY0 Major facilitator superfamily MFS_1
Rmet_4096	Q1LFW3		1975.33	343.531	2180.52	641.199	1681.61	907.171	1038.5	182.075	1.10388	0.208375	0.851306	0.234844	0.525733	1.78239	1.10388	Op1152f_3	NA	Q1LFW3 Flavoprotein wrbA
Rmet_4103	Q1LFV6	nemA	1616.31	387.934	1982.12	374.438	1850.95	745.861	1657.34	224.531	1.22632	0.47983	1.14517	0.206945	1.02538	0.066981	1.22632	Op1154f_5	NA	Q1LFV6 NADH:flavin oxidoreductase/NADH oxidase
Rmet_4110	Q1LFU9		1916.67	486.559	1271.88	458.066	2006.82	395.098	1314.71	341.371	0.663588	0.68259	1.04703	0.102245	0.685935	0.727066	1.04703	Op1158f_1	NA	Q1LFU9 Transcriptional regulator, XRE family with cupin sensor domain
Rmet_4116	Q1LFU3	psd	1604.69	77.4606	2334.46	875.522	1065.3	287.75	2190.71	328.817	1.45477	0.765775	0.663869	1.47691	1.36519	1.44241	1.45477	Op1159r_3	MET-LIP-GlycPLip	Q1LFU3 Phosphatidylserine decarboxylase
Rmet_4131	Q1LFS8		2496.13	373.737	1461.8	435.919	1264.3	584.125	1599.81	771.899	0.585629	1.27748	0.506506	1.28601	0.640916	0.782376	0.640916	Op1165r_2	NA	Q1LFS8 Alkyl hydroperoxide reductase/ Thiol specific antioxidant/ Mal allergen
Rmet_4140	Q1LFR9		2423.24	190.945	2590.11	477.273	2185.98	1087.5	749.741	86.1613	1.06886	0.24972	0.902088	0.185589	0.309396	6.0392	1.06886	Op1166f_2	NA	Q1LFR9 Methyltransferase type 11
Rmet_4148	Q1LFR1	sqhC	1813.33	475.396	2166.58	506.589	1579.09	274.339	1478	196.773	1.19481	0.359727	0.870823	0.31243	0.815077	0.498871	1.19481	Op1169r_3	NA	Q1LFR1 Squalene cyclase
Rmet_4149	Q1LFR0	crtB	2056.31	515.577	1092.79	288.5	1812.47	268.385	2322.04	217.203	0.531429	1.1983	0.881415	0.311046	1.12922	0.362625	1.12922	Op1169r_3	MET-LIP-Ster	Q1LFR0 Squalene/phytoene synthase
Rmet_4154	Q1LFQ5	tnpA	1369.69	144.378	1089.37	239.262	1275.1	151.608	4005.07	348.806	0.795341	0.730686	0.930936	0.319597	2.92406	5.34359	2.92406	Op1170f_1	NA	NA
Rmet_4157	Q1LFQ2	pelC	1516.38	465.806	1516.61	564.142	1492.19	275.085	2696.21	670.078	1.00015	0.000222413	0.984045	0.0326544	1.77806	1.03869	1.77806	Op1170f_3	NA	Q1LFQ2 Putative lipoprotein
Rmet_4162	Q1LFP7		2094.41	428.02	2087.36	376.367	1286.24	477.542	1969.98	590.081	0.996635	0.00876224	0.614127	0.892459	0.940591	0.122215	0.996635	Op1170f_4	NA	Q1LFP7 Two component transcriptional regulator, winged helix family
Rmet_4163	Q1LFP6		1847.91	490.821	2288.76	639.368	1482.24	386.335	1465.61	202.061	1.23857	0.390071	0.80212	0.416876	0.793116	0.551757	1.23857	Op1170f_4	NA	Q1LFP6 Peptidoglycan-binding LysM
Rmet_4164	Q1LFP5		1941.82	196.716	1426.99	63.7665	1486.98	108.348	2060.7	175.21	0.734872	1.97645	0.765769	1.49094	1.06122	0.319641	1.06122	Op1170f_4	NA	Q1LFP5 Sensor protein
Rmet_4165	Q1LFP4		1495.87	126.516	504.946	185.672	2256.84	360.107	2276.4	388.326	0.33756	3.17412	1.50871	1.56377	1.52179	1.51606	1.52179	Op1171r_1	NA	Q1LFP4 VacJ-like lipoprotein
Rmet_4166	Q1LFP3	hpnN	1730.53	157.383	1671.5	85.0881	1841.76	305.634	1847.85	119.403	0.965887	0.24347	1.06427	0.240218	1.06779	0.423864	1.06779	Op1171r_1	NA	Q1LFP3 Membrane protein, putative
Rmet_4167	Q1LFP2	ttg2	1636.12	301.804	1352.67	265.184	1793.52	424.967	1913.83	143.217	0.826758	0.499912	1.0962	0.216572	1.16974	0.624049	1.16974	Op1172f_1	NA	Q1LFP2 Toluene tolerance
Rmet_4168	Q1LFP1	hpnH	2157.78	501.886	2033.92	136.569	1790.12	400.515	1221.92	109.742	0.942596	0.194008	0.829609	0.407431	0.566287	1.53011	0.942596	Op1173r_1	NA	Q1LFP1 Radical SAM
Rmet_4169	Q1LFP0	ispH	1505.71	299.528	2046.99	485.213	2400.32	577.894	1842.06	1156.23	1.35948	0.689748	1.59414	1.01959	1.22338	0.231043	1.59414	Op1173r_1	NA	NA
Rmet_4170	Q1LFN9		1777.74	115.566	1585.34	103.375	1916.16	281.51	1717.73	114.972	0.891775	0.878755	1.07786	0.348607	0.966244	0.260304	1.07786	Op1174f_1	Met-SecMetab	Q1LFN9 NAD-dependent epimerase/dehydratase
Rmet_4171	Q1LFN8		1628.19	541.006	1397.14	548.113	2086.49	523.5	1802.87	147.761	0.858091	0.212149	1.28147	0.430519	1.10728	0.253606	1.28147	Op1175r_2	NA	Q1LFN8 Glycosyl transferase, family 2
Rmet_4172	Q1LFN7		1830.76	304.371	2643.47	557.121	1712.41	602.926	1301.06	161.996	1.44392	0.943374	0.935359	0.130434	0.710666	1.1358	1.44392	Op1175r_2	NA	Q1LFN7 Putative uncharacterized protein
Rmet_4175	Q1LFN4	pmi	937.023	199.228	1537.98	168.398	2215.23	311.134	1475.71	651.592	1.64135	1.6347	2.36411	2.5045	1.57489	0.633135	2.36411	Op1176f_1	MET-CAH-FruMan	Q1LFN4 N-acylglucosamine 2-epimerase
Rmet_4179	Q1LFN0		1698.07	661.095	1294.11	439.913	1908.57	1326.59	1978.37	43.1726	0.762105	0.366903	1.12397	0.105903	1.16507	0.397997	1.16507	Op1179r_1	NA	Q1LFN0 Putative uncharacterized protein
Rmet_4185	Q1LFM4	cheD	3534.23	686.505	1486.47	121.622	1074.05	508.972	601.335	135.713	0.420592	2.53396	0.303899	2.05791	0.170146	3.56705	0.420592	Op1182f_2	DIV-MOT-Chemotax	Q1LFM4 Methyl-accepting chemotaxis sensory transducer
Rmet_4188	Q1LFM1		1675.83	480.988	1138.58	364.288	1831.05	450.286	2022.48	424.364	0.679409	0.635599	1.09262	0.166672	1.20685	0.382886	1.20685	Op1184f_2	NA	Q1LFM1 Transcriptional regulator, TetR family
Rmet_4194	Q1LFL5		1969.22	963.574	1247.75	1130.58	1894.73	411.069	1928.49	272.303	0.633629	0.344514	0.962176	0.0541844	0.979317	0.032956	0.979317	Op1187r_1	NA	Q1LFL5 Alanine racemase-like protein
Rmet_4195	Q1LFL4	cheD	1011.6	455.012	2021.4	357.672	716.644	245.461	4122.26	552.687	1.99823	1.24255	0.708429	0.421077	4.075	3.0869	4.075	Op1188f_1	DIV-MOT-Chemotax	Q1LFL4 Methyl-accepting chemotaxis sensory transducer
Rmet_4196	Q1LFL3		1686.35	369.76	2080.01	173.999	1809.2	202.641	1909.33	344.734	1.23344	0.723956	1.07285	0.214621	1.13223	0.312082	1.23344	Op1189r_2	NA	Q1LFL3 DSBA oxidoreductase
Rmet_4197	Q1LFL2		1621.11	458.029	685.292	148.489	2136.98	134.025	2453.82	747.045	0.422731	1.54293	1.31822	0.87133	1.51367	0.691009	1.51367	Op1189r_1	NA	Q1LFL2 Short-chain dehydrogenase/reductase SDR
Rmet_4199	Q1LFL0	viuB	1584.77	300.069	1745.53	283.431	1860.25	335.13	1558.69	173.843	1.10144	0.275518	1.17383	0.43369	0.983546	0.0550233	1.17383	Op1190f_1	NA	Q1LFL0 FAD-binding 9, siderophore-interacting
Rmet_4201	Q1LFK8		1559.76	115.395	1448.79	101.486	1520.23	292.556	1993.11	320.449	0.928858	0.51164	0.974659	0.0968875	1.27783	0.994271	1.27783	Op1190f_1	NA	Q1LFK8 Aminotransferase
Rmet_4202	Q1LFK7		2306.67	1583.31	880.223	184.553	492.15	180.655	2148.18	397.412	0.381599	0.806874	0.21336	1.02866	0.931288	0.0800186	0.931288	Op1191r_1	NA	Q1LFK7 Transcriptional regulator, LysR family
Rmet_4203	Q1LFK6	bug	1923.29	353.247	2042.34	253.005	1421.64	624.383	1466.06	704.378	1.0619	0.196363	0.739173	0.513125	0.762267	0.432317	1.0619	Op1192f_1	NA	Q1LFK6 Uncharacterized protein UPF0065
Rmet_4216	Q1LFJ3	lpdA2	1505.55	501.299	2444.88	555.496	1960.89	486.495	1593.77	178.785	1.62392	0.888855	1.30244	0.46097	1.0586	0.12973	1.62392	Op1195r_1	MET-CAH-FbP	Q1LFJ3 Dihydrolipoamide dehydrogenase
Rmet_4220	Q1LFI9		766.277	563.297	5429.66	2906.82	897.587	549.327	842.828	20.3505	7.08576	1.34387	1.17136	0.118018	1.0999	0.13116	7.08576	Op1198f_2	NA	Q1LFI9 Alpha/beta hydrolase fold
Rmet_4228	Q9F8S6	tnpA	1207.44	228.81	589.314	172.626	2098.09	609.105	3173.86	1128.02	0.488068	1.53979	1.73763	1.06293	2.62858	1.44928	2.62858	Op1199r_2	NA	NA
Rmet_4263	Q1LFE7	aceE	898.57	80.4131	4590.65	3072.97	1147.96	50.8495	948.922	127.202	5.10884	1.17083	1.27754	1.89989	1.05604	0.242524	5.10884	Op1209r_1	MET-CAH-FbP	Q1LFE7 2-oxo-acid dehydrogenase E1 component, homodimeric type
Rmet_4265	Q1LFE5		1445.45	270.673	1864.98	1405.15	1942.59	251.971	1688.43	330.659	1.29024	0.250341	1.34393	0.951203	1.1681	0.404073	1.34393	Op1210f_1	NA	Q1LFE5 Transcriptional regulator, TetR family
Rmet_4267	Q1LFE3	ycaC	2316.54	457.449	1645.43	216.442	2174.66	397.781	1162.54	284.071	0.710295	0.995879	0.938755	0.165893	0.501843	1.55626	0.938755	Op1212f_1	NA	Q1LFE3 Isochorismatase hydrolase
Rmet_4271	Q1LFD9		1487.99	77.7863	1859.35	261.639	1550.42	362.46	1980.45	258.723	1.24957	1.09409	1.04196	0.141811	1.33096	1.46344	1.33096	Op1213r_1	NA	Q1LFD9 Transcriptional regulator, IclR family
Rmet_4275	Q1LFD5	bug	1899.7	460.179	1924.47	77.4729	2652.76	338.247	1078.37	152.938	1.01304	0.0460779	1.39641	0.943184	0.567652	1.3396	1.39641	Op1214f_1	NA	Q1LFD5 Uncharacterized protein UPF0065
Rmet_4285	Q1LFC5		1616.37	511.426	1034.16	368.75	1978.74	234.665	2002.18	304.162	0.639805	0.661467	1.22419	0.485694	1.23869	0.473049	1.23869	Op1217r_1	MET-CAH-Pyr	Q1LFC5 Glyoxalase/bleomycin resistance protein/dioxygenase
Rmet_4286	Q1LFC4	bug	2035.74	351.665	1448.7	392.276	1847.71	316.843	1540.33	334.403	0.711633	0.789094	0.907634	0.281272	0.756643	0.722103	0.907634	Op1218f_1	NA	Q1LFC4 Uncharacterized protein UPF0065
Rmet_4307	Q1LFA3		487.597	660.606	3126.95	1470.51	2857.25	2152.13	1139	196.149	6.41298	1.23849	5.85985	0.842472	2.33595	0.760319	6.41298	Op1227r_1	NA	Q1LFA3 Transcriptional regulator, TetR family
Rmet_4310	Q1LFA0		3188.43	233.872	2020.87	260.097	1162.91	500.489	929.986	178.372	0.633812	2.36364	0.364729	2.75821	0.291675	5.47842	0.633812	Op1228f_2	MET-EN-OxPhos	Q1LFA0 FAD-dependent pyridine nucleotide-disulphide oxidoreductase
Rmet_4353	Q1LF58		1419.03	187.403	2419.96	493.593	1732.99	553.652	1781.9	755.723	1.70536	1.46981	1.22125	0.423661	1.25571	0.384749	1.70536	Op1241r_2	NA	Q1LF58 Transcriptional regulator, GntR family
Rmet_4357	Q1LF54		1528.06	269.85	2502.02	374.826	1425.51	183.583	1804.46	275.023	1.63738	1.51077	0.932884	0.22618	1.18088	0.507273	1.63738	Op1242f_2	NA	Q1LF54 Transcriptional regulator, GntR family
Rmet_4365	Q1LF46	cbbR3	1747.49	636.664	802.518	221.076	1997.16	275.563	2219.59	160.428	0.459241	1.1017	1.14287	0.273693	1.27016	0.592278	1.27016	Op1245r_1	NA	Q1LF46 Transcriptional regulator, LysR family
Rmet_4370	Q1LF41		1654.45	165.903	2142.9	465.488	1494.4	263.225	2058.66	511.542	1.29523	0.773605	0.903257	0.37298	1.24431	0.596664	1.29523	Op1246f_3	MET-CAH-FbP	Q1LF41 Alcohol dehydrogenase GroES-like protein
Rmet_4374	Q1LF37	hmgA	2098.45	288.57	1598.1	266.454	1948.13	336.697	1670.15	594.187	0.761565	0.901483	0.928367	0.240406	0.795897	0.485185	0.928367	Op1248f_1	MET-AA-Tyr	Q1LF37 Homogentisate 1,2-dioxygenase
Rmet_4385	Q1LF26	lolA	1651.05	545.201	1864.85	1051.99	1683.86	301.706	1825.03	259.28	1.12949	0.133862	1.01987	0.0387403	1.10537	0.216257	1.12949	Op1248f_2	NA	Q1LF26 Outer membrane lipoprotein carrier protein LolA
Rmet_4387	Q1LF24		1649.01	458.248	1950.45	745.516	1772.14	292.826	1652.9	192.936	1.1828	0.250418	1.07467	0.163948	1.00236	0.00598174	1.1828	Op1248f_2	NA	Q1LF24 Tryptophan halogenase
Rmet_4389	Q1LF22		2698.51	227.142	3027.66	259.027	1272.01	379.841	1	1	1.12197	0.677016	0.471376	2.35015	0.000370574	11.8239	1.12197	Op1248f_2	MET-LIP-FASyn	Q1LF22 Beta-ketoacyl synthase
Rmet_4391	Q1LF20	fabG	1272.79	275.573	2989.38	184.555	1517.42	231.393	1395.92	167.779	2.34869	3.73069	1.1922	0.482544	1.09674	0.277735	2.34869	Op1248f_2	NA	NA
Rmet_4394	Q1LF17		1724.26	285.034	751.116	85.3695	1925.52	437.136	2311.82	309.319	0.435618	2.62724	1.11672	0.278689	1.34076	0.98857	1.34076	Op1249r_1	NA	Q1LF17 Transcriptional regulator, IclR family
Rmet_4395	Q1LF16	uspA9	1433.46	487.326	1458.08	447.239	2096.14	376.646	2082.12	449.418	1.01718	0.0263468	1.46229	0.767009	1.45251	0.692456	1.46229	Op1250f_1	NA	Q1LF16 UspA
Rmet_4403	Q1LF08	shc	1613.68	357.971	2229.96	604.551	1602.75	603.429	2794.02	394.067	1.38191	0.640278	0.993226	0.0113694	1.73146	1.56953	1.73146	Op1253r_1	NA	Q1LF08 Squalene cyclase
Rmet_4404	Q1LF07	shcR	1807.51	720.878	1477.48	1208.99	2210.16	642.546	1618	596.087	0.817416	0.171008	1.22277	0.295328	0.895159	0.143892	1.22277	Op1253r_1	NA	Q1LF07 Transcriptional regulator, TetR family
Rmet_4416	Q1LEZ5		1835.07	345.212	2662.67	723.953	1640.16	381.884	1235.99	106.457	1.45099	0.774061	0.893784	0.268073	0.673536	1.32638	1.45099	Op1258f_2	NA	Q1LEZ5 Transcriptional regulator, GntR family
Rmet_4430	Q1LEY1	betB	1925.66	350.544	738.603	79.6198	1856.43	228.682	2099.28	427.012	0.383559	2.75954	0.964048	0.119525	1.09016	0.223296	1.09016	Op1260f_2	NA	Q1LEY1 Aldehyde dehydrogenase
Rmet_4431	Q1LEY0		2137.36	495.404	2005.62	210.111	1679.68	256.122	1379.99	196.28	0.938362	0.186734	0.785863	0.609013	0.645652	1.09497	0.938362	Op1260f_2	NA	Q1LEY0 6-phosphogluconate dehydrogenase, NAD-binding
Rmet_4432	Q1LEX9		1855.81	458.197	1350.78	392.754	2089.42	755.841	1909.85	566.116	0.727862	0.593496	1.12588	0.192426	1.02912	0.0527574	1.12588	Op1261r_1	NA	Q1LEX9 Transcriptional regulator, IclR family
Rmet_4433	Q1LEX8	bug	1422.79	106.01	2068.29	236.303	2659.02	776.27	1065.26	288.034	1.45368	1.88569	1.86887	1.40117	0.74871	0.907343	1.86887	Op1262f_1	NA	Q1LEX8 Uncharacterized protein UPF0065
Rmet_4436	Q1LEX5	bla	1696.34	291.286	399.449	118.867	2031.64	356.09	2445.36	340.562	0.235477	3.16197	1.19766	0.517939	1.44155	1.18544	1.44155	Op1263r_2	Met-SecMetab	Q1LEX5 Beta-lactamase class A-like protein
Rmet_4438	Q1LEX3	bug	1908.62	524.774	1593.65	698.85	1585.77	564.531	1223.69	363.739	0.834977	0.257405	0.830848	0.296379	0.641136	0.770877	0.834977	Op1263r_2	NA	Q1LEX3 Uncharacterized protein UPF0065
Rmet_4447	Q1LEW4		1769.07	433.369	1110.15	314.524	955.269	257.664	3493.55	1042.34	0.627532	0.881041	0.539983	1.17766	1.97479	1.16858	1.97479	Op1264f_2	NA	Q1LEW4 Transcriptional regulator, GntR family
Rmet_4449	Q1LEW2	bug	2125.1	79.015	2863.38	201.16	1098.92	390.644	1019.5	125.146	1.34741	2.63509	0.517116	2.18494	0.479741	5.41533	1.34741	Op1264f_2	NA	Q1LEW2 Uncharacterized protein UPF0065
Rmet_4460	Q1LEV1		1154.21	234.199	1	1	1	1	3791.28	501.935	0.000866391	4.90313	0.000866391	4.90313	3.28473	3.58232	3.28473	Op1270f_1	NA	Q1LEV1 Diguanylate cyclase/phosphodiesterase
Rmet_4467	Q1LEU4	ubiG	2434.07	586.007	2986.33	664.575	2465.45	711.797	382.074	61.2534	1.22689	0.441606	1.01289	0.0241838	0.156969	3.17028	1.22689	Op1274f_2	NA	Q1LEU4 3-demethylubiquinone-9 3-methyltransferase
Rmet_4508	Q1LEQ3		1719.15	256.081	1484.63	136.997	1672.74	372.596	1393.92	327.952	0.86358	0.59664	0.973001	0.0738296	0.810817	0.556877	0.973001	Op1287r_1	NA	Q1LEQ3 Type IV pilus assembly PilZ
Rmet_4510	Q1LEQ1		813.746	57.2037	344.474	60.0877	899.779	160.665	6340.14	1511.36	0.423319	4.00091	1.10572	0.394885	7.79129	3.52322	7.79129	Op1288f_1	NA	Q1LEQ1 Secretion protein HlyD
Rmet_4512	Q1LEP9		2253.51	249.442	813.208	365.531	1423.94	259.425	3618.46	703.121	0.360862	2.34206	0.631874	1.63024	1.6057	1.43292	1.6057	Op1288f_1	NA	Q1LEP9 Outer membrane efflux protein
Rmet_4515	Q1LEP6		2120.23	296.363	2711.47	472.939	1903.73	626.043	927.43	42.168	1.27885	0.768533	0.897888	0.234714	0.437419	3.52347	1.27885	Op1290f_1	NA	Q1LEP6 Putative PAS/PAC sensor protein
Rmet_4516	Q1LEP5		1670.01	260.642	1633.19	284.32	1812.71	372.907	1812.31	106.76	0.977952	0.0675665	1.08545	0.225239	1.08521	0.387307	1.08545	Op1290f_1	NA	Q1LEP5 Two component transcriptional regulator, LuxR family
Rmet_4520	Q1LEP1	uspA14	2367.47	263.238	2949.25	366.477	1854.84	326.103	681.481	75.7097	1.24574	0.923871	0.783469	0.86984	0.287851	4.97421	1.24574	Op1293r_1	NA	Q1LEP1 UspA
Rmet_4521	Q1LEP0		1	1	1	1	2155.55	579.151	4294.95	667.119	1	0	2155.55	3.71377	4294.95	6.42692	4294.95	Op1294f_1	NA	Q1LEP0 Transcriptional regulator, Crp/Fnr family
Rmet_4524	Q1LEN7		1350.76	92.66	1	1	1999.83	352.321	1280.95	248.361	0.000740322	14.4113	1.48052	1.45864	0.948319	0.204707	1.48052	Op1297r_3	NA	Q1LEN7 Negative transcriptional regulator
Rmet_4525	Q1LEN6		1849.28	885.595	544.649	213.554	2002.42	104.074	1498.32	262.165	0.294519	1.18695	1.08281	0.15474	0.810216	0.305782	1.08281	Op1297r_3	NA	Q1LEN6 Putative uncharacterized protein
Rmet_4526	Q1LEN5	moxR	1860.78	285.483	2147.04	496.212	1556	365.074	1296.52	466.322	1.15384	0.366198	0.836208	0.468493	0.696757	0.750552	1.15384	Op1297r_3	NA	Q1LEN5 ATPase associated with various cellular activities, AAA_3
Rmet_4527	Q1LEN4		1961.95	164.432	1294.68	307.957	1694.33	275.382	1628.03	222.263	0.659893	1.41255	0.863592	0.608498	0.829799	0.86354	0.863592	Op1297r_3	MET-AA-Met	Q1LEN4 Spermine synthase
Rmet_4528	Q1LEN3		2095.94	450.242	1308.94	595.431	1167.27	172.349	1637.65	239.529	0.624514	0.752621	0.556921	1.49162	0.781344	0.664408	0.781344	Op1297r_3	NA	Q1LEN3 Putative nonspecific acid phosphatase
Rmet_4537	Q1LEM4	serA2	2008.46	732.285	1057.02	231.877	1652.23	367.246	2086.84	206.794	0.526285	0.986803	0.822637	0.323981	1.03902	0.0834623	1.03902	Op1298f_1	MET-AA-GlySerThr	Q1LEM4 D-isomer specific 2-hydroxyacid dehydrogenase, NAD-binding
Rmet_4545	Q1LEL6		1728.07	411.321	1841.22	418.182	1678.55	63.0745	1509.06	267.803	1.06548	0.136407	0.971342	0.104392	0.87326	0.322499	1.06548	Op1303r_2	NA	Q1LEL6 Putative uncharacterized protein
Rmet_4546	Q1LEL5		1945.89	496.076	1783.94	365.348	1540.11	362.746	1649.73	236.747	0.916775	0.187998	0.791468	0.472484	0.847802	0.404135	0.916775	Op1303r_1	NA	Q1LEL5 Putative transcriptional regulator
Rmet_4549	Q1LEL2	uvrA2	1674.42	62.1267	1724.32	246.701	2066.67	828.516	1735.66	357.147	1.0298	0.161595	1.23426	0.440418	1.03658	0.146074	1.23426	Op1305r_1	GIP-REP-Recomb	Q1LEL2 UvrA family protein
Rmet_4557	Q1LEK7	msrA	1883.42	335.142	1658	147.558	1585.9	811.891	1445.32	280.336	0.880314	0.466997	0.842035	0.259377	0.767392	0.7118	0.880314	Op1307r_1	GIP-PTL-Fold	Q1LEK7 Peptide methionine sulfoxide reductase
Rmet_4563	Q1LEK1		1490.88	78.5363	2093.53	277.816	1836.77	555.647	1844.79	276.035	1.40422	1.69115	1.232	0.545402	1.23738	0.998118	1.40422	Op1313r_1	NA	Q1LEK1 Transcriptional regulator, LysR family
Rmet_4564	Q1LEK0	metE	1523.58	195.091	1608.79	56.3474	2010.18	580.092	2105.02	402.609	1.05592	0.338863	1.31938	0.627718	1.38162	0.972788	1.38162	Op1314f_1	MET-AA-Met	Q1LEK0 Methionine synthase (B12-independent)
Rmet_4565	Q1LEJ9		1779.25	505.376	1310.66	244.527	1867.98	209.328	1736.71	181.692	0.736635	0.624871	1.04987	0.124144	0.976088	0.0619243	1.04987	Op1314f_1	EIP-TRA-Pores	Q1LEJ9 TonB-dependent receptor
Rmet_4566	Q1LEJ8		1806.16	551.049	2195.39	414.704	1693.67	467.173	1333.24	435.342	1.2155	0.403029	0.937719	0.110476	0.73816	0.47945	1.2155	Op1315r_4	NA	Q1LEJ8 Putative uncharacterized protein
Rmet_4574	Q1LEJ0		2165.37	144.939	662.075	56.6089	851.694	403.274	3078.11	892.747	0.305756	7.45875	0.393324	2.39629	1.42152	0.879589	1.42152	Op1316f_1	MET-CAH-Prop	Q1LEJ0 Acyl-CoA dehydrogenase-like protein
Rmet_4575	Q1LEI9		1638.59	212.825	1266.17	416.961	1441.51	363.771	2746.26	318.823	0.772723	0.591332	0.87973	0.341787	1.67599	2.08347	1.67599	Op1316f_1	MET-CAH-Prop	Q1LEI9 Acyl-CoA dehydrogenase-like protein
Rmet_4578	Q1LEI6	dppA	2133.72	319.813	1351.05	122.923	1839.12	355.266	1341.47	164.186	0.63319	1.76781	0.86193	0.436399	0.628698	1.63689	0.86193	Op1316f_1	NA	Q1LEI6 Extracellular solute-binding protein, family 5
Rmet_4582	Q1LEI2	fadB	1602.46	287.749	1965.21	439.699	1665.63	500.693	1847.44	323.424	1.22637	0.498662	1.03942	0.0801116	1.15287	0.400825	1.22637	Op1318f_1	MET-CAH-But	Q1LEI2 3-hydroxyacyl-CoA dehydrogenase / short chain enoyl-CoA hydratase
Rmet_4583	Q1LEI1	gltI	1645.3	52.3884	1894.56	84.2958	1830.38	442.189	1530.24	587.083	1.1515	1.82362	1.11249	0.374224	0.930067	0.17993	1.1515	Op1318f_2	NA	Q1LEI1 Extracellular solute-binding protein, family 3
Rmet_4585	Q1LEH9	ilvD	1718.83	217.556	1524.15	197.049	1863.74	259.721	1583.99	205.87	0.88674	0.469543	1.08431	0.303628	0.92155	0.318455	1.08431	Op1319r_2	MET-AA-ValLeuIle	Q1LEH9 Dihydroxyacid dehydratase
Rmet_4586	Q1LEH8		3476.04	280.962	2255.76	482.648	1348.87	596.03	618.813	162.511	0.648946	1.59804	0.388048	2.42553	0.178023	6.44283	0.648946	Op1319r_1	NA	Q1LEH8 Conserved hypothetical transmembrane protein
Rmet_4587	Q1LEH7		3044.02	250.251	774.048	170.331	1453.68	164.322	1747.4	96.7763	0.254285	5.39722	0.477553	3.83609	0.574044	3.73636	0.574044	Op1320f_1	NA	Q1LEH7 Glycosyl transferase, family 39
Rmet_4589	Q1LEH5	arnB	1909.41	251.812	1412.17	244.238	1844.48	639.429	1647.25	374.34	0.739584	1.0024	0.965992	0.0728588	0.862702	0.418681	0.965992	Op1320f_2	NA	Q1LEH5 DegT/DnrJ/EryC1/StrS aminotransferase
Rmet_4590	Q1LEH4	arnC	1639.9	307.659	1535.68	176.075	1838.79	832.685	1892.27	165.453	0.936444	0.215462	1.12128	0.174411	1.15389	0.533413	1.15389	Op1320f_2	NA	Q1LEH4 Glycosyl transferase, family 2
Rmet_4591	Q1LEH3		1712.15	292.154	1397.29	178.872	1912.22	285.993	1689.09	430.809	0.816107	0.66844	1.11686	0.346068	0.986531	0.0318969	1.11686	Op1320f_2	MET-AA-Met	Q1LEH3 Formyl transferase-like protein
Rmet_4592	Q1LEH2		1431.08	489.965	2494.09	506.174	1564.21	672.872	1760.44	526.8	1.7428	1.06713	1.09303	0.114485	1.23015	0.32393	1.7428	Op1320f_2	NA	Q1LEH2 NAD-dependent epimerase/dehydratase
Rmet_4593	Q1LEH1		2357.8	165.896	2097.38	140.358	1422.92	217.033	1128.94	64.9983	0.88955	0.850334	0.603495	2.44138	0.478813	5.32214	0.88955	Op1320f_2	NA	Q1LEH1 Polysaccharide deacetylase
Rmet_4594	Q1LEH0	zntA	1331.38	217.407	1162	136.166	812.571	220.569	2849.89	85.0991	0.872775	0.479069	0.610321	1.18457	2.14055	5.01978	2.14055	Op1321r_1	MET-EN-P_ATPase	Q1LEH0 Heavy metal translocating P-type ATPase
Rmet_4596	Q1LEG8	czcC2	2151.23	433.099	1334.76	368.444	912.904	426.288	3154.96	515.312	0.620461	1.01863	0.424363	1.44094	1.46658	1.05832	1.46658	Op1322f_1	NA	Q1LEG8 Outer membrane efflux protein
Rmet_4601	Q1LEG3	uspA11	2491.78	259.187	2215.26	273.048	1136.6	172.754	1702.42	325.763	0.889027	0.519546	0.45614	3.13742	0.683214	1.34945	0.889027	Op1324f_1	NA	Q1LEG3 UspA
Rmet_4606	Q1LEF8	metY	1211.92	252.74	215.449	33.3877	3703.73	715.753	90.2213	33.5122	0.177775	3.4826	3.05608	2.57287	0.0744449	3.91856	3.05608	Op1326f_1	MET-AA-Met	Q1LEF8 O-acetylhomoserine/O-acetylserine sulfhydrylase
Rmet_4636	Q1LEC8		502.82	452.798	5964.53	410.328	279.098	169.85	658.774	33.5933	11.8622	6.32783	0.555066	0.359307	1.31016	0.320635	11.8622	Op1339r_1	NA	Q1LEC8 Putative uncharacterized protein
Rmet_4643	Q1LEC1		599.182	231.488	1894.16	419.238	1891.93	315.126	2141.13	452.423	3.16124	1.99005	3.15751	2.365	3.57342	2.2546	3.57342	Op1341r_2	NA	Q1LEC1 Putative uncharacterized protein
Rmet_4644	Q1LEC0		1063.27	84.0182	3515.1	323.073	1526.74	286.849	1079.03	289.256	3.30594	6.0228	1.4359	1.2497	1.01482	0.04222	3.30594	Op1341r_1	NA	Q1LEC0 Carboxymuconolactone decarboxylase
Rmet_4653	Q1LEB1		2079.95	1073.65	1535.74	157.052	1666.85	242.167	1395.08	304.96	0.738358	0.442186	0.801391	0.313946	0.670729	0.496778	0.801391	Op1344f_2	NA	Q1LEB1 Amidohydrolase 3
Rmet_4655	Q1LEA9	argH	1743.43	181.142	2022.96	196.325	3165.02	1955.78	741.942	153.935	1.16033	0.740537	1.8154	0.665255	0.425565	2.98883	1.8154	Op1346f_1	MET-AA-AlaAsp	Q1LEA9 Argininosuccinate lyase
Rmet_4676	Q1LE88	catD2	1789.18	412.912	1587.79	213.521	2485.63	1242.93	1404.69	254.863	0.887439	0.321491	1.38925	0.420597	0.785103	0.575778	1.38925	Op1353r_2	MET-XEN-Benz	Q1LE88 3-oxoadipate enol-lactonase
Rmet_4677	Q1LE87	catC2	1549.75	244.974	1777.51	241.602	1709.71	615.121	1590.48	467.206	1.14697	0.468098	1.10322	0.185981	1.02628	0.0571865	1.14697	Op1353r_2	MET-XEN-Benz	Q1LE87 Muconolactone delta-isomerase
Rmet_4678	Q1LE86		1756.05	195.781	1130.73	244.299	1928.56	355.789	1980.01	223.473	0.643904	1.42093	1.09824	0.312767	1.12754	0.534208	1.12754	Op1353r_2	NA	Q1LE86 Putative uncharacterized protein
Rmet_4690	Q1LE74		1769.4	175.365	1600.4	393.648	1731.64	277.937	1815.2	274.758	0.904489	0.297	0.978659	0.0833006	1.02588	0.101747	1.02588	Op1356f_2	NA	Q1LE74 Patatin
Rmet_4720	Q1LE44		2328.12	767.159	1056.42	309.934	1597.89	366.287	1533.16	695.666	0.453764	1.18068	0.686346	0.64425	0.65854	0.543441	0.686346	Op1362f_1	MET-EN-Sulf	Q1LE44 Alpha/beta hydrolase fold
Rmet_4721	Q1LE43		2179.42	855.217	2066.59	746.888	1931.63	776.564	1009.51	227.351	0.948229	0.0704263	0.886303	0.151854	0.463204	1.08067	0.948229	Op1362f_2	NA	Q1LE43 Putative uncharacterized protein
Rmet_4732	Q1LE32		1593.25	311.263	1265.97	490.123	2820.51	1044.69	1259.99	185.068	0.794578	0.408405	1.77028	0.905085	0.790826	0.671463	1.77028	Op1368f_2	NA	Q1LE32 Transcriptional regulator, IclR family
Rmet_4734	Q1LE30	garD	1874.35	141.001	1408.91	221.687	1928.67	202.045	2093.1	639.36	0.751682	1.28329	1.02898	0.158349	1.11671	0.280325	1.11671	Op1369r_2	MET-CAH-Ascorb	Q1LE30 Galactarate dehydratase
Rmet_4736	Q1LE28	kdgD	1436.92	152.176	1668.57	482.294	1870.35	673.048	1945.77	355.144	1.16122	0.365115	1.30164	0.525232	1.35413	1.00303	1.35413	Op1370f_1	MET-CAH-Ascorb	Q1LE28 Dihydrodipicolinate synthetase
Rmet_4737	Q1LE27	aceA	1053	865.183	3921.07	2651	1117.29	97.3745	1294.36	360.602	3.72372	0.815677	1.06106	0.0667963	1.22921	0.196903	3.72372	Op1371r_1	MET-CAH-DiCarb	Q1LE27 Isocitrate lyase
Rmet_4740	Q1LE24		1493.48	320.737	1	1	2390.92	647.009	1130.17	108.517	0.000669577	4.63882	1.6009	0.927348	0.756733	0.846384	1.6009	Op1374f_1	NA	Q1LE24 GCN5-related N-acetyltransferase
Rmet_4742	Q1LE22		1949.39	179.998	1923.49	287.784	1569.9	270.194	1702.06	434.674	0.986716	0.0553563	0.805329	0.842948	0.873125	0.402375	0.986716	Op1375r_3	NA	Q1LE22 Histone-like DNA-binding protein
Rmet_4745	Q1LE19		1879.18	229.75	2401.51	358.577	1527.9	390.022	1789.8	400.825	1.27795	0.887814	0.813066	0.566794	0.952435	0.141748	1.27795	Op1376f_2	NA	Q1LE19 Short-chain dehydrogenase/reductase SDR
Rmet_4746	Q1LE18		1665.94	581.754	2875.66	1526.83	1860.04	460.131	1042.79	126.839	1.72615	0.573714	1.11651	0.186295	0.625946	0.87942	1.72615	Op1376f_2	MET-LIP-FAMet	Q1LE18 AMP-dependent synthetase and ligase
Rmet_4749	Q1LE15	hupB	1874.38	461.599	892.822	372.811	1539.53	542.854	1709.72	583.598	0.47633	1.17635	0.821357	0.33336	0.912154	0.157536	0.912154	Op1377r_2	GIP-REP-Recomb	Q46TY9 HU family DNA-binding protein
Rmet_4751	Q1LE13	mscS	1770.23	337.895	1303.1	96.8252	1648.97	254.869	2160.44	152.309	0.73612	1.07455	0.9315	0.204567	1.22043	0.796016	1.22043	Op1378f_2	EIP-TRA-Pores	Q1LE13 MscS Mechanosensitive ion channel
Rmet_4753	Q1LE11		2264.92	644.456	1550.52	460.472	1719.43	456.509	996.55	500.072	0.684581	0.646556	0.759158	0.495462	0.439994	1.1082	0.759158	Op1380f_1	NA	Q1LE11 Putative uncharacterized protein
Rmet_4754	Q1LE10	mdoH	1523.83	203.196	2940.35	258.855	837.942	123.341	2432.35	508.417	1.92958	3.06573	0.549892	2.10048	1.59621	1.27671	1.92958	Op1381r_1	NA	Q1LE10 Glycosyl transferase, family 2
Rmet_4755	Q1LE09	mdoG	1574.35	164.324	1388.8	182.124	1835.14	247.497	1907.52	373.618	0.882139	0.535591	1.16565	0.633257	1.21162	0.619343	1.21162	Op1381r_1	NA	NA
Rmet_4756	Q1LE08		1796.77	212.536	1526.47	225.751	2114.6	572.989	1705.29	935.871	0.849564	0.616716	1.17689	0.404612	0.949085	0.0796607	1.17689	Op1382f_1	NA	Q1LE08 Putative uncharacterized protein
Rmet_4765	Q1LDZ9		1698.1	257.677	1437.17	243.503	1772.99	479.141	2053.89	254.796	0.846342	0.520623	1.04411	0.10165	1.20952	0.694266	1.20952	Op1386f_2	NA	Q1LDZ9 Putative uncharacterized protein
Rmet_4768	Q1LDZ6	eda	1551.51	218.727	2023.18	385.236	2071.14	326.848	1721.34	658.473	1.304	0.780952	1.33492	0.952442	1.10946	0.193601	1.33492	Op1387r_1	MET-CAH-PP_KDPG	Q1LDZ6 2-keto-3-deoxy-phosphogluconate aldolase
Rmet_4769	Q1LDZ5	kdgK	1522.67	230.437	1854.3	196.93	1789.04	433.066	1821.99	234.338	1.21779	0.775981	1.17493	0.401456	1.19658	0.644012	1.21779	Op1387r_1	MET-CAH-PP_KDPG	Q1LDZ5 PfkB
Rmet_4770	Q1LDZ4		1606.71	236.725	1841.08	188.262	1963.73	420.697	1913.74	150.499	1.14587	0.551481	1.2222	0.543057	1.19109	0.792898	1.2222	Op1387r_1	MET-AA-GlySerThr	Q1LDZ4 D-serine deaminase (D-serine dehydratase)
Rmet_4771	Q1LDZ3		1553.44	47.8133	1537.29	259.293	2004.87	668.551	1973.88	396.692	0.9896	0.0526085	1.2906	0.63017	1.27065	0.945844	1.2906	Op1388f_1	NA	Q1LDZ3 Transcriptional regulator, RpiR family
Rmet_4772	Q1LDZ2		1543.25	301.553	2236.04	577.544	1651.69	599.293	2050.58	724.905	1.44892	0.788074	1.07027	0.120379	1.32875	0.494258	1.44892	Op1388f_1	NA	Q1LDZ2 Amidohydrolase 3
Rmet_4773	Q1LDZ1		1795.97	285.272	2551.26	705.972	1444.3	553.599	1470.08	1086.85	1.42054	0.761953	0.804185	0.419227	0.818542	0.237512	1.42054	Op1388f_2	NA	Q1LDZ1 Endoribonuclease L-PSP
Rmet_4774	Q1LDZ0	gntT	1540.68	165.34	1248.6	300.295	1897.89	341.61	1872.27	237.87	0.810422	0.627272	1.23185	0.704626	1.21522	0.82237	1.23185	Op1388f_2	EIP-TRA-Ion	Q1LDZ0 Gluconate transporter
Rmet_4775	Q1LDY9		2102.17	531.576	1782.04	361.858	2155.5	728.668	991.447	310.573	0.847713	0.358318	1.02537	0.0423187	0.47163	1.31892	1.02537	Op1388f_2	EIP-TRA-ABC	Q1LDY9 Extracellular ligand-binding receptor
Rmet_4784	Q1LDY0	frmA	1705.97	207.215	1662.44	174.851	1799.26	236.153	2012.35	323.606	0.974483	0.113937	1.05468	0.210403	1.17959	0.577176	1.17959	Op1392f_2	MET-EN-Methane	Q1LDY0 Alcohol dehydrogenase, zinc-binding
Rmet_4785	Q1LDX9	frmC	1670.25	744.672	2189.99	224.849	2205.89	1049.86	1492.64	217.249	1.31117	0.536074	1.32069	0.298484	0.893661	0.184644	1.32069	Op1392f_2	MET-EN-Methane	Q1LDX9 Putative esterase
Rmet_4787	Q1LDX7		3277.07	191.264	1560.47	195.057	858.259	203.475	2735.52	590.772	0.476179	4.44346	0.261898	6.12764	0.834744	0.692497	0.834744	Op1394f_1	MET-AA-Phe	Q1LDX7 Amidase
Rmet_4789	Q1LDX5	metQ	1602.55	320.206	1316.58	462.877	2020.85	435.313	1845.15	399.142	0.821549	0.365194	1.26102	0.553658	1.15138	0.337253	1.26102	Op1395r_3	EIP-TRA-ABC	Q1LDX5 Lipoprotein YaeC
Rmet_4805	Q1LDV9	kbl	2596.23	333.609	1465.58	130.816	2070.26	113.636	1187.9	244.289	0.564501	2.43453	0.797409	1.17603	0.457547	2.43699	0.797409	Op1397r_1	MET-AA-GlySerThr	Q1LDV9 2-amino-3-ketobutyrate coenzyme A ligase
Rmet_4822	Q1LDU2		2289.98	199.17	1291.53	245.519	1770.46	222.971	2102.18	378.994	0.563993	2.24527	0.773135	1.23067	0.91799	0.324822	0.91799	Op1405r_1	NA	Q1LDU2 Putative uncharacterized protein
Rmet_4825	Q1LDT9	tdcB	1806.54	313.454	1683.31	123.403	1767.14	482.175	1508.24	799.82	0.931784	0.282095	0.978188	0.049527	0.834877	0.26795	0.978188	Op1406f_1	MET-AA-GlySerThr	Q1LDT9 Pyridoxal-5'-phosphate-dependent enzyme, beta subunit
Rmet_4829	Q1LDT5	qseB	2343.58	112.367	1317.14	152.349	1838.96	229.768	2041.35	371.224	0.562022	3.87749	0.784683	1.47489	0.871041	0.624962	0.871041	Op1408f_1	EIP-SIG-2Comp	Q1LDT5 Two component transcriptional regulator, winged helix family
Rmet_4835	Q1LDS9		3782.59	565.157	1832.22	454.797	739.047	112.984	781.821	80.9336	0.484382	1.91221	0.195381	4.48806	0.206689	4.6445	0.484382	Op1410f_1	NA	Q1LDS9 Glycosyl transferase, family 51
Rmet_4846	Q1LDR8		2267.76	244.866	2373.66	239.325	1976.72	271.182	1086.52	232.753	1.0467	0.218715	0.87166	0.563988	0.479113	2.4732	1.0467	Op1412f_2	NA	Q1LDR8 TRAP dicarboxylate transporter-DctP subunit
Rmet_4854	Q1LDR0		1863.88	583.457	1588.06	80.6392	1762.76	371.375	1755.31	176.59	0.852019	0.415329	0.945752	0.105894	0.941753	0.142841	0.945752	Op1416f_2	NA	Q1LDR0 Two component transcriptional regulator, LuxR family
Rmet_4859	Q1LDQ5		1581.23	112.743	1493.35	135.138	1661.19	449.925	1735.96	324.237	0.944422	0.35453	1.05057	0.142102	1.09785	0.354084	1.09785	Op1419r_5	NA	Q1LDQ5 NADH:flavin oxidoreductase/NADH oxidase
Rmet_4860	Q1LDQ4		514.492	59.4062	2317.28	305.759	2091.47	240.498	1652.23	295.915	4.50402	4.93692	4.06512	5.25828	3.21138	3.20199	4.50402	Op1419r_4	NA	Q1LDQ4 Peptidase S45, penicillin amidase
Rmet_4862	Q1LDQ2		1706.51	358.085	2592.89	518.128	1808.9	811.114	1359.41	326.634	1.51941	1.01159	1.06	0.0875733	0.796601	0.506926	1.51941	Op1419r_4	NA	Q1LDQ2 Antibiotic biosynthesis monooxygenase
Rmet_4868	Q1LDP6	llpE	3141.34	319.463	3301.98	542.39	1	1	1	1	1.05114	0.186391	0.000318336	9.79939	0.000318336	9.79939	1.05114	Op1419r_2	MET-CAH-But	Q1LDP6 Alpha/beta hydrolase fold-3
Rmet_4869	Q1LDP5		1645.85	185.121	2851.21	852.46	1416.07	387.728	1241.98	349.224	1.73237	1.16171	0.860392	0.401105	0.754615	0.755816	1.73237	Op1420f_1	NA	Q1LDP5 Transcriptional regulator, LysR family
Rmet_4870	Q1LDP4		1912.42	307.663	1175.22	233.101	1791.4	167.279	1809.21	194.649	0.614518	1.36326	0.93672	0.254804	0.946032	0.20547	0.946032	Op1421r_1	NA	Q1LDP4 Peptidase M20
Rmet_4887	Q1LDM7		1591.23	178.725	1441.46	403.823	1762.82	217.904	1952.67	263.944	0.905878	0.257093	1.10784	0.432635	1.22715	0.816502	1.22715	Op1429r_2	NA	Q1LDM7 Transcriptional regulator, TetR family
Rmet_4890	Q1LDM4		1989.3	104.997	1899.01	178.746	1949.63	449.623	1096.85	235.365	0.954612	0.318208	0.980061	0.0715174	0.551374	2.62206	0.980061	Op1430f_1	NA	Q1LDM4 Peptidase M20A, peptidase V
Rmet_4891	Q1LDM3	sorA	1614.99	165.363	1534.95	413.549	1812.32	635.069	1556.73	189.943	0.950437	0.138267	1.12218	0.246526	0.963921	0.163993	1.12218	Op1430f_1	NA	Q1LDM3 Sulfite dehydrogenase (Cytochrome) subunit SorA apoprotein
Rmet_4901	Q1LDL3		2250.26	325.632	515.618	79.5848	2216.81	378.916	2305.63	472.254	0.229137	4.28078	0.985133	0.0474833	1.02461	0.0693968	1.02461	Op1434f_2	NA	Q1LDL3 HipA-like protein
Rmet_4927	Q1LDI7	tyrB	1695.59	543.185	1167.62	342.398	1943.87	409.713	2164.08	766.225	0.688622	0.596184	1.14642	0.260547	1.2763	0.357786	1.2763	Op1444f_2	MET-AA-Met	Q1LDI7 Aminotransferase
Rmet_4929	Q1LDI5	gst	1665.8	410.412	2368.46	627.309	1705.56	330.539	1246.65	498.632	1.42181	0.677112	1.02387	0.0536552	0.748379	0.46109	1.42181	Op1444f_3	MET-OAA-GSH	Q1LDI5 Glutathione S-transferase-like protein
Rmet_4931	Q1LDI3	bug	1588.33	213.888	1636.14	168.387	1954.12	668.616	1564.69	603.974	1.0301	0.125075	1.2303	0.414486	0.985116	0.0289061	1.2303	Op1446f_1	NA	Q1LDI3 Uncharacterized protein UPF0065
Rmet_4935	Q1LDH9		1193.41	134.301	1490.88	428.106	1384.5	1018.47	1845.64	399.83	1.24926	0.528914	1.16012	0.165763	1.54653	1.22111	1.54653	Op1448f_2	NA	Q1LDH9 H-NS family DNA-binding protein
Rmet_4942	Q1LDH2	gabD	1642.69	191.729	1590.96	335.616	2060.09	377.88	1630.95	219.352	0.968508	0.0980994	1.25409	0.732772	0.992849	0.0285749	1.25409	Op1452f_1	MET-CAH-But	Q1LDH2 Succinate semialdehyde dehydrogenase
Rmet_4943	Q1LDH1		1606.72	283.174	1119.73	315.077	1626.88	333.887	2054.88	319.04	0.696906	0.814018	1.01255	0.0326785	1.27893	0.744192	1.27893	Op1452f_1	MET-CAH-FbP	Q1LDH1 Iron-containing alcohol dehydrogenase
Rmet_4947	Q1LDG7	bug	3641.57	342.016	1587.34	113.552	2034.73	1040.33	798.422	165.111	0.435896	4.50914	0.55875	1.1624	0.219252	5.60638	0.55875	Op1453r_1	NA	Q1LDG7 Uncharacterized protein UPF0065
Rmet_4948	Q1LDG6		2019.11	425.421	1531.63	216.965	1864.43	676.033	1736.32	190.521	0.758565	0.758867	0.92339	0.140436	0.859941	0.459128	0.92339	Op1453r_1	NA	Q1LDG6 Short-chain dehydrogenase/reductase SDR
Rmet_4950	Q1LDG4		2152.42	220.585	1696.78	277.832	1535.08	250.238	1553.09	245.473	0.788312	0.914176	0.713188	1.31119	0.721555	1.28595	0.788312	Op1454f_1	NA	Q1LDG4 Transcriptional regulator, LacI family
Rmet_4977	Q1LDD7	mmfS	1706.61	147.685	2272.21	105.297	1646.08	193.441	1443.29	87.1392	1.33142	2.23573	0.964531	0.177444	0.845708	1.12133	1.33142	Op1461r_1	EIP-SIG-2Comp	Q1LDD7 Sensor protein
Rmet_4978	Q1LDD6	mmfR	1742.26	342.067	1963.9	223.206	1627.45	147.719	1840.95	230.762	1.12722	0.392097	0.934106	0.234399	1.05665	0.172294	1.12722	Op1461r_1	EIP-SIG-2Comp	Q1LDD6 Two component transcriptional regulator, winged helix family
Rmet_4980	Q1LDD4	mmfD	1730.18	715.935	1557.88	440.538	1821.04	356.634	1902.84	235.594	0.900415	0.148987	1.05252	0.0847143	1.09979	0.181456	1.09979	Op1461r_1	NA	Q1LDD4 Conserved hypothetical signal peptide protein
Rmet_4988	Q1LDC6		1628.34	172.282	1464.17	90.697	1674.44	504.991	1567.21	109.302	0.899177	0.62429	1.02831	0.0680538	0.962455	0.217116	1.02831	Op1464f_2	EIP-TRA-ABC	Q1LDC6 NLPA lipoprotein
Rmet_4999	Q1LDB5		2567.99	140.412	1787.87	489.321	1927.82	857.943	963.223	197.174	0.696214	1.23881	0.750712	0.641224	0.375088	4.75366	0.750712	Op1467r_1	NA	Q1LDB5 Putative uncharacterized protein
Rmet_5000	Q1LDB4		1828.86	386.938	1975.51	833.071	1447.16	739.676	1440.99	658.305	1.08019	0.120207	0.791292	0.338801	0.787917	0.371081	1.08019	Op1467r_1	NA	Q1LDB4 Putative uncharacterized protein
Rmet_5004	Q1LDB0		2047.12	306.882	2775.24	696.609	1856.97	546.162	913.305	276.683	1.35568	0.725583	0.90711	0.222915	0.446141	1.94292	1.35568	Op1468f_1	NA	Q1LDB0 Antibiotic biosynthesis monooxygenase
Rmet_5009	Q1LDA5		892.144	140.119	1785.03	682.787	4760.15	3826.3	611.07	118.644	2.00084	1.08504	5.33563	0.97519	0.684945	1.08622	5.33563	Op1471r_1	NA	Q1LDA5 HI0933-like protein
[truncated: 163 more rows]
